# Supplementary material for: Machine learning analysis of gene expression reveals TP53 Mutant-like AML with wild type TP53 and poor prognosis
Source: Blood Cancer J. 2024 May 14;14(1):80. doi: 10.1038/s41408-024-01061-3 (PMC11094182; doi:10.1038/s41408-024-01061-3)
Supplement: Supplementary file 2 — Supplemental Table S1 [file 41408_2024_1061_MOESM2_ESM.xlsx]

## Sheet: Sheet1
Supplementary Table S1. Demographics of patients whose samples were analyzed
	Beat AML Diagnostic (n=266)	Beat AML Noninitial (n=104)	TCGA LAML Diagnostic (n=178)
Age, years
Median	61	62	58
Range	2 - 87	21 - 86	18 - 88
Sex, n (%)
Female	120 (45.1)	42 (40.3)	84 (47.2)
WBC counts (x 109/L)
Median	22.5	9.02	15.6
Range	0.5 - 427.5	0.10 - 240.4	0.4 - 297.4
Platelet count (x 109/L)
Median	39	30	50
Range	4 - 916	5 - 438	8 - 351
% Bone marrow blasts
Median	72	60	72
Range	1 - 98	0 - 98	30 - 100
% Preipheral blood blasts
Median	49	49	37
Range	0 - 99.2	0 - 97	0 - 98
Total patients	266	104	178
Disease Stage At Specimen Collection (n (%))
Diagnostic (Initial)	268 (100)	0 (0)	178 (100)
Relapse	0 (0)	21 (15.7)	0 (0)
Residual	0 (0)	97 (72.2)	0 (0)
Remission	0 (0)	16 (11.9)	0 (0)
Unknown	0 (0)	1 (0.7)	0 (0)
Noninitial (Relapse, Residual, Remission)	0 (0)	134 (99.3)	0 (0)
Total samples	268	135	178
Transformed AML (total n=70)	39 (14.6)	31 (23)	0 (0)
Therapy related/Prior malignancy (n=63)	41 (15.3)	22 (16.3)	0 (0)
