# Supplementary material for: Machine learning analysis of gene expression reveals TP53 Mutant-like AML with wild type TP53 and poor prognosis
Source: Blood Cancer J. 2024 May 14;14(1):80. doi: 10.1038/s41408-024-01061-3 (PMC11094182; doi:10.1038/s41408-024-01061-3)
Supplement: Supplementary file 3 — Supplemental Table S2 [file 41408_2024_1061_MOESM3_ESM.xlsx]

## Sheet: S2. Dz status
Supplemental Table S2. Disease status at collection: Beat AML*
*TCGA LAML inlcudes only diagnostic samples
Disease stage at specimen collection: Beat AML	N	% of Total
Diagnostic (Initial)	268	0.665012
Noninitial: Relapse	21	0.0521092
Noninitial: Remission	16	0.0397022
Noninitial: Residual	97	0.240695
Unknown	1	0.00248139
Total	403	1
