# Supplementary material for: Machine learning analysis of gene expression reveals TP53 Mutant-like AML with wild type TP53 and poor prognosis
Source: Blood Cancer J. 2024 May 14;14(1):80. doi: 10.1038/s41408-024-01061-3 (PMC11094182; doi:10.1038/s41408-024-01061-3)
Supplement: Supplementary file 4 — Supplemental Table S3 [file 41408_2024_1061_MOESM4_ESM.xlsx]

## Sheet: Sheet1
Supplemental Table S3. Patients with multiple samples: Beat AML*
*TCGA LAML includes only 1 sample per patient
Patient ID	TP53 status	Time of sample acquisition relative to study inclusion	Stage of disease at time of sample collection				Unique patients with multiple samples	Number of duplicates (mutliple samples taken from same patient at same time point)
1561	TP53Mut	0	Diagnostic (Initial)
1561	TP53Mut	163	Residual			TP53Mut	4	0
2001	TP53Mut	0	Diagnostic (Initial)			TP53Mut-like	4	0
2001	TP53Mut	254	Residual			TP53WT	21	2
2315	TP53Mut	0	Diagnostic (Initial)
2315	TP53Mut	412	Relapse
4006	TP53Mut	0	Residual
4006	TP53Mut	41	Residual
1233	TP53Mut-like	0	Residual
1233	TP53Mut-like	43	Residual
2694	TP53Mut-like	21	Residual
2694	TP53Mut-like	73	Remission
2747	TP53Mut-like	34	Diagnostic (Initial)
2747	TP53Mut-like	81	Residual
4043	TP53Mut-like	0	Relapse
4043	TP53Mut-like	28	Residual
1161	TP53WT	0	Diagnostic (Initial)
1161	TP53WT	147	Relapse
1190	TP53WT	0	Diagnostic (Initial)
1190	TP53WT	1	Diagnostic (Initial)
1246	TP53WT	0	Residual
1246	TP53WT	254	Residual
1257	TP53WT	0	Residual
1257	TP53WT	37	Residual
1532	TP53WT	0	Diagnostic (Initial)
1532	TP53WT	424	Relapse
1604	TP53WT	0	Diagnostic (Initial)
1604	TP53WT	100	Remission
1721	TP53WT	0	Diagnostic (Initial)
1721	TP53WT	184	Remission
1973	TP53WT	15	Residual
1973	TP53WT	281	Relapse
1973	TP53WT	423	Residual
2116	TP53WT	0	Diagnostic (Initial)
2116	TP53WT	568	Relapse
2119	TP53WT	0	Diagnostic (Initial)
2119	TP53WT	417	Relapse
2119	TP53WT	472	Residual
2225	TP53WT	0	Diagnostic (Initial)
2225	TP53WT	249	Residual
2254	TP53WT	0	Diagnostic (Initial)
2254	TP53WT	462	Relapse
2314	TP53WT	0	Diagnostic (Initial)
2314	TP53WT	72	Residual
2337	TP53WT	7	Residual
2337	TP53WT	30	Residual
2337	TP53WT	63	Residual
2416	TP53WT	0	Residual
2416	TP53WT	40	Residual
2443	TP53WT	44	Residual
2443	TP53WT	58	Residual
2477	TP53WT	0	Residual
2477	TP53WT	30	Residual
2538	TP53WT	0	Diagnostic (Initial)
2538	TP53WT	261	Remission
2612	TP53WT	0	Diagnostic (Initial)
2612	TP53WT	57	Residual
4197	TP53WT	0	Residual
4197	TP53WT	14	Residual
4197	TP53WT	23	Residual
4263	TP53WT	0	Diagnostic (Initial)
4263	TP53WT	1	Diagnostic (Initial)
