# Supplementary material for: Machine learning analysis of gene expression reveals TP53 Mutant-like AML with wild type TP53 and poor prognosis
Source: Blood Cancer J. 2024 May 14;14(1):80. doi: 10.1038/s41408-024-01061-3 (PMC11094182; doi:10.1038/s41408-024-01061-3)
Supplement: Supplementary file 5 — Supplemental Table S4 [file 41408_2024_1061_MOESM5_ESM.xlsx]

## Sheet: Sheet 1
Supplementary Table S4. TCGA-derived TP53Mut ridge scores in Beat AML samples
sampleID	TP53 status	TCGA-derived TP53Mut ridge score	Disease Stage at Specimen Collection
15-00614	TP53Mut	0.900632	Diagnostic (Initial)
14-00473	TP53Mut	0.802062	Diagnostic (Initial)
14-00564	TP53Mut	0.678749	Diagnostic (Initial)
14-00127	TP53Mut	0.662677	Residual
14-00081	TP53Mut	0.602137	Diagnostic (Initial)
16-00075	TP53Mut	0.574821	Diagnostic (Initial)
15-00300	TP53Mut-like	0.518077	Diagnostic (Initial)
15-00084	TP53Mut	0.496887	Residual
14-00676	TP53Mut	0.449182	Residual
15-00912	TP53Mut	0.405248	Residual
15-00766	TP53Mut	0.384759	Diagnostic (Initial)
16-00724	TP53Mut	0.365339	Residual
16-00354	TP53Mut	0.313778	Diagnostic (Initial)
16-00050	TP53Mut-like	0.285661	Residual
13-00396	TP53Mut	0.277216	Diagnostic (Initial)
15-00312	TP53Mut-like	0.276525	Remission
14-00096	TP53Mut-like	0.273617	Diagnostic (Initial)
16-00392	TP53Mut-like	0.26701	Diagnostic (Initial)
13-00253	TP53Mut-like	0.254244	Diagnostic (Initial)
14-00380	TP53Mut-like	0.253822	Diagnostic (Initial)
14-00289	TP53Mut	0.222923	Diagnostic (Initial)
16-01102	TP53Mut-like	0.222661	Diagnostic (Initial)
16-00766	TP53Mut	0.195056	Residual
14-00064	TP53WT	0.179498	Residual
16-00820	TP53Mut	0.176515	Residual
15-00616	TP53Mut	0.167819	Diagnostic (Initial)
16-00151	TP53Mut	0.162308	Diagnostic (Initial)
14-00588	TP53Mut-like	0.149532	Diagnostic (Initial)
15-00778	TP53Mut	0.145628	Diagnostic (Initial)
13-00572	TP53Mut	0.143765	Residual
14-00135	TP53Mut	0.14079	Diagnostic (Initial)
16-00822	TP53Mut-like	0.137906	Residual
14-00240	TP53Mut	0.136034	Diagnostic (Initial)
14-00063	TP53Mut	0.112673	Diagnostic (Initial)
16-01272	TP53Mut	0.10845	Residual
16-00710	TP53Mut-like	0.102882	Remission
14-00026	TP53Mut-like	0.0986547	Residual
15-00140	TP53WT	0.0868602	Remission
16-00510	TP53WT	0.0851544	Diagnostic (Initial)
16-01138	TP53Mut	0.0810047	Relapse
16-00373	TP53WT	0.0802785	Diagnostic (Initial)
16-00846	TP53Mut-like	0.0782889	Relapse
13-00160	TP53WT	0.0731659	Remission
16-00882	TP53Mut	0.0730671	Residual
13-00558	TP53Mut	0.0715085	Residual
16-00702	TP53WT	0.070005	Remission
16-00504	TP53WT	0.0685546	Residual
14-00496	TP53Mut-like	0.0581351	Diagnostic (Initial)
16-00150	TP53WT	0.0568097	Diagnostic (Initial)
15-00821	TP53WT	0.0551417	Remission
15-00175	TP53Mut	0.0545228	Diagnostic (Initial)
16-01005	TP53WT	0.0543366	Diagnostic (Initial)
15-00688	TP53Mut	0.0514882	Diagnostic (Initial)
15-00353	TP53Mut-like	0.0502489	Diagnostic (Initial)
16-00875	TP53WT	0.0494487	Remission
15-00929	TP53WT	0.0483685	Remission
13-00466	TP53WT	0.0479069	Diagnostic (Initial)
13-00365	TP53WT	0.0475557	Diagnostic (Initial)
15-00608	TP53Mut-like	0.0474734	Diagnostic (Initial)
13-00660	TP53Mut-like	0.0442477	Diagnostic (Initial)
15-00246	TP53WT	0.0435666	Diagnostic (Initial)
16-00771	TP53Mut	0.0435229	Residual
15-00275	TP53Mut	0.0426892	Residual
14-00041	TP53Mut-like	0.0403004	Diagnostic (Initial)
15-00081	TP53WT	0.0396149	Remission
14-00175	TP53WT	0.0390353	Diagnostic (Initial)
14-00725	TP53WT	0.038344	Diagnostic (Initial)
16-00132	TP53WT	0.0377459	Relapse
15-00864	TP53WT	0.0374385	Residual
16-00356	TP53Mut-like	0.0371863	Residual
16-00113	TP53WT	0.0367794	Diagnostic (Initial)
14-00780	TP53WT	0.0357282	Residual
15-00650	TP53WT	0.0306275	Diagnostic (Initial)
15-00231	TP53WT	0.0301483	Residual
14-00712	TP53Mut-like	0.029399	Diagnostic (Initial)
14-00113	TP53WT	0.0286141	Remission
16-00831	TP53WT	0.0267456	Residual
13-00393	TP53Mut-like	0.0264637	Diagnostic (Initial)
16-00538	TP53Mut-like	0.026203	Residual
13-00250	TP53WT	0.0254574	Residual
16-00217	TP53WT	0.024352	Residual
16-00755	TP53WT	0.0237698	Diagnostic (Initial)
15-00839	TP53WT	0.0236957	Diagnostic (Initial)
16-00525	TP53WT	0.0235951	Diagnostic (Initial)
15-00595	TP53WT	0.0235606	Diagnostic (Initial)
16-01192	TP53WT	0.0230425	Remission
13-00545	TP53WT	0.0215979	Residual
15-00383	TP53Mut-like	0.0204917	Diagnostic (Initial)
14-00670	TP53WT	0.0203975	Diagnostic (Initial)
13-00454	TP53Mut-like	0.020217	Diagnostic (Initial)
13-00384	TP53WT	0.0199486	Diagnostic (Initial)
16-01094	TP53WT	0.0197453	Relapse
13-00573	TP53Mut	0.0197345	Residual
16-00479	TP53WT	0.019621	Residual
15-00674	TP53Mut-like	0.0194414	Diagnostic (Initial)
14-00581	TP53Mut	0.0191938	Diagnostic (Initial)
16-01082	TP53WT	0.0178051	Diagnostic (Initial)
15-00075	TP53WT	0.0177013	Diagnostic (Initial)
16-01017	TP53Mut-like	0.0171315	Residual
16-01210	TP53WT	0.0167908	Diagnostic (Initial)
16-01216	TP53WT	0.0165882	Diagnostic (Initial)
16-00316	TP53WT	0.0165524	Residual
15-00767	TP53Mut-like	0.0162532	Diagnostic (Initial)
16-01237	TP53WT	0.0162448	Diagnostic (Initial)
14-00608	TP53WT	0.0161118	Remission
15-00464	TP53WT	0.0157436	Diagnostic (Initial)
13-00468	TP53Mut-like	0.0156725	Residual
16-00139	TP53WT	0.0152381	Remission
15-00169	TP53Mut	0.0148877	Diagnostic (Initial)
14-00193	TP53Mut-like	0.0146893	Diagnostic (Initial)
13-00163	TP53WT	0.0146774	Diagnostic (Initial)
16-00048	TP53WT	0.014593	Diagnostic (Initial)
14-00021	TP53WT	0.0144668	Diagnostic (Initial)
16-00547	TP53WT	0.0144377	Diagnostic (Initial)
16-00145	TP53Mut-like	0.0143106	Diagnostic (Initial)
16-00491	TP53WT	0.0142761	Diagnostic (Initial)
13-00338	TP53WT	0.0142615	Relapse
13-00551	TP53WT	0.0140291	Residual
15-00975	TP53Mut-like	0.0135156	Diagnostic (Initial)
13-00557	TP53Mut-like	0.013355	Residual
13-00522	TP53Mut-like	0.0130648	Diagnostic (Initial)
16-00731	TP53WT	0.0129181	Diagnostic (Initial)
15-00395	TP53WT	0.0129068	Diagnostic (Initial)
16-00818	TP53WT	0.0127121	Diagnostic (Initial)
16-01254	TP53WT	0.0123702	Diagnostic (Initial)
15-00351	TP53WT	0.0119657	Residual
16-00701	TP53Mut-like	0.0119426	Diagnostic (Initial)
16-00143	TP53WT	0.0119132	Diagnostic (Initial)
15-00491	TP53WT	0.0117893	Diagnostic (Initial)
15-00693	TP53WT	0.0114343	Diagnostic (Initial)
13-00166	TP53WT	0.0114255	Residual
15-00559	TP53Mut-like	0.0113078	Residual
14-00832	TP53WT	0.0112137	Diagnostic (Initial)
16-00406	TP53WT	0.0111525	Diagnostic (Initial)
13-00245	TP53WT	0.0111073	Diagnostic (Initial)
13-00552	TP53WT	0.0109712	Residual
16-00708	TP53WT	0.0106544	Residual
14-00542	TP53WT	0.0105989	Diagnostic (Initial)
16-00815	TP53WT	0.0103428	Diagnostic (Initial)
16-00344	TP53WT	0.0103301	Diagnostic (Initial)
13-00563	TP53WT	0.00984181	Diagnostic (Initial)
16-01185	TP53WT	0.00980917	Diagnostic (Initial)
16-00460	TP53WT	0.00960181	Diagnostic (Initial)
15-00194	TP53WT	0.00956741	Residual
14-00632	TP53WT	0.00956518	Diagnostic (Initial)
15-00417	TP53WT	0.00942531	Diagnostic (Initial)
14-00599	TP53WT	0.00937756	Diagnostic (Initial)
16-00007	TP53WT	0.00932568	Diagnostic (Initial)
14-00667	TP53WT	0.00924841	Diagnostic (Initial)
15-00018	TP53WT	0.00919775	Residual
13-00625	TP53WT	0.00899242	Diagnostic (Initial)
16-00733	TP53WT	0.00896084	Residual
15-00702	TP53WT	0.00874389	Diagnostic (Initial)
14-00597	TP53WT	0.00868958	Remission
15-00043	TP53WT	0.00862564	Remission
15-00976	TP53WT	0.00858674	Residual
13-00342	TP53WT	0.00856336	Relapse
15-00470	TP53WT	0.00845877	Diagnostic (Initial)
16-00226	TP53WT	0.00837481	Residual
15-00371	TP53WT	0.00822942	Residual
15-00724	TP53WT	0.008216	Diagnostic (Initial)
14-00425	TP53WT	0.00820427	Diagnostic (Initial)
15-00829	TP53Mut	0.00818124	Residual
16-00548	TP53WT	0.00812404	Relapse
15-00303	TP53WT	0.00807171	Diagnostic (Initial)
16-01201	TP53Mut-like	0.00796487	Residual
15-00572	TP53WT	0.00791278	Diagnostic (Initial)
13-00270	TP53WT	0.00788309	Diagnostic (Initial)
16-00566	TP53WT	0.00778636	Residual
14-00092	TP53WT	0.00771387	Diagnostic (Initial)
16-00481	TP53WT	0.00771251	Residual
16-00115	TP53WT	0.007401	Diagnostic (Initial)
15-00171	TP53WT	0.00739389	Diagnostic (Initial)
15-00756	TP53WT	0.00732204	Diagnostic (Initial)
14-00781	TP53WT	0.00728466	Diagnostic (Initial)
14-00798	TP53WT	0.00705837	Diagnostic (Initial)
14-00514	TP53Mut-like	0.00695185	Diagnostic (Initial)
15-00029	TP53WT	0.00688105	Diagnostic (Initial)
15-00900	TP53WT	0.00679302	Diagnostic (Initial)
16-00705	TP53WT	0.00670946	Relapse
15-00909	TP53WT	0.0066277	Residual
13-00204	TP53WT	0.0065783	Diagnostic (Initial)
16-00077	TP53WT	0.00651837	Residual
13-00500	TP53WT	0.0063584	Diagnostic (Initial)
14-00613	TP53WT	0.00627945	Diagnostic (Initial)
16-01223	TP53WT	0.00624859	Diagnostic (Initial)
15-00961	TP53WT	0.00624354	Diagnostic (Initial)
15-00701	TP53WT	0.00612694	Residual
13-00354	TP53WT	0.00606888	Residual
13-00659	TP53WT	0.00605317	Diagnostic (Initial)
15-00936	TP53WT	0.00604934	Residual
16-01049	TP53WT	0.00604023	Diagnostic (Initial)
13-00281	TP53Mut-like	0.00594227	Diagnostic (Initial)
15-00626	TP53WT	0.00586766	Diagnostic (Initial)
13-00593	TP53WT	0.00585944	Residual
15-00610	TP53Mut-like	0.00585638	Diagnostic (Initial)
15-00045	TP53WT	0.00568331	Diagnostic (Initial)
16-01100	TP53WT	0.00563143	Diagnostic (Initial)
15-00539	TP53Mut-like	0.00560361	Residual
15-00874	TP53WT	0.00554504	Relapse
13-00487	TP53WT	0.00554112	Diagnostic (Initial)
15-00782	TP53WT	0.00548723	Diagnostic (Initial)
16-01097	TP53WT	0.00542564	Relapse
13-00353	TP53WT	0.00519514	Diagnostic (Initial)
14-00730	TP53WT	0.00507371	Diagnostic (Initial)
15-00819	TP53WT	0.00495523	Diagnostic (Initial)
14-00152	TP53WT	0.00490297	Diagnostic (Initial)
16-00004	TP53WT	0.0048071	Diagnostic (Initial)
16-00315	TP53WT	0.00473875	Residual
15-00763	TP53WT	0.00466881	Diagnostic (Initial)
13-00186	TP53WT	0.00465557	Diagnostic (Initial)
15-00807	TP53WT	0.0045875	Diagnostic (Initial)
16-00810	TP53WT	0.00454146	Diagnostic (Initial)
16-00351	TP53WT	0.00449759	Diagnostic (Initial)
15-00872	TP53WT	0.0044688	Diagnostic (Initial)
15-00302	TP53WT	0.0044033	Diagnostic (Initial)
15-00811	TP53WT	0.00440323	Residual
14-00901	TP53WT	0.00438491	Diagnostic (Initial)
15-00633	TP53WT	0.0043644	Diagnostic (Initial)
16-01191	TP53WT	0.00435663	Diagnostic (Initial)
16-00249	TP53WT	0.00433906	Residual
15-00331	TP53WT	0.00430441	Diagnostic (Initial)
16-01010	TP53WT	0.00420619	Residual
15-00057	TP53WT	0.00418289	Residual
14-00015	TP53WT	0.00414442	Relapse
14-00690	TP53WT	0.00413574	Diagnostic (Initial)
15-00296	TP53WT	0.00412438	Diagnostic (Initial)
13-00513	TP53WT	0.00409894	Diagnostic (Initial)
14-00559	TP53WT	0.00405064	Diagnostic (Initial)
16-00078	TP53WT	0.00403383	Diagnostic (Initial)
16-00129	TP53WT	0.00400771	Diagnostic (Initial)
15-00974	TP53WT	0.0039661	Residual
13-00157	TP53WT	0.003909	Diagnostic (Initial)
14-00359	TP53WT	0.00390388	Diagnostic (Initial)
15-00755	TP53WT	0.00388625	Relapse
16-00836	TP53WT	0.00388312	Diagnostic (Initial)
14-00761	TP53WT	0.00381247	Residual
15-00813	TP53WT	0.00371623	Diagnostic (Initial)
15-00248	TP53WT	0.00371148	Diagnostic (Initial)
13-00098	TP53WT	0.00369784	Diagnostic (Initial)
15-00320	TP53WT	0.0036894	Diagnostic (Initial)
14-00831	TP53WT	0.00365619	Diagnostic (Initial)
16-00540	TP53WT	0.00365169	Diagnostic (Initial)
15-00777	TP53WT	0.00362402	Diagnostic (Initial)
16-00307	TP53WT	0.00361948	Diagnostic (Initial)
15-00261	TP53WT	0.00358977	Diagnostic (Initial)
16-00067	TP53WT	0.00358461	Diagnostic (Initial)
13-00195	TP53WT	0.00355701	Diagnostic (Initial)
16-00001	TP53WT	0.00354912	Diagnostic (Initial)
15-00990	TP53WT	0.00354102	Diagnostic (Initial)
13-00615	TP53WT	0.00353581	Diagnostic (Initial)
14-00800	TP53WT	0.00342933	Residual
15-00692	TP53Mut	0.00342841	Relapse
16-00465	TP53WT	0.00342502	Diagnostic (Initial)
13-00515	TP53WT	0.00342327	Residual
16-00483	TP53WT	0.00340202	Residual
15-00482	TP53WT	0.00329959	Relapse
13-00409	TP53WT	0.00327852	Diagnostic (Initial)
15-00377	TP53WT	0.00325727	Diagnostic (Initial)
16-00498	TP53WT	0.00321678	Diagnostic (Initial)
15-00287	TP53WT	0.00318856	Residual
15-00593	TP53WT	0.00317898	Diagnostic (Initial)
15-00837	TP53WT	0.0031708	Residual
15-00338	TP53WT	0.0031366	Diagnostic (Initial)
14-00774	TP53WT	0.00313484	Diagnostic (Initial)
16-00289	TP53WT	0.00312593	Diagnostic (Initial)
15-00276	TP53WT	0.00310928	Diagnostic (Initial)
15-00717	TP53WT	0.00310286	Diagnostic (Initial)
14-00504	TP53WT	0.00309847	Diagnostic (Initial)
15-00967	TP53WT	0.00306502	Residual
14-00681	TP53WT	0.00305554	Diagnostic (Initial)
14-00618	TP53WT	0.00305447	Residual
14-00643	TP53WT	0.00303014	Diagnostic (Initial)
15-00855	TP53WT	0.00300191	Diagnostic (Initial)
15-00850	TP53WT	0.0029759	Diagnostic (Initial)
13-00406	TP53WT	0.00296383	Diagnostic (Initial)
14-00423	TP53WT	0.00294949	Diagnostic (Initial)
15-00680	TP53WT	0.0029196	Diagnostic (Initial)
15-00615	TP53WT	0.00290872	Diagnostic (Initial)
15-00073	TP53WT	0.00289193	Diagnostic (Initial)
13-00202	TP53WT	0.00285355	Diagnostic (Initial)
14-00739	TP53WT	0.00284686	Diagnostic (Initial)
15-00525	TP53WT	0.00284568	Diagnostic (Initial)
15-00892	TP53WT	0.00284078	Diagnostic (Initial)
15-00903	TP53WT	0.00283265	Residual
15-00279	TP53WT	0.00280681	Diagnostic (Initial)
16-00699	TP53WT	0.00271941	Diagnostic (Initial)
13-00232	TP53WT	0.00269253	Diagnostic (Initial)
13-00658	TP53WT	0.00268469	Diagnostic (Initial)
16-00303	TP53WT	0.00267328	Diagnostic (Initial)
16-00269	TP53WT	0.00264246	Diagnostic (Initial)
13-00118	TP53WT	0.00263401	Relapse
15-00870	TP53WT	0.00262826	Diagnostic (Initial)
14-00279	TP53WT	0.00261873	Diagnostic (Initial)
16-00519	TP53WT	0.0026032	Diagnostic (Initial)
14-00228	TP53WT	0.00259363	Diagnostic (Initial)
14-00259	TP53WT	0.00254847	Diagnostic (Initial)
15-00939	TP53WT	0.0025355	Residual
13-00655	TP53WT	0.002514	Diagnostic (Initial)
15-00563	TP53WT	0.00248609	Diagnostic (Initial)
16-01103	TP53WT	0.00244957	Residual
16-01225	TP53WT	0.00244604	Diagnostic (Initial)
16-00109	TP53WT	0.00239791	Diagnostic (Initial)
16-00118	TP53WT	0.00239005	Residual
14-00448	TP53WT	0.00236469	Diagnostic (Initial)
16-01093	TP53WT	0.00235863	Diagnostic (Initial)
14-00787	TP53WT	0.00235174	Diagnostic (Initial)
14-00034	TP53WT	0.00233654	Diagnostic (Initial)
14-00476	TP53WT	0.00232574	Diagnostic (Initial)
15-00858	TP53WT	0.00230229	Diagnostic (Initial)
16-00073	TP53WT	0.0022948	Residual
14-00735	TP53WT	0.00229324	Diagnostic (Initial)
13-00493	TP53WT	0.00228081	Residual
16-00264	TP53WT	0.00225551	Residual
14-00602	TP53WT	0.00224907	Residual
14-00126	TP53WT	0.00223337	Diagnostic (Initial)
16-00494	TP53WT	0.00222264	Diagnostic (Initial)
16-00157	TP53WT	0.00215961	Diagnostic (Initial)
13-00496	TP53WT	0.0021319	Diagnostic (Initial)
16-00459	TP53WT	0.0020946	Residual
15-00942	TP53WT	0.0020935	Residual
15-00556	TP53WT	0.0020563	Diagnostic (Initial)
13-00226	TP53WT	0.00204299	Diagnostic (Initial)
15-00024	TP53WT	0.00204251	Diagnostic (Initial)
16-00951	TP53WT	0.00203079	Diagnostic (Initial)
16-00410	TP53WT	0.0020108	Diagnostic (Initial)
13-00420	TP53WT	0.00198625	Residual
16-01121	TP53WT	0.0019618	Diagnostic (Initial)
16-00003	TP53WT	0.0019175	Diagnostic (Initial)
15-00742	TP53WT	0.00191167	Diagnostic (Initial)
16-01262	TP53WT	0.00190006	Diagnostic (Initial)
16-00292	TP53WT	0.00188807	Diagnostic (Initial)
15-00147	TP53WT	0.0018797	Residual
15-00786	TP53WT	0.00187004	Diagnostic (Initial)
15-00534	TP53WT	0.00186463	Diagnostic (Initial)
16-00273	TP53WT	0.00185338	Diagnostic (Initial)
16-01080	TP53WT	0.0018513	Diagnostic (Initial)
15-00734	TP53WT	0.00183328	Diagnostic (Initial)
15-00123	TP53WT	0.00182036	Diagnostic (Initial)
13-00262	TP53WT	0.00180361	Residual
16-00094	TP53WT	0.00176134	Diagnostic (Initial)
13-00602	TP53WT	0.00172893	Diagnostic (Initial)
13-00578	TP53WT	0.00171575	Residual
13-00149	TP53WT	0.00170567	Residual
15-00471	TP53WT	0.00167082	Diagnostic (Initial)
13-00165	TP53WT	0.0016453	Diagnostic (Initial)
16-01061	TP53WT	0.00163702	Residual
16-01219	TP53WT	0.00162037	Diagnostic (Initial)
15-00237	TP53WT	0.00162021	Diagnostic (Initial)
16-01127	TP53WT	0.00161881	Remission
14-00083	TP53WT	0.00160267	Residual
14-00537	TP53WT	0.001598	Diagnostic (Initial)
16-01004	TP53WT	0.00159565	Residual
15-00479	TP53WT	0.001589	Diagnostic (Initial)
16-00120	TP53WT	0.00158162	Diagnostic (Initial)
16-00770	TP53WT	0.00156489	Residual
16-00271	TP53WT	0.0015349	Diagnostic (Initial)
13-00619	TP53WT	0.00152045	Residual
13-00450	TP53WT	0.00141036	Relapse
14-00184	TP53WT	0.00139365	Diagnostic (Initial)
14-00495	TP53WT	0.00133227	Residual
15-00578	TP53WT	0.00130727	Diagnostic (Initial)
14-00012	TP53WT	0.00130395	Diagnostic (Initial)
15-00883	TP53WT	0.00130378	Residual
14-00464	TP53WT	0.00129569	Diagnostic (Initial)
16-00031	TP53WT	0.00128507	Residual
15-00269	TP53WT	0.00128364	Diagnostic (Initial)
16-00124	TP53WT	0.00127278	Residual
16-00278	TP53WT	0.00126199	Diagnostic (Initial)
16-00867	TP53WT	0.0012541	Diagnostic (Initial)
14-00567	TP53WT	0.00123138	Diagnostic (Initial)
15-00670	TP53WT	0.00121035	Diagnostic (Initial)
16-00027	TP53WT	0.0012059	Diagnostic (Initial)
15-00014	TP53WT	0.00120272	Diagnostic (Initial)
14-00454	TP53WT	0.0011651	Residual
16-01270	TP53WT	0.0011367	Relapse
13-00425	TP53WT	0.00110383	Diagnostic (Initial)
14-00045	TP53WT	0.00109097	Relapse
14-00355	TP53WT	0.00108059	Diagnostic (Initial)
13-00650	TP53WT	0.00104076	Unknown
13-00532	TP53WT	0.00103043	Residual
16-00056	TP53WT	0.00102622	Diagnostic (Initial)
14-00658	TP53WT	0.00102488	Diagnostic (Initial)
15-00981	TP53WT	0.00100693	Diagnostic (Initial)
14-00331	TP53WT	0.00100324	Diagnostic (Initial)
16-01109	TP53WT	0.000989996	Diagnostic (Initial)
15-00653	TP53WT	0.000949223	Diagnostic (Initial)
14-00488	TP53WT	0.000926825	Diagnostic (Initial)
14-00078	TP53WT	0.000913702	Diagnostic (Initial)
16-01227	TP53WT	0.000819691	Relapse
14-00578	TP53WT	0.000801823	Diagnostic (Initial)
16-00088	TP53WT	0.000729836	Residual
16-00220	TP53WT	0.000617991	Diagnostic (Initial)
15-00965	TP53WT	0.000610405	Diagnostic (Initial)
16-00102	TP53WT	0.000581324	Diagnostic (Initial)
15-00051	TP53WT	0.000516457	Diagnostic (Initial)
16-00087	TP53WT	0.000507646	Diagnostic (Initial)
14-00273	TP53WT	0.000506105	Diagnostic (Initial)
14-00141	TP53WT	0.000498382	Diagnostic (Initial)
16-01151	TP53WT	0.00046516	Diagnostic (Initial)
14-00434	TP53WT	0.000327153	Diagnostic (Initial)
13-00331	TP53WT	0.000324753	Relapse
16-01047	TP53WT	0.000202093	Relapse
