# Supplementary material for: Machine learning analysis of gene expression reveals TP53 Mutant-like AML with wild type TP53 and poor prognosis
Source: Blood Cancer J. 2024 May 14;14(1):80. doi: 10.1038/s41408-024-01061-3 (PMC11094182; doi:10.1038/s41408-024-01061-3)
Supplement: Supplementary file 6 — Supplemental Table S5 [file 41408_2024_1061_MOESM6_ESM.xlsx]

## Sheet: S5. TP53 Mutation types
Supplementary Table S5. TP53 Mutations and clinical parameters
TP53 mutation summary
Beat AML TP53Mut types (n)		TCGA LAML TP53Mut types (n)
Missense mutation (31)		Missense mutation (10)
Frameshift variant (INS/DELs) (4)		Frameshift variant (INS/DELs) (4)
Splice acceptor variant (7)		Splice region (1)
Splice donor variant (2)		Splice site (2)
Stop gain (2)		Nonsense mutation (1)
Double hits (10)		Double hits (3)
Total events (46)		Total events (18)
Total samples (36)		Total samples (15)
TP53 Mutant Samples Beat AML
Sample ID	Type	Mutation consequences	Bi allelic	Basis for biallelic designation	VAF (%, highest VAF if 2 TP53Mut present)	VAF (%, of second TP53Mut, if present)	BM Blast %	TP53Mut Ridge score (TP53Mut samples score range: 0.0033-0.88, mean = 0.296; TP53WT samples score range: 0.0014-0.064, mean = 0.017)	TP53Mut-like ridge score (TP53Mut-like samples score range:0.047-0.87, mean = 0.34 ;TP53WT samples score range: 0.0056-0.45, mean = 0.072)	Cytogenetics	inv(16)	Del5	t(8;21)	17p Alt	Del7	Complex	t(9;11)	t(15;17)	Normal	t/inv(3)	Monosomal	t(v;11)	t(6;9)	other	tri8	tri21	Complex or Monosomal	t(8;21) or inv(16)	tri8 and tri21	Unknown
15-00275	Missense	p.S215R	No		15.2		NA	0.0112218	0.322186	53~55,XX,+1,+2,der(5)t(5;13)(q13;q12),+6,add(7)(q32),+8,+11,-13,+14,i(17)(q10),+19,+19,+21,+mar[cp7]/46,XX[7]	0	1	0	0	1	1	0	0	0	0	1	0	0	0	0	0	1	0	0	0
15-00692	Splice acceptor	p.X187 Splice	No		30.4		81	0.00328198	0.0724604	46,XX,der(3)t(3;17)(q29;q21)[19]/46,XX,t(3;21)(q26.2;q22)[2]	0	0	0	0	0	0	0	0	0	1	0	0	0	0	0	0	0	0	0	0
15-00616	Frameshift	p.L130Pfs*19	No		33.3		NA	0.130245	0.496738	43-45,XX,del(5)(q16q33),der(7)t(7;12)(q11.1;q12)ins(7;?)(q11.1;?),-12,der(21;22)(q10;q10),+mar[cp20]/46,XX[1]	0	1	0	0	1	1	0	0	0	0	1	0	0	0	0	0	1	0	0	0
16-00151	Missense	p.Y220C	No		42		80	0.13786	0.358499	46,XY[20]	0	0	0	0	0	0	0	0	1	0	0	0	0	0	0	0	0	0	0	0
15-00829	Missense	p.R283C	No		45.1		NA	0.0117439	0.160945	47,XX,+11[5]/48,idem,+19[15]	0	0	0	0	0	0	0	0	0	0	0	0	0	1	0	0	0	0	0	0
16-00771	Missense	p.R282Q	No		46.6		15	0.0740179	0.701643	46,XX[20]	0	0	0	0	0	0	0	0	1	0	0	0	0	0	0	0	0	0	0	0
15-00169	Missense	p.R283C	No		47.5		24	0.0277498	0.111031	46,XX[20]	0	0	0	0	0	0	0	0	1	0	0	0	0	0	0	0	0	0	0	0
16-01272	Stop gained	p.E204*	Yes	-17p	52.3		17	0.105737	0.201018	42,XY,-3,-7,der(12)t(12;?)(q24.3;?)-17,der(17)t(17;?)(p13;?),-21,der(22)t(22;?)(p11.2:?)[10]/46,XY[10]	0	0	0	1	1	1	0	0	0	0	1	0	0	0	0	0	1	0	0	0
15-00688	Missense	p.R248Q	Yes	-17p	53.3		41	0.262357	0.216027	45~46,XX,add(1)(q42),del(5)(q31q35),del(6)(q13),del(9)(q13q34),del(17)(p13),i(21)(q10)[cp12]/46~47,idem,+mar[cp6]/46,XX[2]	0	1	0	1	0	1	0	0	0	0	0	0	0	0	0	0	1	0	0	0
15-00778	Missense	p.G266V	Yes	VAF >50%	65.7		21	0.0908971	0.141802	46,XY,del(5)(q22q35),del(12)(q24.1q24.1),add(17)(p11.2)[19]/46,XY[1]	0	1	0	1	0	1	0	0	0	0	0	0	0	0	0	0	1	0	0	0
13-00573	Missense	p.R248W	Yes	VAF >50%	72.2		NA	0.0145256	0.124493	NA	NA	NA	NA	NA	NA	NA	NA	NA	NA	NA	NA	NA	NA	NA	NA	NA	NA	NA	NA	1
13-00572	Missense	p.R282W	Yes	VAF >50%	72.5		59.3	0.208841	0.7159	46,XY,t(10;11)(p13;q14)[11]/45,sl,-Y[7]/46,sdl1,t(1;8)(q12;p21)[2]	0	0	0	0	0	0	0	0	0	0	0	0	0	1	0	0	0	0	0	0
14-00240	Splice donor	p.X307 Splice	Yes	VAF >50%	76.3		NA	0.284214	0.378468	45,XX,+i(5)(p10),psudic(12;5)(p13;q11.2),-16,del(17)(p11.2p13)[5]/44,idem,-i(5)[3]/46,XX[12]	0	1	0	1	0	1	0	0	0	0	1	0	0	0	0	0	1	0	0	0
14-00081	Missense	p.V173M	Yes	VAF >50%	77.4		46	0.731314	0.520063	42~45,XX,add(5)(q13),der(17)add(17)(p11.2)add(17)(q11.2),-18,-22[cp6]/43~44,sl,add(13)(q32),add(14)(q11.2),+mar[cp12]/43~44,sl,add(14)(q11.2),-21,	0	1	0	1	0	1	0	0	0	0	1	0	0	0	0	0	1	0	0	0
14-00289	Missense	p.G245S	Yes	VAF >50%	83.1		3	0.0347971	0.248107	48,XY,add(6)(p22),der(7)t(7;19)(p11.1;p12),i(13)(q10)x2,add(14)(q24),+mar1,+mar2[cp20]	0	0	0	0	0	1	0	0	0	0	0	0	0	0	0	0	1	0	0	0
16-00724	Frameshift	p.R213Dfs*34	Yes	VAF >50%	85.5		34	0.5154	0.803251	46~47,XX,del(5)(q15q35),i(8)(q10),add(11)(q23),add(17)(p11.2),add(21)(q22),+2~3mar[cp3]/47~49,idem,add(7)(q11.2),-add(11),+11,+14,-20[cp4]/45~49,idem,del(7)(q22q36),-add(11),+11,+14,-20[cp2]/45~48,idem,der(7)del(7)(q22q31)dic(7;20)(q36;q11.2),-add(11),+11,+14[	0	1	0	1	1	1	0	0	0	0	1	0	0	0	0	0	1	0	0	0
14-00676	Missense	p.G245S	Yes	VAF >50%	89.1		5	0.0222087	0.57825	48,XY,add(6)(p22),der(7)t(7;19)(p11.2;p12),del(9)(p13p22),i(13)(q10)x2,add(14)(q24),+mar1,+mar2[cp2]/46~48,sl,add(17)(p1?3),add(22)(q13)[cp9]/46~48,sl,add(21)(p11.2)[cp6]/47~48,sl,add(1)(p36.1)[cp2]/48,sl,t(2;17)(p21;p11.2)[1]	0	0	0	1	1	1	0	0	0	0	0	0	0	0	0	0	1	0	0	0
14-00135	Missense	p.H193R	Yes	VAF >50%	90.7		55	0.207639	0.213125	43~44,X,-Y,t(3;11)(p21.3;p11.2),del(5)(q11.1;q31.1),add(12)(p11.2),-21[cp17]/44~45,idem,-t(3;11),+9[cp4]	0	1	0	0	0	0	0	0	0	0	1	0	0	0	0	0	1	0	0	0
14-00127	Missense	p.R273H	Yes	VAF >50%	90.9		NA	0.702204	0.229656	48~54,XY,add(2)(p13),+5,add(5)(q13),del(5)(q13),+10,+11,+13,+13,del(13)(q32),+14,-15,-16,del(17)(p12),-20,+21,+21,+22,+mar[cp9]/49~52,sl,-del(17)(p12)[cp8]/51~54,sl	0	1	0	1	0	1	0	0	0	0	1	0	0	0	0	0	1	0	0	0
16-01138	Missense	p.G266V	Yes	VAF >50%	91.4		NA	0.568163	0.207958	46,XY,del(5)(q22q35),del(12)(q24.1q24.1),add(17)(p11.2)[19]/46,XY[1]	0	1	0	1	0	1	0	0	0	0	0	0	0	0	0	0	1	0	0	0
15-00912	Missense	p.R175H	Yes	VAF >50%	91.7		86	0.105484	0.418941	48-51,XX,del(4)(q25),del(5)(q11.2),-17,-18,+22,+3-5mar[20]	0	1	0	1	0	1	0	0	0	0	1	0	0	0	0	0	1	0	0	0
16-00354	Splice acceptor	p.X225 Splice	Yes	VAF >50%	93.2		86	0.644271	0.16772	43-45,X,-Y,del(5)(q22q35),del(7)(q22),+8,-9,add(9)(p13),+11,-13,-14,add(16)(q24),-17,-18,del(20)(q11.2q13.2),+2-3mar[cp21]	0	1	0	1	1	1	0	0	0	0	1	0	0	0	0	0	1	0	0	0
14-00564	Missense	p.R248Q	Yes	VAF >50%	95.8		45	0.337679	0.227192	44~48,XY,-5,del(7)(q22),+11,idic(11)(p11.2)x2,-12,der(13)t(1;13)(p13;p12),add(17)(q25),der(18)t(12;18)(q13;q11.2),-22,+2mar[cp14]/44~47,sl,-9,+16[cp3]/46~47,sl,der(1)t(1;3)(q21;q21),der(3)t(1;3)(q21;q21)ins(3)(3;?)(p21;?),-idic(11)(p11.2)[cp4]/46,XY[1]	0	1	0	0	1	1	0	0	0	0	1	0	0	0	0	0	1	0	0	0
13-00558	Missense	p.R248Q	Yes	VAF >50%	96.4		25	0.150609	0.423906	42~44,XY,t(1;10)(q12;q21),-5,-7,-11,add(13)(p11.1),der(18)t(11;18)(q14;q21.1),add(20)(q12),+1~3mar[cp4]/41~44,sl,add(4)(q23)[cp9]/41~44,sl,del(4)(q21q?27)[cp5]/41~42,	0	1	0	0	1	1	0	0	0	0	1	0	0	0	0	0	1	0	0	0
15-00084	Missense	p.P151S	Yes	VAF >50%	96.9		NA	0.492009	0.370284	43~46,XX,add(2)(q11.2),-4,del(5)(q23),add(7)(q32),+8,add(11)(q23),-16,del(17)(p12),-18,+22[cp19]/46,XX[1]	0	1	0	1	1	1	0	0	0	0	1	0	0	0	0	0	1	0	0	0
15-00766	Missense	p.P151H	Yes	VAF >50%	97.9		60	0.710918	0.748281	45,XY,add(3)(p10),add(5)(q11.2),psu dic(9;?;6)(6qter- > 6p22::?::9p22- > 9qter)[1]/44,sl,-add(3)(p10), +der(3;13)(q10;q10)[2]/48,sdl1,+8,+14,+21,+22[8]/42-44,sl,-add(3)(p10),add(4)(p15),-7,-8, add(12)(p11.2),+mar,+1-2r[cp7]/80-82 < 4n > ,slx2,-2,add(4)(q22)x2,-6,+8,+8,add(8)(p23)x2, (dic(8;11)(p12;p11.2)x2,-psu dic(9;?;6)(6qter- > 6p22::?::9p22- > 9qter),-10,der(10;17)(q10;q10), der(12;13)(p10;q1…	0	1	0	0	1	1	0	0	0	0	1	0	0	0	0	0	1	0	0	0
14-00581	Missense /Missense	p.I195T/p.P151R	Yes	2 mutations	54.8	22.2	33	0.0464565	0.369113	42~45,XX,-18[cp14]/43~45,idem,+2~3mar[cp3]/47,XX,+8[cp2]/45,X,-X[1]	0	0	0	0	0	1	0	0	0	0	1	0	0	0	0	0	1	0	0	0
14-00063	Stop gained/Splice acceptor	p.R306*/p.X187 Splice	Yes	2 mutations	28.8	21.9	84	0.170708	0.234642	44-47,XX,del(5)(q13q33),der(14;18)(q10;q10),-20,-21,+1-4mar[cp15]	0	1	0	0	0	0	0	0	0	0	1	0	0	0	0	0	1	0	0	0
16-00820	Missense /Splice acceptor	p.K132R/p.X126 Splice	Yes	2 mutations	51.3	39.4	42.5	0.501266	0.453046	45,XY,+5,dic(5;8)(q11.2;p12)x2,del(7)(q22q32),-18,del(20)(p11.2)[cp20]	0	1	0	0	1	1	0	0	0	0	1	0	0	0	0	0	1	0	0	0
16-00766	Missense /Frameshift	p.R273H/p.L206Wfs*41	Yes	2 mutations	39.7	32.4	33	0.855986	0.610086	45,XY,add(5)(q11.2),der(6)t(5;6)(p13;p23),der(8)t(8;8)(p23;q11.2),-13,-16,der(22)t(16;22)(q22;q11.2),+r[cp11]/44,idem,-18[cp4]/46,XY[5]	0	1	0	0	0	0	0	0	0	0	1	0	0	0	0	0	1	0	0	0
15-00614	Splice acceptor /Splice donor	p.X187 Splice/p.X125 Splice	Yes	2 mutations	40.1	28.4	90	0.877042	0.399665	60~61<3n>,XYY,-1,-2,-3,-4,-5,del(5)(q13q33),-6,-7,+8,-9,+11,-12,+13,-15,-16,-17,-18,+21,+22[cp15]/70~73,idem,+Y,+1,+2,+5,+del(5)(q13q33),+6,+9,+11,+12,+20,+20[cp4]/46,XY[1]	0	1	0	1	1	1	0	0	0	0	1	0	0	0	0	0	1	0	0	0
14-00473	Missense /Splice acceptor	p.R280T/p.X33 Splice	Yes	2 mutations	41.1	37.9	22	0.530253	0.245701	59~62,XX,+X,+1,+2,del(5)(q13q34),+6,+8,+8,+9,+11,+11,i(11)(q10),+12,+14,+16,+19,+22,+mar[cp19]/46,XX[1]	0	1	0	0	0	0	0	0	0	0	0	0	0	0	0	0	0	0	0	0
13-00396	Splice acceptor /Missense	p.X307 Splice/p.R273S	Yes	2 mutations	46.6	40.4	51	0.289316	0.300499	42~45,XY,del(4)(q31q35),del(5)(q13q35),add(9)(q21),add(13)(p11.2),-16,-21[cp15]/40~46,sl,+9,-add(9)(q21),-15,+der(16)t(15;16)(q11.1;p13.3),-18,+mar[cp5]	0	1	0	0	0	0	0	0	0	0	0	0	0	0	0	0	0	0	0	0
16-00075	Missense /Missense	p.Y220C/p.F113V	Yes	2 mutations	48	39.4	39	0.338082	0.476339	45,XY,add(1)(p13),del(5)(q13q33),add(6)(q13),-7,del(7)(q11.2),der(9)t(1;9)(p13;q22),add(12)(p13),-15,-16,-17,+3mar[19]/43~45,idem,der(3)t(3;17)(p21;q11.2),-17[cp3]	0	1	0	1	1	1	0	0	0	0	1	0	0	0	0	0	1	0	0	0
15-00175	Missense /Missense	p.R273H/p.G105D	Yes	2 mutations	53.6	52.9	76	0.284757	0.211253	43~47,XY,del(1)(q42),r(2)(p2?3q37),t(3;5)(q27;q31),del(4)(q31),+del(5)(q31),add(5)(q11.2),-7,del(11)(q23),add(12)(p13),-22,+mar[cp11]/43~46,idem,add(14)(q24)[cp8]	0	1	0	0	1	1	0	0	0	0	1	0	0	0	0	0	1	0	0	0
16-00882	Missense /Frameshift	p.R273H/p.L206Wfs*41	Yes	2 mutations	56.3	40.7	NA	0.190453	0.594927	45,XY,add(5)(q11.2),der(6)t(5;6)(p13;p23),der(8)t(8;8)(p23;q11.2),-13,-16,der(22)t(16;22)(q22;q11.2),+r[cp11]/44,idem,-18[cp4]/46,XY[5]	0	1	0	0	0	0	0	0	0	0	1	0	0	0	0	0	1	0	0	0
TP53 Mutant Samples TCGA LAML
Sample ID	Type	Mutation consequences	Bi allelic?	Basis for biallelic designation	VAF		BM Blast	Mut Ridge score TP53Mut samples score range: 0.12-0.56, mean = 0.30; TP53WT samples score range: 0.00026-0.42 mean = 0.0097	Mut-like ridge score TP53Mut-like samples score range: 0.43-0.85, mean = 0.55 TP53WT samples score range: 0.0096-0.42 mean = 0.142	Cytogenetics raw	inv(16)	t(8;21)	Other	Complex	Monosomal	del7	inv(3)	17p Alt	Del5	Normal	t(10;11)	t(5;11)	t(9;11)	t(9;22)	t(v;11q23.3)	Unknown	Complex or Monosomal	t(8;21) or inv(16)
TCGA.AB.2813	Missense	p.C176Y	yes	VAF>50	76.47		40	0.657348	0.657348	44-45,X,-Y,-5,add(16)(q22),-17,-18,iso(21),+mars[cp5]/82-84,XX,-Y,-3,-4,-11,-12,-19,-21,+21[cp5}	0	0	0	1	1	0	0	1	1	0	0	0	0	0	0	0	1	0
TCGA.AB.2820	Frame Shift Insertion	p.P223Rfs*4	yes	-17p	NA		74	0.418869	0.418869	53~56,XY,+1,del(2)(q33q34),+8,+10,+11x2,+13x1-2,+14,del(17)(p11.2),+19,add(21)(q22),+22[cp20]	0	0	0	1	0	0	0	1	0	0	0	0	0	0	0	0	1	0
TCGA.AB.2838	Splice Region	p.T125=	yes	VAF>50	60		50	0.794911	0.794911	46,XY,del(5)(q11.2q31),-7,+8,+11,add(11)(q23),der(16;17)(q10;q10)[18]/51,idem,+1,+5,+8,+10,+21 [2]	0	0	0	1	1	1	0	0	1	0	0	0	0	0	0	0	1	0
TCGA.AB.2857	Splice Site	p.X10 Splice	yes	VAF>50	54.05		30	0.817608	0.817608	42,XY,-5,-7,add(12)(p13),t(14;15)(q10;q10),der(17)t(5;17)(p13;p11.2),-18[6]/40,idem,-11,-add(12)(p13),der(12)t(?;12)(?;p13),-19[6]/41,idem,-der(17)[3]/41,idem,-der(17),+mar1,+mar[3]/41,idem,der(1)der(1)(p12)add(1)(p12),+der(1)(q21)add(1)(q21),-3,-8[2]	0	0	0	1	1	1	0	1	1	0	0	0	0	0	0	0	1	0
TCGA.AB.2860	Frame Shift Insertion	p.M40Lfs*7	yes	-17p	NA		58	0.561177	0.561177	44,XX,t(4;11)(q21;q23),-5,-7,add(12)(q24),add(18)(q23),del(20)(q12)[3]/43,XX,del(3)(p12),der(3)t(3;3)(p21;q2?7),psu dic(5;7)(q13;p22),-10,-15,-17,add(18)(p11.2),-21,+22,+mar[cp14]/46,XX[3]	0	0	0	0	0	0	0	0	0	0	0	0	0	0	1	0	0	0
TCGA.AB.2868	Splice Site	p.X126 Splice	yes	+17	45.2		47	0.604129	0.604129	46,XY,-5,+8,del(9)(q22),add(10)(q26),der(15;19)(q10;q10),add(17)(p11.2),-20,-21,add(21)(p11),add(22)(q13),+3mar[20]	0	0	0	1	1	0	0	1	1	0	0	0	0	0	0	0	1	0
TCGA.AB.2878	Missense /Frame Shift Deletion	p.S215G/p.V173*	yes	2 mutations	43.81	40.51	37	0.823382	0.823382	39~47,XX,del(5)(q13q33),-7,der(8)t(8;?8;8)(p23;?p11.2p23;q11.2),der(14)t(1;14)(p12;p11.2)der(1)t(7;16)(p15;q22),+2mar[cp19]	0	0	0	1	1	1	0	0	1	0	0	0	0	0	0	0	1	0
TCGA.AB.2885	Missense	p.H193Y	yes	VAF>50	79.07		97	0.788755	0.788755	43,XY-3,del(5)(q12q33),-7,der(10)t(10;11)(q26;q13),-12,-18,+2mar[20]	0	0	0	1	1	1	0	0	1	0	0	0	0	0	0	0	1	0
TCGA.AB.2904	Missense	p.R337C	yes	VAF>50	64.8		83	0.483823	0.483823	46~50,XY,-1,del(2),del(5)(q22q33),der(7)t(1;7)(q21;p13),add(7)(p11.1),+8,+add(11),del(12)(p12),del(13)(q22), 15,add(17)(p11.1),-20,+22 {cp20}Complex Cytogenetics , including 5q-,+8,	0	0	0	1	1	0	0	1	1	0	0	0	0	0	0	0	1	0
TCGA.AB.2908	Nonsense /Missense	p.Q317*/p.C141W	yes	2 mutations	39.94	24.02	46	0.596299	0.596299	46~49,XY,del(3)(p14),del(5)(p11.2q33),del(17)(q21q21),add(21)(p11.2),+22,mar[cp20]	0	0	0	1	0	0	0	0	1	0	0	0	0	0	0	0	1	0
TCGA.AB.2935	Missense	p.R248Q	yes	VAF>50	46.47		81	0.434853	0.434853	44~47,XY,del(5)(q22q35)[20],-7[14],-8[6],der(12)t(10;12)(p11.2q21)[2],add(14)(p12)[11],-17[13],der(17)t(10;17)(q11.2;p13)[14],-18[7],add(18)(p11.2)[7],-21[10],i(21)(q10)[4],-22[4],+mar[10],+mar1x2[6][cp20]	0	0	0	1	1	1	0	1	1	0	0	0	0	0	0	0	1	0
TCGA.AB.2938	Missense /Frame Shift Deletion	p.H179R/p.R342Efs*3	yes	VAF>50	59.09	13.3	33	0.952668	0.952668	45,X,-Y[3]/46,XY [17]	0	0	0	0	0	0	0	0	0	1	0	0	0	0	0	0	0	0
TCGA.AB.2941	Missense	p.I195S	yes	-17p	22.06		90	0.861198	0.861198	46,XY,t(9;22)(q34;q11.2)[13]/34~37,idem,-3,del(4),-4,-5,-7,-9,-10,t?(11;12),-12,-14,-14,-16,-17,-22[cp6]/46,XY[1]	0	0	0	1	1	1	0	1	1	0	0	0	0	1	0	0	1	0
TCGA.AB.2943	Missense	p.R273C	yes	VAF>50	74.61		32	0.505308	0.505308	46,XX,del(5)(q11.2q33)[1]/48~52,idem,+1,+?del(5)(q15q33),+11,+11,?t(12;22)(p13;q12),-13,-17,+i(22)(q10),+i(22)(q10),+mar[cp19]	0	0	0	1	1	0	0	1	1	0	0	0	0	0	0	0	1	0
TCGA.AB.2952	Missense	p.E286G	yes	VAF>50	81.78		62	0.347721	0.347721	44~47,XX,t(1;15)(q32;q26)[14],del(5)(q13q33)[19],-7[20],+8[7],del(12)(p11.2p11.2)[15],del(17)(q21)[8],der(22)t(1;22)(p13;p11.2)[20],+mar[13][cp20]	0	0	0	1	1	1	0	0	1	0	0	0	0	0	0	0	1	0
