# Supplementary material for: Machine learning analysis of gene expression reveals TP53 Mutant-like AML with wild type TP53 and poor prognosis
Source: Blood Cancer J. 2024 May 14;14(1):80. doi: 10.1038/s41408-024-01061-3 (PMC11094182; doi:10.1038/s41408-024-01061-3)
Supplement: Supplementary file 7 — Supplemental Table S6 [file 41408_2024_1061_MOESM7_ESM.xlsx]

## Sheet: S6. TP53 Locus in TCGA
Supplementary Table S6. TP53 locus status by karyotype and copy number array in the TCGA LAML
TCGA Sample ID	TP53 Category (Mut, WT, or Mut-like)	Cytogenetic Category	TP53 locus copy number annotation
TCGA.AB.2820	TP53Mut	17p Alt, Complex	Deletions
TCGA.AB.2908	TP53Mut	Del5, Complex	Deletions
TCGA.AB.2838	TP53Mut	Del5, Del7, Complex, Monosomal	Deletions
TCGA.AB.2868	TP53Mut	17p Alt, Del5, Complex, Monosomal	Deletions
TCGA.AB.2857	TP53Mut	17p Alt, Del5, Del7, Complex, Monosomal	Deletions
TCGA.AB.2935	TP53Mut	17p Alt, Del5, Del7, Complex, Monosomal	UPD
TCGA.AB.2813	TP53Mut	17p Alt, Del5, Complex, Monosomal	UPD
TCGA.AB.2941	TP53Mut	t(9;22), 17p Alt, Del5, Del7, Complex, Monosomal	No alteration
TCGA.AB.2860	TP53Mut	t(v;11q23.3)	No alteration
TCGA.AB.2943	TP53Mut	17p Alt, Del5, Complex, Monosomal	UPD
TCGA.AB.2885	TP53Mut	Del5, Del7, Complex, Monosomal	UPD
TCGA.AB.2952	TP53Mut	Del5, Del7, Complex, Monosomal	UPD
TCGA.AB.2904	TP53Mut	17p Alt, Del5, Complex, Monosomal	No alteration
TCGA.AB.2878	TP53Mut	Del5, Del7, Complex, Monosomal	No alteration
TCGA.AB.2938	TP53Mut	Normal	Amplification
TCGA.AB.2920	TP53WT	17p Alt, Del5, Del7, Complex, Monosomal	Deletions
TCGA.AB.2855	TP53WT	t(10;11), 17p Alt, Complex, Monosomal	Deletions
TCGA.AB.2828	TP53WT	inv(16)	No alteration
TCGA.AB.2888	TP53WT	inv(16)	No alteration
TCGA.AB.2846	TP53WT	inv(16)	No alteration
TCGA.AB.2889	TP53WT	inv(16)	No alteration
TCGA.AB.2815	TP53WT	inv(16)	No alteration
TCGA.AB.2954	TP53WT	inv(16)	No alteration
TCGA.AB.2892	TP53WT	inv(16)	No alteration
TCGA.AB.2881	TP53WT	inv(16)	No alteration
TCGA.AB.2942	TP53WT	inv(16)	No alteration
TCGA.AB.2914	TP53WT	inv(16)	No alteration
TCGA.AB.2870	TP53WT	inv(16)	No alteration
TCGA.AB.2819	TP53WT	t(8;21)	No alteration
TCGA.AB.2950	TP53WT	t(8;21)	No alteration
TCGA.AB.2806	TP53WT	t(8;21)	No alteration
TCGA.AB.2886	TP53WT	t(8;21)	No alteration
TCGA.AB.2875	TP53WT	t(8;21)	No alteration
TCGA.AB.2937	TP53WT	t(8;21)	No alteration
TCGA.AB.2858	TP53WT	t(8;21)	No alteration
TCGA.AB.2818	TP53WT	Other	No alteration
TCGA.AB.2830	TP53WT	Other	No alteration
TCGA.AB.2940	TP53WT	Other	No alteration
TCGA.AB.2890	TP53WT	Other	No alteration
TCGA.AB.2821	TP53WT	Other	No alteration
TCGA.AB.2913	TP53WT	Other	No alteration
TCGA.AB.2861	TP53WT	Other	No alteration
TCGA.AB.2898	TP53WT	Other	No alteration
TCGA.AB.2822	TP53WT	Other	No alteration
TCGA.AB.2863	TP53WT	Other	No alteration
TCGA.AB.2814	TP53WT	Del5	No alteration
TCGA.AB.2915	TP53WT	Del7, Complex	No alteration
TCGA.AB.2887	TP53WT	Del7	No alteration
TCGA.AB.2939	TP53WT	17p Alt, Del5, Complex, Monosomal	No alteration
TCGA.AB.2949	TP53WT	Del7, Monosomal, Complex	No alteration
TCGA.AB.2928	TP53WT	Del7	No alteration
TCGA.AB.2874	TP53WT	Del7	No alteration
TCGA.AB.2872	TP53WT	APL	No alteration
TCGA.AB.2803	TP53WT	APL	No alteration
TCGA.AB.2862	TP53WT	APL	No alteration
TCGA.AB.3007	TP53WT	APL	No alteration
TCGA.AB.2897	TP53WT	APL	No alteration
TCGA.AB.3001	TP53WT	APL	No alteration
TCGA.AB.2982	TP53WT	APL	No alteration
TCGA.AB.2999	TP53WT	APL	No alteration
TCGA.AB.2841	TP53WT	APL	No alteration
TCGA.AB.2998	TP53WT	APL	No alteration
TCGA.AB.3012	TP53WT	APL	No alteration
TCGA.AB.2840	TP53WT	APL	No alteration
TCGA.AB.2980	TP53WT	APL	No alteration
TCGA.AB.2994	TP53WT	APL	No alteration
TCGA.AB.2823	TP53WT	APL	No alteration
TCGA.AB.2991	TP53WT	APL	No alteration
TCGA.AB.2877	TP53WT	Normal	No alteration
TCGA.AB.2931	TP53WT	Normal	No alteration
TCGA.AB.2977	TP53WT	Normal	No alteration
TCGA.AB.2966	TP53WT	Normal	No alteration
TCGA.AB.2973	TP53WT	Normal	No alteration
TCGA.AB.2884	TP53WT	Normal	No alteration
TCGA.AB.2919	TP53WT	Normal	No alteration
TCGA.AB.2964	TP53WT	Normal	No alteration
TCGA.AB.2812	TP53WT	Normal	No alteration
TCGA.AB.2825	TP53WT	Normal	No alteration
TCGA.AB.2826	TP53WT	Normal	No alteration
TCGA.AB.2837	TP53WT	Normal	No alteration
TCGA.AB.2839	TP53WT	Normal	No alteration
TCGA.AB.2845	TP53WT	Normal	No alteration
TCGA.AB.2851	TP53WT	Normal	No alteration
TCGA.AB.2869	TP53WT	Normal	No alteration
TCGA.AB.2873	TP53WT	Normal	No alteration
TCGA.AB.2879	TP53WT	Normal	No alteration
TCGA.AB.2921	TP53WT	Normal	No alteration
TCGA.AB.2927	TP53WT	Normal	No alteration
TCGA.AB.2936	TP53WT	Normal	No alteration
TCGA.AB.2970	TP53WT	Normal	No alteration
TCGA.AB.2972	TP53WT	Normal	No alteration
TCGA.AB.2978	TP53WT	Normal	No alteration
TCGA.AB.2986	TP53WT	Normal	No alteration
TCGA.AB.2988	TP53WT	Normal	No alteration
TCGA.AB.3011	TP53WT	Normal	No alteration
TCGA.AB.2965	TP53WT	Normal	No alteration
TCGA.AB.2969	TP53WT	Normal	No alteration
TCGA.AB.2967	TP53WT	Normal	No alteration
TCGA.AB.2805	TP53WT	Normal	No alteration
TCGA.AB.2811	TP53WT	Normal	No alteration
TCGA.AB.2835	TP53WT	Normal	No alteration
TCGA.AB.2836	TP53WT	Normal	No alteration
TCGA.AB.2848	TP53WT	Normal	No alteration
TCGA.AB.2871	TP53WT	Normal	No alteration
TCGA.AB.2880	TP53WT	Normal	No alteration
TCGA.AB.2909	TP53WT	Normal	No alteration
TCGA.AB.2924	TP53WT	Normal	No alteration
TCGA.AB.2925	TP53WT	Normal	No alteration
TCGA.AB.2932	TP53WT	Normal	No alteration
TCGA.AB.2963	TP53WT	Normal	No alteration
TCGA.AB.2990	TP53WT	Normal	No alteration
TCGA.AB.2996	TP53WT	Normal	No alteration
TCGA.AB.3000	TP53WT	Normal	No alteration
TCGA.AB.2896	TP53WT	Normal	No alteration
TCGA.AB.2816	TP53WT	Normal	No alteration
TCGA.AB.2903	TP53WT	Normal	No alteration
TCGA.AB.2948	TP53WT	Normal	No alteration
TCGA.AB.2934	TP53WT	Normal	No alteration
TCGA.AB.2975	TP53WT	Normal	No alteration
TCGA.AB.2853	TP53WT	Normal	No alteration
TCGA.AB.2859	TP53WT	Normal	No alteration
TCGA.AB.2866	TP53WT	Normal	No alteration
TCGA.AB.2900	TP53WT	Normal	No alteration
TCGA.AB.2976	TP53WT	Normal	No alteration
TCGA.AB.2983	TP53WT	Normal	No alteration
TCGA.AB.2984	TP53WT	Normal	No alteration
TCGA.AB.3006	TP53WT	Normal	No alteration
TCGA.AB.3009	TP53WT	Normal	No alteration
TCGA.AB.3008	TP53WT	Normal	No alteration
TCGA.AB.2808	TP53WT	Normal	No alteration
TCGA.AB.2930	TP53WT	t(5;11)	No alteration
TCGA.AB.2856	TP53WT	t(5;11)	No alteration
TCGA.AB.2910	TP53WT	Other	No alteration
TCGA.AB.2894	TP53WT	t(9;11)	No alteration
TCGA.AB.2956	TP53WT	t(9;11)	No alteration
TCGA.AB.2901	TP53WT	t(9;22)	No alteration
TCGA.AB.2842	TP53WT	t(v;11q23.3)	No alteration
TCGA.AB.2834	TP53WT	t(v;11q23.3)	No alteration
TCGA.AB.2844	TP53WT	t(v;11q23.3)	No alteration
TCGA.AB.2893	TP53WT	t(v;11q23.3)	No alteration
TCGA.AB.2832	TP53WT	t(v;11q23.3)	No alteration
TCGA.AB.2985	TP53WT	t(v;11q23.3)	No alteration
TCGA.AB.3005	TP53WT	t(v;11q23.3)	No alteration
TCGA.AB.2911	TP53WT	t(v;11q23.3)	No alteration
TCGA.AB.2883	TP53WT	t(v;11q23.3)	No alteration
TCGA.AB.2946	TP53WT	unknown	No alteration
TCGA.AB.2895	TP53WT	unknown	No alteration
TCGA.AB.2810	TP53WT	unknown	No alteration
TCGA.AB.2876	TP53WT	Other	Not available
TCGA.AB.2891	TP53WT	Complex, Monosomal	Not available
TCGA.AB.2847	TP53WT	Del7	Not available
TCGA.AB.2979	TP53WT	Normal	Not available
TCGA.AB.2981	TP53WT	Normal	Not available
TCGA.AB.2833	TP53WT	Normal	Not available
TCGA.AB.2918	TP53WT	t(5;11)	Not available
TCGA.AB.2933	TP53Mut-like	17p Alt	Deletions
TCGA.AB.2917	TP53Mut-like	17p Alt, Del7, Complex, Monosomal	Deletions
TCGA.AB.2849	TP53Mut-like	t(10;11), Del5, Complex	Deletions
TCGA.AB.2955	TP53Mut-like	Normal	No Alteration
TCGA.AB.2854	TP53Mut-like	Other	No alteration
TCGA.AB.2807	TP53Mut-like	Other	No alteration
TCGA.AB.2916	TP53Mut-like	Other	No alteration
TCGA.AB.2865	TP53Mut-like	Other	No alteration
TCGA.AB.2899	TP53Mut-like	Other	No alteration
TCGA.AB.2959	TP53Mut-like	Other	No alteration
TCGA.AB.2944	TP53Mut-like	Del7, inv(3)	No alteration
TCGA.AB.2912	TP53Mut-like	17p Alt, Monosomal	No alteration
TCGA.AB.2929	TP53Mut-like	Del7, Complex, Monosomal	No alteration
TCGA.AB.2882	TP53Mut-like	Del7	No alteration
TCGA.AB.2992	TP53Mut-like	Normal	No alteration
TCGA.AB.2824	TP53Mut-like	Normal	No alteration
TCGA.AB.3002	TP53Mut-like	Normal	No alteration
TCGA.AB.2867	TP53Mut-like	Normal	No alteration
TCGA.AB.2971	TP53Mut-like	Normal	No alteration
TCGA.AB.2995	TP53Mut-like	Normal	No alteration
TCGA.AB.2987	TP53Mut-like	Normal	No alteration
TCGA.AB.2817	TP53Mut-like	t(9;22), Del7	No alteration
TCGA.AB.2843	TP53Mut-like	Other	Not available
