# Supplementary material for: Machine learning analysis of gene expression reveals TP53 Mutant-like AML with wild type TP53 and poor prognosis
Source: Blood Cancer J. 2024 May 14;14(1):80. doi: 10.1038/s41408-024-01061-3 (PMC11094182; doi:10.1038/s41408-024-01061-3)
Supplement: Supplementary file 8 — Supplemental Table S7 [file 41408_2024_1061_MOESM8_ESM.xlsx]

## Sheet: S7 TP53 dels
Supplementary Table S7. TP53 locus deletions and alterations in AML and MDS patients reported in the literature
	AML and MDS (Stengel et al. Blood Adv 2023)	AML (Stengel et al. Blood Adv 2023)	MDS (Stengel et al. Blood Adv 2023)	MDS (Bernard et al. Nat Med 2020)	MDS (Montalban-Bravo at al. Blood Adv 2020)
Total samples analyzed (n)	1519	772	747	3324	938
TP53 mutant samples (n)	158	70	88	378	261
TP53 deletion with no TP53 mutation detected (n)	19	12	7	12	16
TP53 deletion with no TP53 mutation detected (%)	0.0139603	0.017094	0.0106222	0.00324149	0.0236337
References
Stengel A, Haferlach T, Baer C, Hutter S, Meggendorfer M, Kern W, Haferlach C. Specific subtype distribution with impact on prognosis of TP53 single hit and double hit events in AML and MDS. Blood Adv. 2023.
Bernard E, Nannya Y, Hasserjian RP, Devlin SM, Tuechler H, Medina-Martinez JS, et al. Implications of TP53 allelic state for genome stability, clinical presentation and outcomes in myelodysplastic syndromes. Nature medicine. 2020;26(10):1549-56
Montalban-Bravo G, Kanagal-Shamanna R, Benton CB, Class CA, Chien KS, Sasaki K, et al. Genomic context and TP53 allele frequency define clinical outcomes in TP53-mutated myelodysplastic syndromes. Blood Adv. 2020;4(3):482-95.
