# Supplementary material for: Machine learning analysis of gene expression reveals TP53 Mutant-like AML with wild type TP53 and poor prognosis
Source: Blood Cancer J. 2024 May 14;14(1):80. doi: 10.1038/s41408-024-01061-3 (PMC11094182; doi:10.1038/s41408-024-01061-3)
Supplement: Supplementary file 9 — Supplemental Table S8 [file 41408_2024_1061_MOESM9_ESM.xlsx]

## Sheet: S8 Cytogenetics
Supplementary Table S8. Cytogenetics frequencies and statistical testing
Beat AML									TCGA LAML
					FDR								FDR
Cytogenetics	status	TP53Mut	TP53Mut-like	TP53WT	TP53Mut: TP53WT	TP53Mut-like: TP53WT	TP53Mut-like: TP53Mut		status	TP53Mut	TP53Mut-like	TP53WT	TP53Mut:TP53WT	TP53Mut-like: TP53WT	TP53Mut-like: TP53Mut
17pAlt	Altered	7 (36.8%)	6 (23.1%)	6 (2.7%)	3.87e-05	0.000828	0.507		Altered	8 (53.3%)	3 (13.0%)	3 (2.1%)	4.77e-07	0.0391	0.01755
	Normal	12 (63.2%)	19 (73.1%)	198 (88.8%)					Normal	7 (46.7%)	20 (87.0%)	134 (95.7%)
	NA	0	1 (3.8%)	19 (8.5%)					NA	0	0	3 (2.1%)
Complex	Altered	13 (68.4%)	6 (23.1%)	13 (5.8%)	1.56e-09	0.00944	0.008145		Altered	13 (86.7%)	3 (13.0%)	6 (4.3%)	3.6e-12	0.122	1.2795e-05
	Normal	6 (31.6%)	19 (73.1%)	191 (85.7%)					Normal	2 (13.3%)	20 (87.0%)	131 (93.6%)
	NA	0	1 (3.8%)	19 (8.5%)					NA	0	0	3 (2.1%)
Del 5	Altered	15 (78.9%)	7 (26.9%)	3 (1.3%)	1.13e-16	1.16e-05	0.00194		Altered	12 (80.0%)	1 (4.3%)	3 (2.1%)	2.874e-12	0.466	2.925e-06
	Normal	4 (21.1%)	18 (69.2%)	201 (90.1%)					Normal	3 (20.0%)	22 (95.7%)	134 (95.7%)
	NA	0	1 (3.8%)	19 (8.5%)					NA	0	0	3 (2.1%)
Del 7	Altered	7 (36.8%)	4 (15.4%)	10 (4.5%)	0.000357	0.0783	0.164		Altered	7 (46.7%)	5 (21.7%)	7 (5.0%)	0.000144	0.02385	0.157
	Normal	12 (63.2%)	21 (80.8%)	194 (87.0%)					Normal	8 (53.3%)	18 (78.3%)	130 (92.9%)
	NA	0	1 (3.8%)	19 (8.5%)					NA	0	0	3 (2.1%)
Favorable	Altered	0	2 (7.7%)	38 (17.0%)	0.1488	0.4005	0.498		Altered	0	0	34 (24.3%)	0.03585	0.01332	1
	Normal	19 (100.0%)	23 (88.5%)	166 (74.4%)					Normal	15 (100.0%)	23 (100.0%)	103 (73.6%)
	NA	0	1 (3.8%)	19 (8.5%)					NA	0	0	3 (2.1%)
Intermediate	Altered	2 (10.5%)	11 (42.3%)	134 (60.1%)	9.33e-06	0.0467	0.0318		Altered	1 (6.7%)	15 (65.2%)	82 (58.6%)	0.000384	0.818	0.0007965
	Normal	17 (89.5%)	14 (53.8%)	70 (31.4%)					Normal	14 (93.3%)	8 (34.8%)	55 (39.3%)
	NA	0	1 (3.8%)	19 (8.5%)					NA	0	0	3 (2.1%)
Monosomal	Altered	12 (63.2%)	5 (19.2%)	6 (2.7%)	9.96e-11	0.004605	0.00531		Altered	11 (73.3%)	3 (13.0%)	5 (3.6%)	9.03e-10	0.0898	0.0005205
	Normal	7 (36.8%)	20 (76.9%)	198 (88.8%)					Normal	4 (26.7%)	20 (87.0%)	132 (94.3%)
	NA	0	1 (3.8%)	19 (8.5%)					NA	0	0	3 (2.1%)
Other Adverse	Altered	0	1 (3.8%)	14 (6.3%)	1	1	1		Altered	1 (6.7%)	2 (8.7%)	11 (7.9%)	1	1	1
	Normal	19 (100.0%)	24 (92.3%)	190 (85.2%)					Normal	14 (93.3%)	21 (91.3%)	126 (90.0%)
	NA	0	1 (3.8%)	19 (8.5%)					NA	0	0	3 (2.1%)
Normal	Altered	19 (100.0%)	25 (96.2%)	203 (91.0%)	1	1	1
	Normal	0	0	1 (0.4%)
	NA	0	1 (3.8%)	19 (8.5%)
t(9;22)									Altered	1 (6.7%)	0	0	0.2961	1	0.5925
									Normal	14 (93.3%)	23 (100.0%)	137 (97.9%)
									NA	0	0	3 (2.1%)
inv(3)									Altered	0	1 (4.3%)	0	1	0.432	1
									Normal	15 (100.0%)	22 (95.7%)	137 (97.9%)
									NA	0	0	3 (2.1%)
