# Supplementary material for: Machine learning analysis of gene expression reveals TP53 Mutant-like AML with wild type TP53 and poor prognosis
Source: Blood Cancer J. 2024 May 14;14(1):80. doi: 10.1038/s41408-024-01061-3 (PMC11094182; doi:10.1038/s41408-024-01061-3)
Supplement: Supplementary file 10 — Supplemental Table S9 [file 41408_2024_1061_MOESM10_ESM.xlsx]

## Sheet: S9 Mutational profile
Supplementary Table S9. Mutational event frequencies and statistical testing
Beat AML												TCGA LAML
Mutations	status	TP53Mut	TP53Mut-like	TP53WT		FDR	TP53Mut: TP53WT	TP53Mut-like: TP53WT	TP53Mut-like: TP53Mut			Mutations	status	TP53Mut	TP53Mut-like	TP53WT		FDR	TP53Mut: TP53WT	TP53Mut-like: TP53WT	TP53Mut-like: TP53Mut
FLT3-ITD	MUT	0	4 (15.4%)	56 (25.1%)		FLT3-ITD	0.02646	0.339	0.189			FLT3-ITD	MUT	0	0	36 (25.7%)		FLT3-ITD	0.0077	0.0342	1
	WT	19 (100.0%)	22 (84.6%)	167 (74.9%)									WT	15 (100.0%)	23 (100.0%)	104 (74.3%)				depleted
NPM1	MUT	0	2 (7.7%)	67 (30.0%)		NPM1	0.0072	0.0279	0.501			NPM1	MUT	0	3 (13.0%)	44 (31.4%)		NPM1	0.01905	0.1269	0.264
	WT	19 (100.0%)	24 (92.3%)	156 (70.0%)				depleted					WT	15 (100.0%)	20 (87.0%)	96 (68.6%)
TP53	MUT	19 (100.0%)	0	0		TP53	3.84e-28	1	6.15e-13			TP53	MUT	15 (100.0%)	0	0		TP53	1.104e-20	1	9.69e-11
	WT	0	26 (100.0%)	223 (100.0%)									WT	0	23 (100.0%)	140 (100.0%)
ASXL1	MUT	1 (5.3%)	4 (15.4%)	19 (8.5%)		ASXL1	1	0.567	0.567			ASXL1	MUT	0	1 (4.3%)	2 (1.4%)		ASXL1	1	1	1
	WT	18 (94.7%)	22 (84.6%)	204 (91.5%)									WT	15 (100.0%)	22 (95.7%)	138 (98.6%)
BCOR	MUT	1 (5.3%)	3 (11.5%)	13 (5.8%)		BCOR	1	0.678	0.9405
	WT	18 (94.7%)	23 (88.5%)	210 (94.2%)								BCOR	MUT	0	0	1 (0.7%)		BCOR	1	1	1
													WT	15 (100.0%)	23 (100.0%)	139 (99.3%)
BRINP3	MUT	0	0	0		BRINP3	NA	NA	NA
	WT	19 (100.0%)	26 (100.0%)	223 (100.0%)
CDKN2A	MUT	0	0	0		CDKN2A	NA	NA	NA
	WT	19 (100.0%)	26 (100.0%)	223 (100.0%)
CEBPA	MUT	0	1 (3.8%)	15 (6.7%)		CEBPA	1	1	1			CEBPA	MUT	1 (6.7%)	1 (4.3%)	11 (7.9%)		CEBPA	1	1	1
	WT	19 (100.0%)	25 (96.2%)	208 (93.3%)									WT	14 (93.3%)	22 (95.7%)	129 (92.1%)
CROCC	MUT	0	0	1 (0.4%)		CROCC	1	1	1			CROCC	MUT	1 (6.7%)	0	2 (1.4%)		CROCC	0.5925	1	0.5925
	WT	19 (100.0%)	26 (100.0%)	222 (99.6%)									WT	14 (93.3%)	23 (100.0%)	138 (98.6%)
CSF3R	MUT	0	0	5 (2.2%)		CSF3R	1	1	1			CSF3R	MUT	0	0	1 (0.7%)		CSF3R	1	1	1
	WT	19 (100.0%)	26 (100.0%)	218 (97.8%)									WT	15 (100.0%)	23 (100.0%)	139 (99.3%)
DNMT3A	MUT	0	4 (15.4%)	48 (21.5%)		DNMT3A	0.0507	0.613	0.189			DNMT3A	MUT	2 (13.3%)	6 (26.1%)	34 (24.3%)		DNMT3A	0.7845	0.8	0.7845
	WT	19 (100.0%)	22 (84.6%)	175 (78.5%)									WT	13 (86.7%)	17 (73.9%)	106 (75.7%)
ETV6	MUT	0	1 (3.8%)	0		ETV6	1	0.312	1			ETV6	MUT	0	0	2 (1.4%)		ETV6	1	1	1
	WT	19 (100.0%)	25 (96.2%)	223 (100.0%)									WT	15 (100.0%)	23 (100.0%)	138 (98.6%)
EZH2	MUT	0	2 (7.7%)	7 (3.1%)		EZH2	1	0.717	0.7515			EZH2	MUT	0	2 (8.7%)	1 (0.7%)		EZH2	1	0.1575	0.7635
	WT	19 (100.0%)	24 (92.3%)	216 (96.9%)									WT	15 (100.0%)	21 (91.3%)	139 (99.3%)
FLT3	MUT	0	4 (15.4%)	76 (34.1%)		FLT3	0.00351	0.11115	0.126			FLT3	MUT	0	0	48 (34.3%)		FLT3	0.008715	0.00087	1
	WT	19 (100.0%)	22 (84.6%)	147 (65.9%)									WT	15 (100.0%)	23 (100.0%)	92 (65.7%)
GATA2	MUT	0	0	6 (2.7%)		GATA2	1	1	1			GATA2	MUT	0	1 (4.3%)	1 (0.7%)		GATA2	1	0.789	1
	WT	19 (100.0%)	26 (100.0%)	217 (97.3%)									WT	15 (100.0%)	22 (95.7%)	139 (99.3%)
IDH1	MUT	2 (10.5%)	0	17 (7.6%)		IDH1	0.651	0.345	0.345			IDH1	MUT	0	2 (8.7%)	14 (10.0%)		IDH1	0.7635	1	0.7635
	WT	17 (89.5%)	26 (100.0%)	206 (92.4%)									WT	15 (100.0%)	21 (91.3%)	126 (90.0%)
IDH2	MUT	1 (5.3%)	3 (11.5%)	24 (10.8%)		IDH2	1	1	1			IDH2	MUT	0	3 (13.0%)	14 (10.0%)		IDH2	0.546	0.712	0.546
	WT	18 (94.7%)	23 (88.5%)	199 (89.2%)									WT	15 (100.0%)	20 (87.0%)	126 (90.0%)
JAK2	MUT	1 (5.3%)	5 (19.2%)	3 (1.3%)		JAK2	0.28	0.001155	0.28			JAK2	MUT	0	1 (4.3%)	0		JAK2	1	0.423	1
	WT	18 (94.7%)	21 (80.8%)	220 (98.7%)				enriched					WT	15 (100.0%)	22 (95.7%)	140 (100.0%)
KIT	MUT	1 (5.3%)	0	6 (2.7%)		KIT	0.66	1	0.66			KIT	MUT	0	1 (4.3%)	6 (4.3%)		KIT	1	1	1
	WT	18 (94.7%)	26 (100.0%)	217 (97.3%)									WT	15 (100.0%)	22 (95.7%)	134 (95.7%)
KRAS	MUT	0	3 (11.5%)	12 (5.4%)		KRAS	0.606	0.378	0.378			KRAS	MUT	0	4 (17.4%)	3 (2.1%)		KRAS	1	0.02427	0.207
	WT	19 (100.0%)	23 (88.5%)	211 (94.6%)									WT	15 (100.0%)	19 (82.6%)	137 (97.9%)
MYC	MUT	0	0	1 (0.4%)		MYC	1	1	1			MYC						MYC	NA	NA	NA
	WT	19 (100.0%)	26 (100.0%)	222 (99.6%)									WT	15 (100.0%)	23 (100.0%)	140 (100.0%)
NF1	MUT	2 (10.5%)	0	2 (0.9%)		NF1	0.0957	1	0.2595			NF1	MUT	1 (6.7%)	0	2 (1.4%)		NF1	0.5925	1	0.5925
	WT	17 (89.5%)	26 (100.0%)	221 (99.1%)									WT	14 (93.3%)	23 (100.0%)	138 (98.6%)
NRAS	MUT	4 (21.1%)	3 (11.5%)	34 (15.2%)		NRAS	0.768	0.776	0.768			NRAS	MUT	2 (13.3%)	0	11 (7.9%)		NRAS	0.366	0.366	0.366
	WT	15 (78.9%)	23 (88.5%)	189 (84.8%)									WT	13 (86.7%)	23 (100.0%)	129 (92.1%)
PDS5B	MUT	0	0	5 (2.2%)		PDS5B	1	1	1			PDS5B	MUT	0	1 (4.3%)	0		PDS5B	1	0.423	1
	WT	19 (100.0%)	26 (100.0%)	218 (97.8%)									WT	15 (100.0%)	22 (95.7%)	140 (100.0%)
PHF6	MUT	1 (5.3%)	1 (3.8%)	8 (3.6%)		PHF6	1	1	1			PHF6	MUT	0	2 (8.7%)	3 (2.1%)		PHF6	1	0.438	0.7635
	WT	18 (94.7%)	25 (96.2%)	215 (96.4%)									WT	15 (100.0%)	21 (91.3%)	137 (97.9%)
PLCE1	MUT	0	0	0		PLCE1	NA	NA	NA			PLCE1	MUT	0	2 (8.7%)	2 (1.4%)		PLCE1	1	0.2877	0.7635
	WT	19 (100.0%)	26 (100.0%)	223 (100.0%)									WT	15 (100.0%)	21 (91.3%)	138 (98.6%)
PTPN11	MUT	0	0	14 (6.3%)		PTPN11	0.915	0.915	1			PTPN11	MUT	1 (6.7%)	0	7 (5.0%)		PTPN11	0.595	0.595	0.595
	WT	19 (100.0%)	26 (100.0%)	209 (93.7%)									WT	14 (93.3%)	23 (100.0%)	133 (95.0%)
RAD21	MUT	0	1 (3.8%)	4 (1.8%)		RAD21	1	1	1			RAD21	MUT	0	0	5 (3.6%)		RAD21	1	1	1
	WT	19 (100.0%)	25 (96.2%)	219 (98.2%)									WT	15 (100.0%)	23 (100.0%)	135 (96.4%)
RUNX1	MUT	1 (5.3%)	5 (19.2%)	25 (11.2%)		RUNX1	0.703	0.333	0.333			RUNX1	MUT	0	7 (30.4%)	10 (7.1%)		RUNX1	0.599	0.01032	0.04365
	WT	18 (94.7%)	21 (80.8%)	198 (88.8%)									WT	15 (100.0%)	16 (69.6%)	130 (92.9%)
SF3B1	MUT	0	0	8 (3.6%)		SF3B1	1	1	1			SF3B1	MUT	0	1 (4.3%)	0		SF3B1	1	0.423	1
	WT	19 (100.0%)	26 (100.0%)	215 (96.4%)									WT	15 (100.0%)	22 (95.7%)	140 (100.0%)
SMC1A	MUT	0	0	7 (3.1%)		SMC1A	1	1	1			SMC1A	MUT	0	1 (4.3%)	6 (4.3%)		SMC1A	1	1	1
	WT	19 (100.0%)	26 (100.0%)	216 (96.9%)									WT	15 (100.0%)	22 (95.7%)	134 (95.7%)
SMC3	MUT	0	1 (3.8%)	5 (2.2%)		SMC3	1	1	1			SMC3	MUT	1 (6.7%)	1 (4.3%)	4 (2.9%)		SMC3	0.8055	0.8055	1
	WT	19 (100.0%)	25 (96.2%)	218 (97.8%)									WT	14 (93.3%)	22 (95.7%)	136 (97.1%)
SPEN	MUT	0	0	0		SPEN	NA	NA	NA			SPEN	MUT	1 (6.7%)	1 (4.3%)	1 (0.7%)		SPEN	0.3945	0.3945	1
	WT	19 (100.0%)	26 (100.0%)	223 (100.0%)									WT	14 (93.3%)	22 (95.7%)	139 (99.3%)
SRSF2	MUT	2 (10.5%)	5 (19.2%)	21 (9.4%)		SRSF2	0.699	0.495	0.699			SRSF2						SRSF2	NA	NA	NA
	WT	17 (89.5%)	21 (80.8%)	202 (90.6%)									WT	15 (100.0%)	23 (100.0%)	140 (100.0%)
STAG2	MUT	0	3 (11.5%)	15 (6.7%)		STAG2	0.615	0.615	0.615			STAG2	MUT	0	0	6 (4.3%)		STAG2	1	1	1
	WT	19 (100.0%)	23 (88.5%)	208 (93.3%)									WT	15 (100.0%)	23 (100.0%)	134 (95.7%)
TET2	MUT	1 (5.3%)	5 (19.2%)	29 (13.0%)		TET2	0.482	0.482	0.482			TET2	MUT	1 (6.7%)	2 (8.7%)	13 (9.3%)		TET2	1	1	1
	WT	18 (94.7%)	21 (80.8%)	194 (87.0%)									WT	14 (93.3%)	21 (91.3%)	127 (90.7%)
U2AF1	MUT	2 (10.5%)	2 (7.7%)	10 (4.5%)		U2AF1	0.5445	0.5445	1			U2AF1	MUT	0	3 (13.0%)	4 (2.9%)		U2AF1	1	0.1773	0.396
	WT	17 (89.5%)	24 (92.3%)	213 (95.5%)									WT	15 (100.0%)	20 (87.0%)	136 (97.1%)
WT1	MUT	0	1 (3.8%)	18 (8.1%)		WT1	1	1	1			WT1	MUT	0	0	10 (7.1%)		WT1	0.8985	0.8985	1
	WT	19 (100.0%)	25 (96.2%)	205 (91.9%)									WT	15 (100.0%)	23 (100.0%)	130 (92.9%)
ZRSR2	MUT	0	0	4 (1.8%)		ZRSR2	1	1	1
	WT	19 (100.0%)	26 (100.0%)	219 (98.2%)
