# Supplementary material for: Machine learning analysis of gene expression reveals TP53 Mutant-like AML with wild type TP53 and poor prognosis
Source: Blood Cancer J. 2024 May 14;14(1):80. doi: 10.1038/s41408-024-01061-3 (PMC11094182; doi:10.1038/s41408-024-01061-3)
Supplement: Supplementary file 11 — Supplemental Table S10 [file 41408_2024_1061_MOESM11_ESM.xlsx]

## Sheet: Sheet1
Supplementary Table S10. Contingency table for 17p Alterations and TP53 mutation status
Beat AML Diagnostic (Initial)
17p:	TP53Mut	TP53WT
Altered	7 (36.8%)	6 (2.7%)
Intact	12 (63.2%)	198 (88.8%)
NA	0	19 (8.5%)
	p=0.0000129*
TCGA LAML
17p:	TP53Mut	TP53WT
Altered	8 (53.3%)	3 (2.1%)
Normal	7 (46.7%)	134 (95.7%)
NA	0	3 (2.1%)
	p=0.000000159*
*Fisher's exact test was used to calculate p values to compare frequency of 17p alterations in each group
