# Supplementary material for: Machine learning analysis of gene expression reveals TP53 Mutant-like AML with wild type TP53 and poor prognosis
Source: Blood Cancer J. 2024 May 14;14(1):80. doi: 10.1038/s41408-024-01061-3 (PMC11094182; doi:10.1038/s41408-024-01061-3)
Supplement: Supplementary file 12 — Supplemental Table S11 [file 41408_2024_1061_MOESM12_ESM.xlsx]

## Sheet: S11 Clinical parameters
Supplementary Table S11. Clinical parameters and statistical testing of diagnostic AML samples (parameters at the time of diagnosis)
	Beat AML
	TP53Mut	TP53Mut-like	TP53WT	FDR (Mut vs. WT)	FDR (Mut-like vs. WT)	FDR (Mut-like vs. Mut)
	n = 19	n = 23	n = 223
Age at diagnosis	64.2632	62.6538	54.5247	0.0087	0.0087	0.676
Mean blasts in bone marrow (%)	50.3529	39.3182	67.1768	0.028	<0.0001	0.18
Mean blasts in peripheral blood (%)	32.3571	24.87	52.1807	0.0462	<0.0001	0.444
Mean white blood cell count (x 109/L)	19	22.58	48.28	<0.0001	0.0041	0.675
Mean lymphocytes in peripheral blood (%)	42.3143	33.2714	26.1324	0.158	0.31	0.328
Mean monocytes in peripheral blood (%)	10.8	13.0333	15.3304	0.622	0.622	0.622
Mean LSC17 Score (Ng et al 2016)	0.6419	0.540322	0.209917	<0.0001	<0.0001	0.158
	TCGA LAML
	TP53Mut	TP53Mut-like	TP53WT	FDR (Mut vs. WT)	FDR (Mut-like vs. WT)	FDR (Mut-like vs Mut)
	n = 15	n = 23	n = 140
Age at diagnosis	68.07	61	52.59	<0.0001	0.017	0.068
Mean blasts in bone marrow (%)	57.33	64.91	70.73	0.12	0.3	0.3
Mean blasts in peripheral blood (%)	14.13	34.57	41.84	0.0017	0.32	0.047
Mean white blood cell count (x 109/L)	8.85	27.69	39.73	<0.0001	0.29	0.15
Mean lymphocytes in peripheral blood (%)	2.87	1.83	2.57	0.81	0.67	0.67
Mean monocytes in peripheral blood (%)	7.47	12.26	12.82	0.16	0.86	0.3
Mean LSC17 Score (Ng et al 2016)	0.75	0.53	0.27	<0.0001	0.0019	0.017
FDR: t-test P-values corrected for multiple hypothesis testing using Bonferroni Hochberg method
*P value calculated using the Student's t-test
|| P value calculated using the log-rank test
