# Supplementary material for: Machine learning analysis of gene expression reveals TP53 Mutant-like AML with wild type TP53 and poor prognosis
Source: Blood Cancer J. 2024 May 14;14(1):80. doi: 10.1038/s41408-024-01061-3 (PMC11094182; doi:10.1038/s41408-024-01061-3)
Supplement: Supplementary file 13 — Supplemental Table S12 [file 41408_2024_1061_MOESM13_ESM.xlsx]

## Sheet: S12 ELN
Supplementary Table S12. Hazard ratio and statistical testing of overall survival rates based on the ELN risk categorization.
	Beat AML
	ELN2017			ELN2022
		HR	p value		HR	p value
Favorable	Mut-like (n=3)	1.41	0.74	Mut-like (n=3)	1.78	0.58
	WT (n=94)	(0.19-10)		WT (n=80)	(0.24-13)
Intermediate	Mut-like (n=3)	1.47	0.6	Mut-like (n=4)	0.98	0.98
	WT (n=48)	(0.34-6.3)		WT (n=63)	(0.24-4.1)
Adverse	Mut-like (n=20)	1.59	0.13	Mut-like (n=18)	1.8	0.064
	WT (n=67)	(0.87-2.9)		WT (n=73)	(0.97-3.4)
	TCGA LAML
	ELN2017			ELN2022
		HR	p value		HR	p value
Favorable	Mut-like (n=3)	3.24	0.054	Mut-like (n=3)	3.24	0.054
	WT (n=60)	(0.98-11)		WT (n=60)	(0.98-11)
Intermediate	Mut-like (n=7)	0.6	0.353	Mut-like (n=6)	0.388	0.127
	WT (n=36)	(0.21-1.8)		WT (n=40)	(0.12-1.3)
Adverse	Mut-like (n=12)	1.86	0.9	Mut-like (n=13)	2.2	0.033
	WT (n=36)	(0.91-3.8)		WT (n=32)	(1.1-4.6)
Cox Proportional model was used to calculate hazard ratio and p-values
