# Supplementary material for: Machine learning analysis of gene expression reveals TP53 Mutant-like AML with wild type TP53 and poor prognosis
Source: Blood Cancer J. 2024 May 14;14(1):80. doi: 10.1038/s41408-024-01061-3 (PMC11094182; doi:10.1038/s41408-024-01061-3)
Supplement: Supplementary file 14 — Supplemental Table S13 [file 41408_2024_1061_MOESM14_ESM.xlsx]

## Sheet: S13 DEGs
Supplementary Table S13. Differentially expressed genes
Beat AML TP53Mut-like vs TP53WT							TCGA LAML TP53Mut-like vs TP53WT							Beat AML TP53Mut vs TP53WT							TCGA LAML TP53Mut vs TP53WT
	logFC	logCPM	F	P value	FDR			logFC	logCPM	F	P value	FDR			logFC	logCPM	F	P value	FDR			logFC	logCPM	F	P value	FDR
WNT2	7.36073	-3.14707	1367.97	2.4149e-126	1.03855e-121		CNTNAP5	4.17517	-0.202178	207.449	5.77215e-31	1.30745e-26		PLCXD3	11.5999	0.867726	1675.71	1.08903e-138	4.6835e-134		WNK3	5.83349	2.72628	466.682	7.39872e-49	1.67589e-44
RP11.548O1.3	8.07133	-2.19223	1043.32	1.02119e-109	2.19586e-105		LGR6	3.41081	2.49149	167.322	7.30887e-27	8.27766e-23		SSX1	6.0497	-3.75801	1190.45	4.20384e-117	9.03953e-113		PRSS1	7.2739	2.35366	416.083	6.19424e-46	7.01529e-42
GABRA1	6.22795	-3.60715	1025.68	1.04597e-108	1.49943e-104		GSX1	4.12684	-0.721559	162.311	2.57626e-26	1.94516e-22		ATP4A	7.53788	-2.79042	1110.11	6.91164e-113	9.90806e-109		PRSS3P2	7.16365	0.408194	380.553	8.75708e-44	6.61188e-40
ANGPTL3	6.10905	-3.719	999.788	3.35102e-107	3.60285e-103		PDE10A	3.53745	0.0109426	160.915	3.67275e-26	2.07979e-22		MAGEA10	5.12521	-3.99925	1075.75	5.17232e-111	5.56102e-107		MIR4427	4.65135	-2.44644	302.811	1.89764e-38	1.07458e-34
RP11.385N23.1	6.08045	-3.65301	948.245	4.07167e-104	3.50213e-100		CTNND2	2.83365	-0.135402	157.868	8.00499e-26	3.62642e-22		PRSS58	6.13439	-3.69466	1049.64	1.47087e-109	1.26512e-105		CDH6	6.11496	2.31649	287.061	3.13372e-37	1.41964e-33
HCN1	7.93005	-2.29906	895.758	7.54263e-101	5.4063e-97		GABRA2	3.72276	-0.145052	146.473	1.5776e-24	5.9557e-21		USP26	5.8481	-3.79987	1040.07	5.096e-109	3.65265e-105		HPSE2	5.11684	0.227267	280.981	8.72016e-37	3.29201e-33
OR10V2P	5.6812	-3.81572	886.02	3.15277e-100	1.93697e-96		VWA2	3.93368	0.172829	143.31	3.68047e-24	1.19095e-20		MAGEA4	6.68499	-3.42574	1036.4	8.22554e-109	5.05354e-105		NPY2R	5.68994	-0.0104466	277.559	1.61691e-36	4.96874e-33
SCGN	7.14346	-2.62219	819.564	7.433e-96	3.9958e-92		CTAG2	3.98619	-1.48324	140.393	8.10336e-24	2.13585e-20		RP11.429A20.4	5.98039	-3.77104	1032.87	1.30539e-108	7.01746e-105		LOC84856	5.34036	-0.596538	277.107	1.75488e-36	4.96874e-33
FOXL2NB	8.14276	-0.733796	785.468	1.62357e-93	7.75814e-90		ADAMTS19	3.40665	-0.573283	140.223	8.48644e-24	2.13585e-20		PRMT8	6.95352	-3.19906	982.784	1.03977e-105	4.9685e-102		EPHA3	5.45259	0.698387	268.94	7.82523e-36	1.96944e-32
CALB1	7.77079	-1.36975	748.424	6.78882e-91	2.9196e-87		PHLDB2	2.56115	1.4489	133.664	5.15305e-23	1.16722e-19		AQP2	7.62489	-2.34963	932.293	1.12913e-102	4.85592e-99		COL20A1	4.2708	0.65223	254.742	1.12859e-34	2.55637e-31
JRKL.AS1	4.49458	-4.0821	675.987	1.6552e-85	6.47124e-82		GARIN3	3.81325	-1.66147	129.711	1.55806e-22	3.20832e-19		B3GALT5.AS1	4.93072	-4.03637	929.277	1.72917e-102	6.26238e-99		CYP2C18	4.8836	-0.758707	249.208	3.27544e-34	6.74472e-31
FGF23	6.32642	-3.22149	669.979	4.81239e-85	1.72468e-81		ZSCAN4	3.73499	-0.801899	128.327	2.30347e-22	4.34798e-19		GABRG2	7.07268	-3.11215	929.203	1.7474e-102	6.26238e-99		EPHA5	4.35569	0.43422	242.765	1.15372e-33	2.17774e-30
GRIA4	6.11146	-3.29102	661.132	2.34274e-84	7.75015e-81		POU1F1	4.56955	-0.284078	124.014	8.0194e-22	1.39729e-18		PWWP3B	6.31319	-3.5494	925.159	3.09876e-102	1.02512e-98		STUM	4.30203	1.82184	241.12	1.5962e-33	2.7812e-30
CDH12	5.44994	-3.78863	620.553	3.98444e-81	1.22396e-77		LOC100131551	3.47084	0.552468	122.894	1.08899e-21	1.76192e-18		FRMD1	5.1173	-3.9788	917.23	9.58002e-102	2.94285e-98		POF1B	5.03167	0.25308	230.046	1.47228e-32	2.38205e-29
RALYL	5.01034	-3.95576	613.912	1.3857e-80	3.97289e-77		LRFN2	2.37613	-0.550975	122.429	1.24534e-21	1.88055e-18		MAGEA11	6.76956	-3.24543	911.313	2.23434e-101	6.40601e-98		CDO1	5.18633	0.160308	222.133	7.49408e-32	1.13166e-28
RP1.253B10.1	4.66504	-4.00861	612.78	1.71526e-80	4.61041e-77		B3GNT3	2.88088	-0.443259	118.723	3.6628e-21	5.17641e-18		HBE1	11.2518	6.59216	885.22	1.86465e-99	5.01195e-96		KCNK1	5.1039	0.85266	219.183	1.3866e-31	1.96299e-28
RNF17	6.47495	-2.25642	546.249	7.50932e-75	1.89968e-71		ARNT2	2.98364	0.0459848	118.522	3.885e-21	5.17641e-18		MAGEC1	6.34162	-3.49191	866.589	1.53245e-98	3.87673e-95		MAOB	5.15189	0.710694	213.506	4.59553e-31	6.12313e-28
LRTM1	4.0097	-4.1138	537.777	4.20044e-74	1.00358e-70		PTPRD	4.0845	2.91139	109.468	6.02781e-20	7.58533e-17		CTCFL	7.09008	-2.82077	852.637	1.23393e-97	2.94813e-94		MAGI1	3.78667	1.24384	198.067	1.31553e-29	1.65545e-26
CSMD2	6.57648	-1.96454	494.685	3.452e-70	7.81352e-67		TMEM200A	3.02507	0.705939	105.226	2.10932e-19	2.51465e-16		GRIA1	6.79178	-3.18871	818.263	2.3348e-95	5.28477e-92		RYR3	3.43013	4.66647	195.751	2.32908e-29	2.77663e-26
RP11.711K1.7	3.78221	-4.13705	481.08	6.52831e-69	1.40378e-65		FBXL19	2.63459	0.119963	104.265	2.83725e-19	3.21333e-16		CDH12	5.66255	-3.72245	694.726	1.36945e-86	2.94472e-83		IGSF11	4.04486	-0.393486	191.904	5.23119e-29	5.92458e-26
TRIM67	5.55887	-3.2327	479.111	1.00307e-68	2.05419e-65		GNG4	2.58714	0.854974	100.865	8.16918e-19	8.81143e-16		KRTAP9.1	4.77529	-4.01939	672.346	6.82371e-85	1.39743e-81		ZNF560	5.00094	0.338147	190.886	6.58708e-29	7.10495e-26
GRIK1	6.44453	-1.47439	477.386	1.4624e-68	2.85873e-65		CDH18	3.17748	-1.59938	100.604	8.86562e-19	9.12797e-16		C1QTNF1.AS1	4.66888	-4.03273	643.279	1.24224e-82	2.42835e-79		CYP2C19	4.67886	-1.68563	187.853	1.31374e-28	1.35261e-25
LINC02154	5.22617	-3.64815	467.762	1.21505e-67	2.27193e-64		BMPER	2.60197	-0.0903422	96.0077	3.79331e-18	3.73575e-15		FAM230A	6.19672	-3.04596	619.548	9.73852e-81	1.82093e-77		DKK1	4.84471	-0.508217	181.198	6.10743e-28	6.01476e-25
ANKRD19P	5.64717	-1.95362	467.307	1.34401e-67	2.40835e-64		SLC7A3	3.35781	-0.982749	95.8082	4.04272e-18	3.81549e-15		IGSF5	4.25961	-4.14008	1031.15	5.8221e-80	1.04327e-76		GABRG2	4.18386	-1.13458	178.725	1.08944e-27	1.0282e-24
NALCN	5.61411	-3.34316	465.126	2.1795e-67	3.74926e-64		RND3	3.56671	-0.283114	95.25	4.83873e-18	4.38409e-15		GABRG1	6.21571	-2.99289	605.537	1.34398e-79	2.31197e-76		TRDN	4.11636	0.0792848	178.052	1.27648e-27	1.15655e-24
MUC2	5.29809	-3.43979	398.092	1.19188e-60	1.97146e-57		MIR549A	2.92534	-2.54032	95.0546	5.1445e-18	4.42395e-15		B3GALT5	6.52042	-2.31686	577.842	2.69788e-77	4.46251e-74		CPS1	3.87905	0.553553	174.835	2.73215e-27	2.38022e-24
CCL22	6.56026	1.78978	390.58	8.95566e-60	1.42647e-56		ITGAD	2.41631	1.28731	94.9774	5.27335e-18	4.42395e-15		ZNF676	5.65341	-2.69904	557.317	1.51917e-75	2.41975e-72		PRSS3	4.93626	1.80358	172.706	4.66974e-27	3.91757e-24
RP11.672L10.2	5.65826	-2.95047	386.009	2.25636e-59	3.46561e-56		KCNK12	3.08566	1.2971	93.4649	8.57365e-18	6.93578e-15		ELAVL2	5.14325	-3.85246	553.444	3.28335e-75	5.043e-72		GAB4	4.59649	-0.247235	171.121	6.63907e-27	5.37077e-24
PDE10A	5.80277	-2.48001	385.442	2.59286e-59	3.84512e-56		PROZ	2.32423	0.234286	91.1553	1.81119e-17	1.41466e-14		HBZ	8.5851	3.01202	555.043	3.54539e-75	5.25769e-72		CYP2C9	4.54367	-1.08057	170.563	7.59198e-27	5.92986e-24
MRAP2	5.4629	-2.33254	380.138	9.57921e-59	1.35075e-55		C6orf141	2.94839	-1.09009	90.4051	2.31266e-17	1.74613e-14		XXbac.B476C20.17	4.76562	-3.94626	542.483	2.96013e-74	4.24345e-71		FHL2	3.62891	2.59648	170.21	8.26639e-27	6.2414e-24
ITLN1	5.51579	0.337447	380.284	9.73658e-59	1.35075e-55		CATSPERB	2.6345	-0.296024	90.2903	2.40098e-17	1.75434e-14		GAGE12J	3.86908	-4.15074	538.84	6.18389e-74	8.55864e-71		LOC100144602	4.30493	-1.57298	164.012	3.73811e-26	2.73135e-23
SPINK1	6.22871	-1.13906	376.646	2.38893e-58	3.21058e-55		PRDM14	2.51867	-1.03211	89.859	2.76431e-17	1.9567e-14		DCAF8L1	3.81303	-4.15829	538.695	6.36833e-74	8.55864e-71		CHST8	3.23433	-0.623635	162.717	5.14278e-26	3.64029e-23
DRGX	5.77541	-1.97436	371.572	8.06247e-58	1.05071e-54		NDST4	3.06017	-1.55969	89.4367	3.17409e-17	2.17868e-14		RP4.668G5.1	5.25175	-3.71976	535.789	1.14882e-73	1.49716e-70		SLC5A12	4.47505	-0.63332	160.931	8.00074e-26	5.49166e-23
CER1	3.59553	-4.15925	451.485	1.00456e-57	1.27065e-54		FAT4	2.33686	0.846711	88.689	4.05645e-17	2.70243e-14		RBMY1A1	4.09476	-4.12943	524.556	1.14401e-72	1.44704e-69		TNK1	2.95874	2.61043	158.581	1.43702e-25	9.5735e-23
FOXL2	5.53347	-1.80152	367.004	2.53686e-57	3.11714e-54		WWTR1	2.76577	0.867904	87.0102	7.05559e-17	4.56618e-14		RP11.831A10.2	3.71759	-4.17573	585.992	2.80463e-71	3.44617e-68		OSBPL6	4.46019	1.78185	158.175	1.60746e-25	1.0403e-22
FRAS1	5.19343	-0.698428	365.903	3.34741e-57	3.99886e-54		BCHE	3.33719	-1.30475	86.4746	8.42493e-17	5.24843e-14		ZNF729	4.58038	-3.93541	506.702	4.69089e-71	5.60378e-68		IGFL2	4.34703	-1.9632	156.893	2.19421e-25	1.38058e-22
LINC00375	3.46449	-4.1711	403.504	9.01417e-57	1.04774e-53		GRM4	2.23668	-0.323319	86.422	8.57321e-17	5.24843e-14		FAIM2	5.82396	-2.36624	492.027	1.0517e-69	1.22241e-66		VIP	4.20612	-1.13709	152.582	6.53772e-25	4.00232e-22
RP11.1137G4.3	4.43222	-3.94118	357.847	2.57938e-56	2.91917e-53		PTCHD4	2.75837	-1.05457	86.2411	9.10354e-17	5.42643e-14		RP11.408E5.4	3.65336	-4.17525	501.24	3.81518e-69	4.31778e-66		KRT79	3.77733	-0.83684	151.456	8.71704e-25	5.19605e-22
COL11A1	6.06205	-1.26547	347.513	3.83012e-55	4.22354e-52		HLF	3.36959	2.25854	85.3835	1.22804e-16	7.13239e-14		RP13.492C18.2	5.23222	-3.85572	482.77	7.68825e-69	8.47797e-66		NCKAP1	3.77894	2.13368	150.79	1.03374e-24	6.00389e-22
IL36RN	3.78534	-4.13783	408.61	4.30641e-55	4.63004e-52		COBL	3.50718	1.58348	84.137	1.85792e-16	1.0521e-13		ZNF728	5.04848	-2.80705	477.586	2.36443e-68	2.54211e-65		CSF1	3.10775	4.41105	149.547	1.47311e-24	8.34183e-22
AP001601.2	3.62257	-4.18844	694.694	1.41604e-54	1.48532e-51		C1orf87	2.88192	-1.96092	82.8749	2.80396e-16	1.54909e-13		RUNDC3A	5.84713	2.81823	469.98	1.58584e-67	1.66343e-64		ROR1	3.73904	-0.268378	146.459	3.16547e-24	1.74881e-21
KCNK3	5.73164	-2.73352	339.406	3.01355e-54	3.08573e-51		WSCD2	2.67845	-0.916115	82.7857	2.8894e-16	1.55828e-13		MYO1H	4.88538	-3.78824	460.993	9.0395e-67	9.25602e-64		COL25A1	3.43944	0.530232	145.407	4.16421e-24	2.2458e-21
MYH7	4.9825	-3.04479	338.42	3.90119e-54	3.90173e-51		ECEL1P2	2.72634	-1.63195	81.216	4.90993e-16	2.58639e-13		MAGEB1	4.38502	-4.05076	460.264	1.06252e-66	1.06267e-63		ST6GALNAC5	3.70726	-0.777482	143.873	6.22229e-24	3.2777e-21
PTH2	4.12376	-4.06291	327.287	7.37286e-53	7.2063e-50		KAZALD1	2.23291	0.0612971	80.659	5.93129e-16	3.0534e-13		AQP5	5.00843	-3.89463	457.439	1.99165e-66	1.94666e-63		NMU	4.68539	1.07792	142.076	1.01615e-23	5.23109e-21
CYP11A1	5.00511	-2.11072	324.519	1.54195e-52	1.47362e-49		AFAP1L2	2.27464	1.81177	80.4011	6.47459e-16	3.25902e-13		CTA.929C8.6	4.83832	-3.87528	453.665	4.62492e-66	4.41998e-63		B3GALT5	3.94011	-1.36957	140.569	1.48838e-23	7.49184e-21
HPSE2	5.49299	-2.2515	322.015	3.01456e-52	2.81835e-49		GDF10	2.29218	-0.118139	79.8268	7.87287e-16	3.8767e-13		SLC30A10	6.9134	-0.471162	452.913	6.04572e-66	5.65222e-63		SLC10A4	2.99243	0.680971	138.272	2.74535e-23	1.34659e-20
LINC00839	4.83083	-3.50622	316.569	1.30608e-51	1.19509e-48		DAB1	2.08786	-0.881167	77.8367	1.55595e-15	7.49867e-13		ZNF723	5.96275	-2.20613	440.821	8.37918e-65	7.66713e-62		NTS	4.15277	-2.03026	138.206	2.79414e-23	1.34659e-20
IGF2	6.26451	3.31781	311.352	6.41292e-51	5.74571e-48		SHISAL1	3.01452	0.346191	77.1326	1.98279e-15	9.35668e-13		IFNL2	4.4503	-4.01292	439.139	1.22869e-64	1.10086e-61		LOC100506422	3.60738	-1.43298	133.287	1.05412e-22	4.97433e-20
GLOD5	4.53205	-3.09088	308.632	1.1299e-50	9.91683e-48		LGMN	2.22987	3.16669	75.4462	3.55717e-15	1.64436e-12		PCDH11X	3.66682	-4.17033	476.277	4.18354e-64	3.67179e-61		SPON1	4.81636	4.5519	131.263	1.95669e-22	9.0451e-20
ACCSL	4.51075	-3.26482	301.191	8.74566e-50	7.52231e-47		MME	3.04342	2.29911	74.036	5.86763e-15	2.65815e-12		CT55	4.53222	-3.96565	430.555	8.77828e-64	7.55038e-61		LOC90499	3.68362	-1.62592	130.765	2.10089e-22	9.51743e-20
SLC35D3	4.67691	-0.983428	296.373	3.32991e-49	2.80797e-46		EPPK1	1.66458	1.47534	73.5827	6.80724e-15	2.94787e-12		FAM162B	5.93965	-2.87165	428.688	1.35011e-63	1.13849e-60		KCNT2	3.82923	-0.337538	130.203	2.45143e-22	1.08877e-19
FAT4	4.76037	0.792647	280.022	3.52648e-47	2.91654e-44		KBTBD12	2.67494	0.572163	73.5649	6.84983e-15	2.94787e-12		HOXD12	3.51815	-4.17775	414.111	4.02985e-62	3.33284e-59		ATP13A4	3.32666	1.70838	129.046	3.37252e-22	1.46906e-19
RP11.34C15.2	3.26987	-4.15145	276.409	9.43435e-47	7.65535e-44		TMPRSS3	2.56564	-0.131562	73.545	6.89758e-15	2.94787e-12		GRM3	4.49274	-3.98674	412.973	5.26745e-62	4.27419e-59		RYR2	4.19039	1.81393	128.706	3.76255e-22	1.60803e-19
MAGEA11	3.49003	-4.11339	275.248	1.31726e-46	1.04907e-43		SNORD116.29	2.52019	-2.50608	76.1315	7.13974e-15	2.99486e-12		TMEM132D.AS1	4.53322	-3.95686	405.51	3.08062e-61	2.45343e-58		KDM3B	-0.922052	7.87189	126.014	7.83174e-22	3.28468e-19
SULF1	6.43477	0.543876	270.601	5.67577e-46	4.43804e-43		TNFSF11	2.23227	-1.02842	73.3462	7.39537e-15	3.04568e-12		TUBA3C	4.91106	-3.75574	401.746	7.55653e-61	5.90866e-58		DBX2	3.75171	-1.33803	125.949	7.9757e-22	3.28468e-19
RP11.575H3.1	4.36804	-3.17525	265.564	2.18288e-45	1.67637e-42		PCSK6	2.66901	3.37889	73.3075	7.60163e-15	3.07472e-12		SOX21	4.69168	-3.79602	400.824	9.42087e-61	7.23489e-58		LOC100130964	3.83927	-2.35384	124.769	1.10979e-21	4.48889e-19
RP11.723G8.2	3.19315	-4.20869	496.732	3.26348e-45	2.46227e-42		IGSF11	2.25987	-0.954412	72.6759	9.35705e-15	3.71836e-12		DGKI	5.4962	-1.80127	398.76	1.54484e-60	1.16557e-57		TEK	3.33661	1.66617	122.109	2.3491e-21	9.335e-19
ST6GAL2.IT1	3.4833	-4.16301	355.354	5.30955e-45	3.93694e-42		PBX1	3.02907	2.55882	71.1593	1.61705e-14	6.31513e-12		ASIC4	5.34577	0.0496343	398.224	1.7568e-60	1.30264e-57		RGS6	3.06517	0.391171	121.344	2.91884e-21	1.13991e-18
STRA8	4.68675	-3.18189	257.375	2.42558e-44	1.76804e-41		FAM133A	2.55948	-1.68743	70.6961	1.88247e-14	7.22709e-12		MRPL23.AS1	5.04095	-3.43339	391.74	8.38863e-60	6.1146e-57		PCDH20	3.75266	-0.886523	120.038	4.23343e-21	1.62528e-18
LIPH	4.72238	-0.74002	255.441	4.36438e-44	3.12825e-41		VASH2	2.04579	1.99505	70.4072	2.08567e-14	7.87376e-12		NUPR2	5.23562	-3.40331	387.767	2.20076e-59	1.57743e-56		GALNT18	3.53609	0.0372463	117.065	9.9396e-21	3.75236e-18
OLFM3	5.90704	-0.923045	255.051	5.20775e-44	3.67155e-41		SPTSSB	2.23914	-1.05831	70.0321	2.3831e-14	8.70758e-12		RP11.419C23.1	3.65659	-4.19112	651.525	3.19489e-59	2.25245e-56		FBXL19	3.02222	0.0660368	115.913	1.38693e-20	5.15005e-18
MRPL23.AS1	4.09222	-3.68667	247.635	4.43445e-43	3.07593e-40		CAMK2N1	1.89127	0.312462	70.0317	2.38343e-14	8.70758e-12		RP11.893F2.6	4.00012	-4.16018	621.527	4.16542e-59	2.88933e-56		SULF1	3.52422	0.336506	114.019	2.40632e-20	8.79121e-18
FREM1	5.32624	1.1047	245.674	8.79165e-43	6.00149e-40		AVP	2.99745	-0.748904	69.7813	2.60553e-14	9.33069e-12		HBZP1	5.38145	-3.14928	379.733	1.57233e-58	1.07332e-55		ACSBG1	3.05526	1.60742	112.351	3.92238e-20	1.41025e-17
RP11.65L3.1	3.57776	-4.05698	244.652	1.08967e-42	7.32226e-40		CPS1	2.34707	0.0478656	69.7483	2.63637e-14	9.33069e-12		TNNT2	5.59785	-2.98457	374.055	6.39148e-58	4.29488e-55		PCBD2	-1.09204	3.95033	111.699	4.75168e-20	1.68172e-17
RP11.527N22.2	4.15706	-3.75108	238.216	7.70068e-42	5.09501e-39		SLC30A8	2.79968	-0.867809	68.9714	3.47836e-14	1.1896e-11		RP13.238F13.5	3.72172	-4.13946	369.756	1.86163e-57	1.23171e-54		ST6GAL2	3.92295	1.31181	111.097	5.69074e-20	1.98309e-17
IGF2.AS	3.70004	-4.05625	234.617	2.31915e-41	1.51117e-38		ABCA8	3.0102	0.832174	68.977	3.48067e-14	1.1896e-11		LINC01705	4.39004	-4.09228	430.973	2.0606e-57	1.3427e-54		HERC2P3	2.44853	5.04144	110.939	6.07414e-20	2.06683e-17
GRIK3	4.75057	-1.71838	234.115	2.71179e-41	1.74065e-38		RASIP1	1.64742	0.603422	68.9391	3.51874e-14	1.1896e-11		POU6F2	5.30114	-2.95334	363.919	8.0284e-57	5.15328e-54		GCKR	3.21719	-1.30865	110.844	6.11353e-20	2.06683e-17
LINC00534	4.67661	-2.35413	233.885	2.90461e-41	1.83699e-38		RGS6	2.22031	0.230446	68.8701	3.60662e-14	1.20138e-11		FOXN4	3.98466	-4.06359	363.624	8.6486e-57	5.46973e-54		PAGE5	3.73347	-2.07944	110.337	7.1036e-20	2.36623e-17
RP11.19N8.4	3.77243	-3.99346	228.468	1.54893e-40	9.65413e-38		DMKN	2.39815	-0.742349	68.8133	3.68056e-14	1.20824e-11		DPYSL5	5.61547	-2.58293	360.278	2.01031e-56	1.25297e-53		TIMP3	3.91964	4.33287	109.287	1.02086e-19	3.35122e-17
AP000473.5	4.49018	-2.25319	227.857	1.87286e-40	1.15063e-37		CNN3	2.77417	1.48421	68.6202	3.94691e-14	1.27716e-11		HS3ST6	5.13596	-3.53889	359.681	2.3378e-56	1.43628e-53		RNF182	4.44158	1.32356	108.975	1.08581e-19	3.51352e-17
ST6GAL2	5.04056	-0.574635	227.337	2.30577e-40	1.39665e-37		LRRN1	2.11347	2.04686	67.4494	6.00338e-14	1.91525e-11		RP11.13K12.2	4.66249	-3.78062	354.77	8.12921e-56	4.92401e-53		CEACAM16	3.16409	-1.29049	107.348	1.72951e-19	5.51763e-17
RSPO3	4.2538	-3.44974	226.919	2.50698e-40	1.49743e-37		MYLK	2.16223	4.05595	67.0468	7.01718e-14	2.20758e-11		TDGF1P3	4.19731	-4.03079	347.292	5.51209e-55	3.2924e-52		ACE2	3.2654	-1.17542	107.188	1.81475e-19	5.70916e-17
PDGFRA	4.74044	-0.0624764	226.957	2.58299e-40	1.5217e-37		FAT3	2.1959	0.957966	66.6265	8.07668e-14	2.5061e-11		TDGF1	4.72106	-3.78624	346.442	6.85988e-55	4.04131e-52		COL6A6	3.9208	2.0417	104.074	4.7132e-19	1.46245e-16
DOK6	4.97142	-0.877828	224.319	5.86605e-40	3.40912e-37		CYP2C18	2.51559	-1.53938	66.5166	8.40376e-14	2.57234e-11		SHANK2	5.27006	-0.830017	341.627	2.38192e-54	1.38428e-51		TUBAL3	3.82987	-0.0119402	103.834	4.99107e-19	1.51386e-16
DGKI	4.14762	-2.52416	223.742	6.75915e-40	3.87579e-37		OLFM1	2.07638	-0.518217	66.0267	1.00332e-13	3.03016e-11		MMP1	5.85796	-1.7079	332.949	2.31963e-53	1.33011e-50		PROX1	3.43471	-1.17558	103.819	5.01256e-19	1.51386e-16
SPATA16	3.80603	-3.93247	222.393	1.03119e-39	5.81991e-37		CCDC42	2.11837	-0.625578	65.9598	1.02792e-13	3.03044e-11		AKAP4	4.50686	-3.86705	326.336	1.31344e-52	7.43232e-50		LONRF2	2.86706	1.34757	102.564	7.34628e-19	2.18948e-16
AQP2	3.97616	-3.91962	222.36	1.04202e-39	5.81991e-37		AKR1C1	2.49203	1.84294	65.9537	1.03017e-13	3.03044e-11		MYH16	4.9512	-3.28467	326.276	1.33438e-52	7.45277e-50		THRB	3.81608	2.01393	101.139	1.15222e-18	3.38948e-16
TRPC6	5.14277	-0.500303	221.861	1.28676e-39	7.09466e-37		C5orf64	2.58946	-1.24165	65.2043	1.35215e-13	3.92661e-11		NKX1.2	4.13141	-4.003	325.338	1.71149e-52	9.43645e-50		GAD1	3.64534	1.66482	100.904	1.22409e-18	3.55472e-16
RP11.120C12.3	3.89744	-3.78891	220.467	1.88888e-39	1.02827e-36		TAAR3P	2.59972	-1.99274	64.5455	1.7186e-13	4.92758e-11		LINC00560	3.69494	-4.11767	324.089	2.38571e-52	1.29873e-49		GABRA1	3.12172	-1.10436	100.468	1.39591e-18	4.00238e-16
AC007405.8	4.09946	-3.62318	220.282	2.00193e-39	1.07619e-36		KRT5	2.61443	-1.08602	63.8812	2.19039e-13	6.20181e-11		DSCAM	4.79082	-3.69799	323.894	2.51246e-52	1.35064e-49		PAPPA	3.01862	2.12649	99.1047	2.12607e-18	6.0197e-16
LINC01216	3.32449	-4.09674	219.891	2.26422e-39	1.20216e-36		PRKG2	2.98582	1.29757	63.4997	2.53349e-13	7.08471e-11		TMCO5B	3.35986	-4.20868	554.234	4.17306e-52	2.21564e-49		ZDBF2	2.95782	1.85408	98.5524	2.52266e-18	7.05442e-16
CLVS2	4.53469	-3.3777	218.591	3.41198e-39	1.78946e-36		ESRP1	2.08827	-0.90412	63.4029	2.60956e-13	7.20844e-11		MUC15	3.32733	-4.17478	321.096	5.29756e-52	2.77838e-49		CGA	3.40496	-2.32252	98.4221	2.62667e-18	7.25569e-16
PTPN5	3.99232	-3.7848	216.683	6.23801e-39	3.23219e-36		ST6GAL2	2.75896	0.947772	63.3335	2.67859e-13	7.30998e-11		BRINP3	4.03178	-4.0395	313.297	4.30828e-51	2.23231e-48		RELN	3.11751	1.37475	98.3305	2.70238e-18	7.3749e-16
GCKR	4.38536	-1.94079	214.333	1.31509e-38	6.73296e-36		SEMA6A	1.29285	4.02766	62.6743	3.40997e-13	9.19515e-11		C1QTNF9B	5.08724	-3.02813	311.55	6.91246e-51	3.53902e-48		ADAMTS19	2.95906	-0.948871	96.4377	4.8731e-18	1.31405e-15
TRDN	4.22177	-3.39433	212.295	2.51757e-38	1.27377e-35		MYBPC2	1.92067	-0.155005	61.9248	4.49416e-13	1.19762e-10		AP001891.1	4.3024	-3.9317	305.282	3.80802e-50	1.92668e-47		ASIC4	2.65032	-0.221511	96.2511	5.16591e-18	1.37662e-15
RP11.383J24.1	3.99065	-3.71051	209.544	6.07032e-38	3.03558e-35		GALNT15	2.03423	-0.52876	61.5626	5.13749e-13	1.35313e-10		RP11.160H12.2	3.23297	-4.18262	297.241	3.48054e-49	1.74051e-46		MAGEA1	3.64995	-1.79678	94.9001	7.89331e-18	2.07897e-15
PDE5A	3.99771	1.55647	208.573	8.66284e-38	4.28223e-35		FGF6	2.9172	-1.64886	61.4018	5.45225e-13	1.41953e-10		TRIM67	4.43666	-3.70131	297.151	3.56853e-49	1.764e-46		MAP7D2	3.21686	1.0035	93.1441	1.37426e-17	3.57799e-15
TMEM158	3.73248	1.16234	207.018	1.38903e-37	6.78826e-35		RORB	3.8791	1.71978	61.0044	6.43535e-13	1.65644e-10		CTD.2643I7.1	6.47862	0.805113	297.062	4.22514e-49	2.06485e-46		COL18A1	1.80369	4.9416	92.102	1.91345e-17	4.92517e-15
NFIB	4.39698	-0.835762	206.433	1.67529e-37	8.09525e-35		FHIP1A	2.5618	0.515282	60.909	6.54398e-13	1.66548e-10		PROX1.AS1	3.60862	-4.11616	295.73	5.29137e-49	2.55686e-46		SLITRK6	4.56744	0.288928	90.8092	2.94467e-17	7.44493e-15
FAM181B	4.30974	-2.57104	205.195	2.46211e-37	1.1765e-34		TMEM196	2.73146	-1.03509	60.7262	7.00299e-13	1.7625e-10		RP11.25H12.1	3.86305	-4.1949	906.323	6.928e-49	3.31051e-46		MYO16	3.37447	1.63517	90.7371	2.95812e-17	7.44493e-15
ADCYAP1	5.72918	0.809361	205.392	2.5114e-37	1.18687e-34		RAB3B	1.44762	0.599179	59.6224	1.05598e-12	2.62846e-10		LINC00668	4.14538	-3.99246	292.37	1.34745e-48	6.36798e-46		CFHR3	3.55695	-1.55376	90.572	3.11872e-17	7.76286e-15
LINC00668	3.52039	-4.07563	203.537	4.21081e-37	1.96837e-34		LOC100507254	2.96342	-1.53142	58.9621	1.3514e-12	3.32723e-10		CCN4	4.55448	-3.65201	289.41	3.08281e-48	1.44108e-45		PBX1	3.69284	2.65737	89.6338	4.30323e-17	1.05948e-14
RP11.64C1.1	4.41513	-3.4522	203.106	4.84204e-37	2.23911e-34		MGAT5B	2.37449	0.980678	58.9157	1.3751e-12	3.34918e-10		FAR2P4	3.45033	-4.15038	288.876	3.58024e-48	1.65561e-45		ZNF676	3.34897	-0.215191	88.5556	5.96547e-17	1.45295e-14
DAW1	4.38238	-2.72517	200.765	1.03639e-36	4.74162e-34		LINC01446	2.84185	-1.18475	58.4396	1.64361e-12	3.96058e-10		HNF4A	5.26198	-2.49257	288.739	3.7206e-48	1.70221e-45		CNRIP1	3.12092	4.13346	88.4752	6.32823e-17	1.5249e-14
AC078842.3	3.06979	-4.22355	559.404	1.53204e-36	6.93546e-34		TAAR1	2.70326	-2.14132	58.2066	1.79385e-12	4.2771e-10		HBG2	6.98785	7.96585	288.522	4.70573e-48	2.13026e-45		HAS1	2.5789	-0.587978	88.3051	6.46847e-17	1.54229e-14
RP11.438N16.1	3.72033	-2.70837	198.497	2.17237e-36	9.73178e-34		SLC6A2	1.80409	-0.719417	58.1473	1.8343e-12	4.32798e-10		GABRQ	4.88972	-3.20602	285.202	1.00611e-47	4.50717e-45		F2RL3	2.50042	0.547774	88.1564	6.7873e-17	1.58676e-14
COL22A1	4.01245	-3.47373	196.787	3.80369e-36	1.68641e-33		ASAP3	1.59221	0.635656	57.8807	2.02762e-12	4.73482e-10		HBG1	6.74846	5.4193	282.531	2.53451e-47	1.1237e-44		ZNF331	1.73507	5.21736	88.1219	6.86351e-17	1.58676e-14
GP5	3.61091	0.495197	196.408	4.30657e-36	1.88988e-33		ID3	2.06853	0.334396	57.7381	2.13933e-12	4.9447e-10		AC002480.3	4.2462	-3.79561	278.449	6.82476e-47	2.99496e-44		GIPC2	3.32127	-0.149818	88.1211	6.86513e-17	1.58676e-14
CCL2	6.10832	5.46335	195.796	5.76509e-36	2.50438e-33		GJB2	2.34148	-0.75392	57.2177	2.6029e-12	5.95538e-10		CTC.756D1.1	4.71291	-2.32264	277.999	7.7594e-47	3.37071e-44		LOC149950	3.22252	-1.87768	87.9599	7.23302e-17	1.6549e-14
CXCL5	5.18511	2.60634	194.161	9.86185e-36	4.24119e-33		ZNF423	2.26995	0.650194	56.1508	3.89699e-12	8.82708e-10		RP5.912I13.1	5.29597	-2.81968	274.011	2.42786e-46	1.04412e-43		LRIG3	2.8682	-0.670634	87.9245	7.31645e-17	1.65725e-14
GAD1	4.63865	1.54477	191.871	2.05883e-35	8.76656e-33		MIR9.1HG	2.57348	-1.81347	56.0797	4.00361e-12	8.97878e-10		CYP11A1	4.65049	-2.39526	269.816	8.12641e-46	3.46024e-43		NKAIN3.1	3.25669	-0.59409	87.6228	8.06786e-17	1.80936e-14
CYS1	3.58783	-3.67636	191.379	2.26142e-35	9.53478e-33		LOC100505817	2.37086	-2.44066	56.0389	4.06604e-12	9.02939e-10		PRSS51	4.34882	-3.66326	267.313	1.67702e-45	7.07078e-43		LAMA2	2.27441	0.526436	87.5491	8.26308e-17	1.83497e-14
RP11.55K22.2	2.93421	-4.1426	189.207	4.64914e-35	1.94117e-32		ADGRF1	2.65932	0.475082	55.5783	4.84438e-12	1.06534e-09		AC008060.7	4.98775	-3.18365	264.237	4.10098e-45	1.7123e-42		STATH	4.02116	-1.61674	87.4524	8.54299e-17	1.87871e-14
MAMLD1	3.08784	1.41032	185.863	1.41858e-34	5.86611e-32		AMOTL2	1.94161	0.893016	55.2939	5.3972e-12	1.1755e-09		SP6	4.11957	-0.390375	264.116	4.24818e-45	1.75671e-42		NBPF4	3.36793	-0.769981	87.2873	8.99574e-17	1.95926e-14
SLC51B	3.15346	-4.10736	184.032	2.61983e-34	1.07303e-31		TMEM272	2.27959	1.57644	55.0431	5.93832e-12	1.28104e-09		MUC17	4.66333	-3.3478	263.189	5.56816e-45	2.28061e-42		PROS1	3.3803	2.15362	87.2625	9.13189e-17	1.96997e-14
PROS1	3.43422	1.95823	183.449	3.27242e-34	1.32768e-31		EXOC3L4	1.6363	0.12365	54.927	6.20732e-12	1.31703e-09		ANO3	5.01026	-3.06758	260.649	1.17076e-44	4.74995e-42		IQCA1	2.74498	-1.27603	87.0398	9.74907e-17	2.08327e-14
SAMD14	2.9796	1.7779	183.285	3.36703e-34	1.3533e-31		GDNF	1.78626	-1.21212	54.921	6.22145e-12	1.31703e-09		HNF1B	4.19826	-3.71527	259.11	1.83936e-44	7.39285e-42		PRELP	2.48672	-0.137197	86.2597	1.25685e-16	2.66065e-14
LINC01010	4.6916	-1.63683	180.665	8.33375e-34	3.31853e-31		ZFAT.AS1	1.88388	-0.599472	54.7321	6.6866e-12	1.40239e-09		RP11.63D14.1	4.19871	-3.94786	257.826	2.68357e-44	1.06659e-41		ENTHD1	2.94837	-1.77658	86.1897	1.28587e-16	2.69687e-14
CRHR2	4.14223	-3.07483	180.337	9.09508e-34	3.58847e-31		SETBP1	2.55089	4.81605	54.707	6.85738e-12	1.42501e-09		GJA5	5.03186	-2.60012	257.801	2.7033e-44	1.06659e-41		PROZ	2.18577	0.0282603	86.0268	1.3561e-16	2.81807e-14
KCNT2	4.50412	-1.61275	180.065	1.01434e-33	3.96571e-31		VIP	2.58689	-1.56046	53.3985	1.11454e-11	2.29504e-09		PAPPA.AS2	3.11713	-4.22138	487.165	5.29937e-44	2.07186e-41		RBM22	-0.79592	6.75793	85.5241	1.59822e-16	3.29103e-14
GP9	3.95479	2.16591	176.868	3.12143e-33	1.20937e-30		LRATD1	3.02201	1.20355	53.2797	1.17423e-11	2.39617e-09		RP11.76C10.5	3.0648	-4.19169	261.997	8.70907e-44	3.37425e-41		AMHR2	2.75236	-0.377206	84.0833	2.56445e-16	5.2331e-14
GPR37	3.84776	-3.47626	172.74	1.20761e-32	4.637e-30		BBOX1	3.07379	-1.3494	53.1117	1.24885e-11	2.52568e-09		DPRX	3.66557	-4.06015	253.426	9.85128e-44	3.78272e-41		IFI27	3.58734	1.76955	83.9681	2.69176e-16	5.44385e-14
OR2AT4	3.20527	-4.10053	172.34	1.38521e-32	5.27188e-30		BCL2L14	3.16059	0.404261	52.887	1.36574e-11	2.73765e-09		EPHA7	4.25348	-3.68763	246.446	7.90164e-43	3.00724e-40		CR2	2.77626	1.60171	82.8341	3.87321e-16	7.7639e-14
RP11.332H18.4	3.26455	-4.06426	169.984	3.11296e-32	1.17435e-29		PGAP4	2.74161	0.110287	52.6886	1.46725e-11	2.91533e-09		PAGE5	4.63394	-2.74785	244.603	1.37487e-42	5.18665e-40		NBPF6	3.07909	-1.57269	82.5675	4.23061e-16	8.34091e-14
RP11.526D8.7	3.4748	-4.01371	168.664	4.90976e-32	1.83608e-29		ASXL3	1.5529	-0.892396	51.7384	2.11517e-11	4.16616e-09		LINC00523	4.0245	-3.70501	243.759	1.77273e-42	6.62939e-40		SEMA6C	2.27607	3.28301	82.5646	4.23471e-16	8.34091e-14
RP11.370F5.4	3.33935	-4.01467	164.65	1.97452e-31	7.32035e-29		PIR.FIGF	2.62384	-2.31279	51.6618	2.17889e-11	4.25466e-09		NALF1	3.63197	-4.06256	240.874	4.23743e-42	1.57099e-39		FAT4	2.52145	0.75041	81.5593	5.91292e-16	1.1546e-13
MYOC	3.92536	-3.32754	164.325	2.21162e-31	8.12931e-29		CEACAM16	1.93849	-1.47124	51.4919	2.32731e-11	4.50563e-09		CSF2	4.87068	-2.61488	239.688	6.07115e-42	2.22978e-39		AGAP1	2.22924	3.41532	80.3893	8.73645e-16	1.69136e-13
RP11.1109M24.5	3.08424	-4.12072	164.187	2.32029e-31	8.45646e-29		GPRASP1	1.32625	3.24952	51.3147	2.49297e-11	4.78544e-09		OR2AT4	3.77879	-4.04882	239.662	6.11807e-42	2.22978e-39		CASR	2.6773	-0.982763	79.9575	1.00952e-15	1.93786e-13
GP6	3.67655	1.65263	163.804	2.74746e-31	9.92919e-29		HCRTR1	1.72653	0.603032	51.1803	2.62668e-11	4.95822e-09		MIR101.1	4.04589	-3.9482	237.567	1.15657e-41	4.17979e-39		MAL	2.88933	2.00795	79.826	1.05502e-15	2.00817e-13
CSDC2	4.16781	-2.74127	163.144	3.33821e-31	1.19636e-28		OVCH2	3.06105	-0.936765	51.1909	2.62676e-11	4.95822e-09		CDH18	3.73394	-4.03954	232.534	5.39019e-41	1.93175e-38		CMTM5	3.52704	1.32963	79.2613	1.28274e-15	2.42127e-13
C15orf48	4.23565	1.43523	163.179	3.46919e-31	1.23303e-28		BEND2	2.03411	-1.2146	51.1458	2.66213e-11	4.98346e-09		MAGEC2	4.48114	-3.59695	231.315	7.83931e-41	2.78626e-38		NFASC	2.00912	0.318495	78.8848	1.44747e-15	2.70964e-13
MET	4.41968	1.38832	162.466	4.46669e-31	1.57454e-28		DUSP26	2.14433	-1.23953	51.0664	2.7455e-11	5.0974e-09		PCK1	4.41714	-3.34211	231.038	8.53609e-41	3.00904e-38		PHLDB2	2.0825	1.1031	78.6828	1.54942e-15	2.87671e-13
SOX21.AS1	3.38011	-3.69458	160.119	9.62439e-31	3.36509e-28		CYP2C9	2.43618	-1.6671	50.893	2.93716e-11	5.40891e-09		SMCO3	4.12725	-3.69711	228.129	2.0952e-40	7.32571e-38		LCE5A	3.31396	-2.02577	77.4695	2.3346e-15	4.29926e-13
CCDC68	3.45837	-0.88979	158.696	1.58757e-30	5.50607e-28		OR5P2	2.652	-2.23061	50.8301	3.00987e-11	5.4981e-09		AF131216.5	4.87172	-3.10934	226.114	3.91215e-40	1.35682e-37		UROD	1.23224	6.01578	76.6411	3.09264e-15	5.64931e-13
NTS	4.44221	-2.4539	157.983	2.05774e-30	7.0796e-28		LOC100505795	2.41899	-1.9338	50.3619	3.61241e-11	6.54597e-09		MT.TL2	3.58314	-1.36643	225.781	4.33858e-40	1.49268e-37		NTN4	2.85552	0.563395	76.4395	3.31222e-15	6.002e-13
RN7SKP268	3.31745	-3.97972	157.918	2.08786e-30	7.12623e-28		PSAPL1	2.18522	-0.81157	50.2173	3.82217e-11	6.8711e-09		IL1RAPL1	3.88908	-3.91718	222.751	1.11444e-39	3.80378e-37		PLPPR1	3.00909	-1.29864	76.3351	3.43204e-15	6.16978e-13
ATP13A4	2.77116	0.244324	157.506	2.41504e-30	8.17805e-28		ONECUT1	2.01069	-1.27466	50.071	4.04693e-11	7.21657e-09		SLITRK2	3.84791	-3.99137	221.222	1.79781e-39	6.08791e-37		PGAP4	3.45444	0.221032	76.1931	3.60247e-15	6.42516e-13
PROS2P	2.96398	-4.08567	156.334	3.65313e-30	1.22739e-27		LIMCH1	1.94671	1.16993	50.0514	4.07806e-11	7.21657e-09		AC026167.1	4.20714	-3.74484	221.005	1.92393e-39	6.4641e-37		NFIB	3.19743	1.58527	75.903	3.97701e-15	7.03776e-13
FOXI2	3.62915	-3.5729	156.17	3.87106e-30	1.29053e-27		TCL1A	2.41569	2.64518	49.8489	4.4376e-11	7.79194e-09		IL6	5.29838	2.60752	216.935	7.75676e-39	2.58595e-36		SSTR3	2.39374	-0.481593	75.8162	4.0962e-15	7.19247e-13
RASEF	3.68062	-3.01029	155.007	5.84536e-30	1.93373e-27		RASGRP1	1.21824	4.61527	48.9232	6.34571e-11	1.10567e-08		RP11.662I13.2	4.12111	-3.80675	216.373	8.25349e-39	2.73038e-36		SERPINI1	1.85902	1.72723	75.7639	4.17001e-15	7.26576e-13
DUSP9	3.61996	-3.21261	154.496	7.0064e-30	2.30013e-27		GABRB2	2.84743	0.00346256	48.8948	6.44051e-11	1.11362e-08		GRIK3	4.66831	-1.8431	215.319	1.15185e-38	3.7814e-36		LGALSL	2.64185	2.29729	75.1174	5.20144e-15	8.99372e-13
USH1C	3.16966	-4.06588	154.321	7.45707e-30	2.42954e-27		CYP2C19	2.37366	-2.16268	48.6207	7.14733e-11	1.22647e-08		HBBP1	5.28583	0.95515	211.385	4.36834e-38	1.41693e-35		SLC6A19	3.32077	1.37349	74.3049	6.88787e-15	1.18195e-12
GNG8	3.51774	-2.58506	154.058	8.18609e-30	2.647e-27		L1TD1	2.18609	-1.06325	48.1577	8.57813e-11	1.46093e-08		SSX6P	2.94908	-4.22343	378.302	4.38197e-38	1.41693e-35		ALOXE3	2.20601	-1.03543	73.6072	8.73859e-15	1.48825e-12
SOX21	3.07762	-4.05134	153.322	1.06347e-29	3.41311e-27		NFASC	1.28347	0.227364	47.8411	9.72047e-11	1.64312e-08		CTD.2008P7.9	4.39663	-2.5405	210.193	5.86891e-38	1.88357e-35		REXO2	1.30259	4.84938	73.4927	9.09041e-15	1.53662e-12
RP11.662I13.2	3.24531	-3.90388	151.954	1.73132e-29	5.51533e-27		LOC100128076	1.76919	-1.49368	47.6846	1.03407e-10	1.73502e-08		AL592528.1	3.35658	-4.10203	209.702	6.86562e-38	2.17115e-35		CNOT8	-1.0141	7.07385	73.3852	9.43395e-15	1.58288e-12
EGFL6	3.46464	-3.35645	150.98	2.45109e-29	7.75085e-27		ZFPM2	2.94555	0.763919	47.3443	1.18959e-10	1.98128e-08		LRRTM3	3.16886	-4.18008	243.509	6.86593e-38	2.17115e-35		C5orf15	-1.1295	6.18201	73.3235	9.63693e-15	1.60505e-12
PKHD1L1	4.16324	0.851369	150.832	2.68767e-29	8.43692e-27		LOC729970	2.15538	-1.72362	46.9509	1.38297e-10	2.28655e-08		DUSP21	4.53131	-3.15613	207.165	1.54665e-37	4.85513e-35		ALOX12B	2.66836	0.784155	73.2922	9.74171e-15	1.61065e-12
RGS17	3.44326	-2.71529	150.599	2.80917e-29	8.75444e-27		SYNE1	0.991249	6.56249	46.836	1.44752e-10	2.37592e-08		SMPX	3.96042	-3.86166	206.907	1.67989e-37	5.23518e-35		MYCT1	4.13934	3.01853	72.718	1.22175e-14	2.00535e-12
NXF4	2.84501	-4.12038	149.752	3.8036e-29	1.17682e-26		CHRDL1	2.95704	3.20849	46.7452	1.5189e-10	2.47516e-08		RP4.760C5.5	3.1796	-4.21234	459.307	3.00994e-37	9.31263e-35		BOLA3.DT	1.43213	3.08965	72.3064	1.37009e-14	2.23265e-12
HEY1	3.92135	0.0329757	149.255	4.64883e-29	1.42806e-26		OR5AU1	2.58976	-2.20405	46.6339	1.56857e-10	2.53784e-08		RP11.401O9.4	3.88879	-3.84569	204.746	3.3656e-37	1.03386e-34		PRKG2	3.41005	1.26136	71.9686	1.54823e-14	2.50493e-12
F2RL3	3.6557	0.969993	148.423	6.2795e-29	1.91529e-26		KCNA7	1.31732	-0.378296	46.4066	1.71708e-10	2.75841e-08		LINC00479	3.69778	-4.00551	204.694	3.42267e-37	1.04394e-34		CLCA1	2.92262	-1.9488	70.7088	2.38897e-14	3.83776e-12
ZNF728	3.18097	-3.48081	147.979	7.18768e-29	2.17685e-26		RNF150	1.78712	1.15687	46.3322	1.76868e-10	2.82129e-08		RBP5	3.34968	-1.45855	204.569	3.56402e-37	1.0794e-34		SLC13A3	2.52692	0.113233	70.6564	2.43303e-14	3.88102e-12
LINC01705	2.99903	-4.18899	243.308	9.87458e-29	2.96969e-26		SPIC	2.34149	-1.61583	46.1743	1.88351e-10	2.98345e-08		RP11.166N6.3	4.10853	-3.71318	204.477	3.67121e-37	1.10409e-34		KCNN3	2.06221	1.24816	69.8194	3.26135e-14	5.16594e-12
CCDC178	2.97814	-4.17824	198.072	1.3856e-28	4.13812e-26		CYP26B1	1.59831	-0.344819	45.8523	2.14168e-10	3.36884e-08		MAGEA9B	2.91913	-4.23329	452.784	6.04816e-37	1.79384e-34		S100A7	2.86036	-2.50438	69.7501	3.34156e-14	5.25622e-12
NCKAP1	3.01539	1.16816	145.774	1.59084e-28	4.71834e-26		DLG3	1.81708	2.02811	45.4837	2.48156e-10	3.87654e-08		VN1R88P	3.11586	-4.22546	568.162	6.04817e-37	1.79384e-34		GJA5	2.87985	-1.23124	69.7162	3.38149e-14	5.28236e-12
PRAMENP	3.78139	-2.08291	145.284	1.89914e-28	5.59283e-26		MIR4319	2.4949	-1.72285	45.4037	2.56233e-10	3.9753e-08		SLAMF9	4.444	-1.79169	202.218	7.6155e-37	2.24323e-34		PCSK1N	2.43178	-0.458942	69.6414	3.47148e-14	5.38578e-12
AC023481.1	3.1147	-4.01725	145.265	1.9117e-28	5.59283e-26		LINC00311	1.75426	-1.20791	45.378	2.58877e-10	3.989e-08		STUM	4.23099	-2.18515	200.382	1.38076e-36	4.03951e-34		PRKD1	2.7116	-0.404454	69.2486	3.98513e-14	6.14063e-12
CMTM5	4.1455	2.16985	145.375	1.93248e-28	5.61541e-26		LOX	2.01573	2.6076	45.1773	2.80696e-10	4.29597e-08		GDF2	3.95786	-3.68175	199.629	1.76336e-36	5.124e-34		HCN1	2.22263	-0.00503782	69.1032	4.19428e-14	6.41923e-12
SPX	3.70373	-0.194553	144.729	2.35069e-28	6.78483e-26		SLC28A1	1.77478	-1.3349	44.9107	3.12191e-10	4.74593e-08		SRY	3.05824	-4.23934	798.811	1.90918e-36	5.51048e-34		MME	3.18812	2.12503	69.0797	4.26234e-14	6.47961e-12
GRM8	2.89365	-4.11687	141.958	6.34415e-28	1.81891e-25		MOGS	-0.726047	6.58305	44.8182	3.24e-10	4.89261e-08		ANKRD20A19P	5.22682	-2.14843	199.211	2.07866e-36	5.95967e-34		ANKHD1.EIF4EBP3	-1.255	2.55532	68.9817	4.37751e-14	6.61033e-12
GJA4	4.08563	-0.298725	141.697	7.16273e-28	2.04e-25		FNDC9	1.42728	1.5272	44.6761	3.43025e-10	5.1456e-08		GKN2	4.0191	-3.59504	198.817	2.29677e-36	6.54137e-34		COL6A5	3.79826	2.14955	68.6469	5.01706e-14	7.52591e-12
HTR2A	3.53035	-2.18779	139.124	1.78401e-27	5.04757e-25		MAG	1.75729	-0.96455	44.6537	3.4612e-10	5.15787e-08		OR2AT2P	2.89316	-4.20774	235.444	2.86452e-36	8.10469e-34		CFAP161	3.17013	0.66124	68.5754	5.05135e-14	7.5275e-12
IGSF11	3.51254	-1.99967	139.093	1.80461e-27	5.0725e-25		NR4A3	1.92863	2.57352	44.5818	3.56271e-10	5.27445e-08		RP11.373I8.1	3.51558	-4.04203	198.072	2.92827e-36	8.23093e-34		PCYT1B	2.66568	1.80042	67.8823	6.45294e-14	9.55331e-12
IGFN1	4.98498	-0.357006	138.887	2.03195e-27	5.67442e-25		SALL2	2.01002	1.55268	44.4917	3.69406e-10	5.43338e-08		PKDCC	4.48578	-0.514182	198.116	2.95923e-36	8.26395e-34		GABRQ	2.96129	-2.04684	67.5842	7.17142e-14	1.0548e-11
HGD	2.51882	-0.110771	137.668	3.04182e-27	8.43977e-25		AJAP1	1.93754	0.142572	44.121	4.28842e-10	6.2669e-08		RIMS2	4.24878	-1.7215	197.678	3.3291e-36	9.23686e-34		LEPR	1.95142	5.13005	67.2916	8.03457e-14	1.17414e-11
AC112198.1	3.44182	-2.61491	136.5	4.6716e-27	1.28786e-24		LOC727710	2.03249	-1.44228	43.9754	4.54769e-10	6.60318e-08		MRAP2	4.15231	-3.12693	197.136	3.97383e-36	1.0955e-33		PPARA	1.01193	6.06736	67.0586	8.64151e-14	1.25474e-11
PCSK1	3.1837	-3.92464	135.832	5.9743e-27	1.6365e-24		NLGN4X	2.09636	-0.0864635	43.9558	4.58363e-10	6.61299e-08		RP11.13K12.5	3.74421	-3.90668	196.349	5.14015e-36	1.40801e-33		TRPC6	3.0053	-0.0534161	66.9664	8.92924e-14	1.28826e-11
CTSL3P	3.53897	-3.40234	135.445	6.8912e-27	1.87571e-24		MYOC	2.03621	-1.9593	43.8344	4.81366e-10	6.9009e-08		LINC00839	3.92038	-3.80976	192.905	1.59107e-35	4.33074e-33		MYH10	1.86511	5.12291	66.8074	9.52357e-14	1.36531e-11
ITGA2B	2.95596	6.32865	135.499	7.10777e-27	1.9225e-24		DNMT3L	1.56035	0.21335	43.4077	5.71921e-10	8.14753e-08		PIWIL1	4.31561	-3.63545	192.856	1.61687e-35	4.37327e-33		SLC66A1L	2.70276	-1.75048	66.743	9.66741e-14	1.37721e-11
RAI2	3.32303	-1.96181	135.294	7.28638e-27	1.95849e-24		GPC5	2.43113	-0.312453	43.3798	5.7842e-10	8.18862e-08		AF064860.7	3.12658	-4.23691	838.367	2.07334e-35	5.55588e-33		DELE1	-0.832802	6.86145	66.7236	9.73419e-14	1.37806e-11
SPACA6.AS1	3.46959	-2.789	135.24	7.43262e-27	1.98539e-24		DNAJC5G	2.10991	-1.74132	43.3353	5.88909e-10	8.24458e-08		ESPN	4.20581	1.57064	192.257	2.07993e-35	5.55588e-33		ZNF483	2.09718	0.629131	66.0516	1.23679e-13	1.74004e-11
ANKRD45	2.74821	-2.78337	134.87	8.51757e-27	2.26115e-24		NRG1	2.03176	0.75393	43.3322	5.89652e-10	8.24458e-08		SLC6A6P1	3.89855	-3.69086	191.96	2.17223e-35	5.76659e-33		CNR1	2.52166	0.165297	65.9112	1.3004e-13	1.81823e-11
AC002539.1	2.75417	-4.12843	133.392	1.47098e-26	3.88103e-24		OR5P3	2.38935	-2.38778	43.2916	5.99413e-10	8.32964e-08		LINC00871	3.23514	-4.18439	262.485	2.44421e-35	6.4095e-33		CREB3L3	2.80097	0.427843	65.5504	1.47938e-13	2.05579e-11
ACADL	4.09841	-2.68246	132.855	1.79789e-26	4.71463e-24		NAP1L3	2.03763	-0.0248478	43.1274	6.40627e-10	8.84808e-08		AP001271.3	3.30207	-4.18135	284.093	2.44421e-35	6.4095e-33		HID1	2.27694	1.70809	65.5009	1.50581e-13	2.07976e-11
TFPI2	4.38938	-0.826304	131.213	3.39998e-26	8.8618e-24		UTRN	0.885246	8.0936	43.0284	6.66827e-10	9.15412e-08		RP11.438N16.1	3.73045	-2.74689	191.502	2.52602e-35	6.58387e-33		ESR2	2.02007	0.864228	64.6873	2.01586e-13	2.76735e-11
RP11.364B14.3	2.88707	-4.05546	130.391	4.48407e-26	1.1617e-23		PIGV	-0.68047	4.90907	43.0018	6.74045e-10	9.19746e-08		IQCA1	3.85768	-2.37191	190.207	3.87524e-35	1.00397e-32		CHAC1	2.29704	0.431462	64.5738	2.09975e-13	2.86514e-11
AC092484.1	3.76663	-3.39351	126.972	1.60953e-25	4.14489e-23		PPP1R17	2.80524	-0.494162	42.8607	7.16032e-10	9.68547e-08		RP6.74O6.3	3.98531	-4.15213	355.714	5.31093e-35	1.36768e-32		CPEB1	2.99686	-0.733847	64.5129	2.14624e-13	2.91105e-11
AGTR1	3.22154	-3.68502	126.515	1.91048e-25	4.89061e-23		C4BPB	1.9764	-1.87442	42.8371	7.20588e-10	9.68547e-08		FAR2P1	4.09753	-3.57531	188.849	6.0745e-35	1.555e-32		TSPAN12	2.84293	-0.310091	64.4398	2.2034e-13	2.97079e-11
ZNF804B	2.81563	-4.12842	123.849	5.21337e-25	1.32666e-22		CCDC83	1.73778	-0.776578	42.8301	7.22636e-10	9.68547e-08		C17orf99	4.04614	0.21565	187.977	8.24955e-35	2.09929e-32		HBBP1	3.71257	0.621223	64.3751	2.27602e-13	3.05054e-11
RP13.726E6.2	3.06196	-2.67411	123.7	5.51452e-25	1.39504e-22		ABCG2	1.87099	1.07059	42.7647	7.42084e-10	9.88761e-08		NTS	4.83225	-2.3354	187.731	8.89027e-35	2.24903e-32		GJA4	2.52396	0.969546	64.3047	2.31308e-13	3.08198e-11
MIR212	3.24757	-3.7561	123.643	5.63439e-25	1.41703e-22		METTL25B	-0.713888	4.60202	42.64	7.806e-10	1.02856e-07		RP11.429E11.2	2.8271	-4.20024	225.79	9.19838e-35	2.31337e-32		SEMA3C	3.40337	2.20003	64.2028	2.42745e-13	3.21545e-11
PTPRN	3.35985	-1.95457	123.102	6.91303e-25	1.7285e-22		CDHR3	1.41042	-0.548374	42.6386	7.81036e-10	1.02856e-07		CTA.714B7.5	3.81688	-3.64305	185.294	1.98193e-34	4.95552e-32		CACNA2D1	2.62806	-0.664084	64.1028	2.48754e-13	3.27588e-11
OR10V3P	2.66226	-4.24344	446.074	7.35969e-25	1.82954e-22		KIF2B	2.09668	-1.511	42.4546	8.41673e-10	1.10201e-07		ZNF560	5.19193	-0.668672	185.379	2.03498e-34	5.05874e-32		CDKN2AIPNL	-0.970341	3.75204	64.0629	2.52354e-13	3.30409e-11
RP11.70F11.8	2.6474	-4.17482	142.396	1.03086e-24	2.54789e-22		NXN	1.69668	1.41548	42.3161	8.90422e-10	1.15913e-07		SOX21.AS1	3.63929	-3.67182	184.585	2.51176e-34	6.20809e-32		BNC2	2.43915	0.983007	63.9817	2.59845e-13	3.38262e-11
NEURL3	3.3666	-3.2301	121.982	1.0563e-24	2.59585e-22		SUMF2	-0.738	6.97541	42.2484	9.15277e-10	1.18468e-07		CADPS	3.99876	-3.60646	183.902	3.15618e-34	7.75628e-32		PCDH17	2.50383	0.00914004	63.7865	2.78794e-13	3.60856e-11
CTD.2325P2.3	3.09075	-3.26827	121.303	1.3666e-24	3.33408e-22		CRHR2	1.80371	0.496557	42.2305	9.21956e-10	1.18655e-07		VCX2	2.81381	-4.18397	183.711	3.36474e-34	8.22181e-32		KIF5A	2.90624	0.35399	63.679	2.89824e-13	3.73e-11
CCL7	5.1595	1.91895	121.404	1.37221e-24	3.33408e-22		LOC340073	1.89196	-1.75466	42.0817	9.79556e-10	1.25356e-07		NFIB	4.2771	-0.989974	183.046	4.25201e-34	1.03312e-31		LINC02915	2.83209	-1.48698	63.4091	3.19491e-13	4.08858e-11
RNU6.171P	2.631	-4.23075	298.585	1.71686e-24	4.14805e-22		MMP16	2.18252	-0.419167	42.0667	9.85548e-10	1.25414e-07		PASD1	2.99619	-4.15768	182.46	5.11682e-34	1.23626e-31		ROBO2	3.8415	0.964568	63.2953	3.3716e-13	4.29045e-11
SLC7A11	2.82542	2.95924	120.336	2.02601e-24	4.86763e-22		CNTNAP2	1.77354	1.0557	42.0146	1.00667e-09	1.27386e-07		Y_RNA.767	3.42308	-4.21227	514.111	6.22144e-34	1.49474e-31		CILP	1.63883	0.347249	63.0804	3.59834e-13	4.55341e-11
CDH7	3.35778	-3.56183	119.814	2.40699e-24	5.75085e-22		ANO2	1.95426	-0.745509	41.9795	1.0212e-09	1.27989e-07		HTR2C	3.41618	-4.07752	180.394	1.02441e-33	2.44754e-31		C2orf88	1.72799	4.39698	62.7306	4.08448e-13	5.12401e-11
FREM3	3.203	-3.48887	119.215	3.0243e-24	7.18581e-22		ESR2	1.42589	0.801931	41.9758	1.02273e-09	1.27989e-07		RTL1	4.63813	-2.65222	179.828	1.23993e-33	2.9461e-31		GP5	2.08688	0.909665	62.7238	4.0945e-13	5.12401e-11
MYO3B	3.30015	-1.83064	118.387	4.14871e-24	9.80327e-22		CGN	1.85503	-0.0313929	41.9387	1.03832e-09	1.29225e-07		MIR451B	4.55879	-1.71701	179.519	1.39572e-33	3.29803e-31		PGA4	3.12861	-1.83493	62.5274	4.39688e-13	5.47219e-11
LINC01050	2.70888	-4.10499	117.322	6.23326e-24	1.46485e-21		FOXI2	1.44821	-0.636191	41.9035	1.05329e-09	1.30372e-07		B4GALNT1	3.49108	-2.6675	178.676	1.82923e-33	4.29878e-31		GPR158	2.40398	-1.15245	62.3568	4.67775e-13	5.78993e-11
KALRN	3.0852	1.35042	116.949	7.29284e-24	1.70454e-21		NOS2	1.94433	-0.70465	41.874	1.06603e-09	1.31232e-07		RP11.328J2.1	3.46198	-4.04206	178.563	1.90026e-33	4.44145e-31		ALDH1A1	3.45227	3.97912	62.1344	5.18381e-13	6.38144e-11
ARHGAP42	2.90906	0.278703	116.195	9.5993e-24	2.2315e-21		XCL1	1.54407	-0.609211	41.7827	1.1065e-09	1.34967e-07		GABRA1	2.93063	-4.22475	371.524	2.45565e-33	5.70852e-31		VWA2	2.768	-0.624372	61.9073	5.50838e-13	6.74434e-11
CTSL	3.44088	6.0503	115.588	1.26042e-23	2.91428e-21		KIAA1671	1.37304	1.67741	41.7787	1.10829e-09	1.34967e-07		FGF12	3.60595	-3.83314	177.596	2.63508e-33	6.09269e-31		ELK2AP	2.99855	5.59686	61.8595	5.72837e-13	6.97598e-11
BRINP3	2.65675	-4.17118	132.847	1.55204e-23	3.56937e-21		TRIM27	-0.500197	6.90673	41.7478	1.12234e-09	1.35947e-07		ANKS4B	3.28794	-4.04824	176.089	4.39288e-33	1.01027e-30		A2ML1	1.95984	1.50462	61.7144	5.90926e-13	7.15779e-11
OSBPL6	3.19359	0.129579	114.82	1.63865e-23	3.74849e-21		CYP4F24P	1.84791	-1.29873	41.6837	1.15209e-09	1.38348e-07		MSI1	3.54051	-3.92891	175.923	4.64786e-33	1.06322e-30		ZMAT2	-1.01964	5.80083	61.5267	6.32765e-13	7.62381e-11
PDGFB	3.06688	0.5783	114.348	1.96411e-23	4.46923e-21		CFAP47	2.35467	-0.609304	41.6789	1.15438e-09	1.38348e-07		LRRC4B	3.79399	-3.60314	175.807	4.83409e-33	1.09997e-30		MIR556	2.58503	-2.55651	61.291	6.89591e-13	8.26451e-11
PBX1	3.70523	2.15786	113.124	3.23574e-23	7.324e-21		SLITRK6	2.89054	-0.357412	41.5325	1.23065e-09	1.46713e-07		CYP4F31P	2.82161	-4.23381	388.739	5.17444e-33	1.16509e-30		ARHGAP42	2.44816	0.299977	61.2742	6.93845e-13	8.27172e-11
PRSS51	2.99279	-3.9213	112.327	4.26029e-23	9.59257e-21		AKR1C6P	2.44127	1.16448	41.3992	1.29701e-09	1.53524e-07		SYN3.AS1	3.19245	-4.22207	482.47	5.17445e-33	1.16509e-30		CPNE4	2.45439	-1.06086	60.9708	7.75191e-13	9.19311e-11
RP11.150O12.6	3.62501	-1.69853	112.266	4.39117e-23	9.83577e-21		CNPY2	-0.516668	5.66325	41.3765	1.30611e-09	1.53524e-07		CRYM	4.04687	-1.34084	175.098	6.15104e-33	1.37777e-30		FAM124B	1.9484	3.39341	60.8632	8.06312e-13	9.51053e-11
PTCHD1	2.7798	-4.05065	112.045	4.75224e-23	1.05894e-20		NUDT18	-0.847975	3.85506	41.3727	1.30811e-09	1.53524e-07		MAGEA1	4.32745	-3.41092	174.727	6.97978e-33	1.5553e-30		LOC100505718	2.80592	-2.12636	60.8495	8.10354e-13	9.51053e-11
EPB41L4A	2.59833	0.632656	111.335	6.25616e-23	1.38687e-20		LOC151658	2.12823	-2.03734	41.3515	1.31954e-09	1.54067e-07		USH1C	3.3647	-4.05368	172.284	1.60609e-32	3.56039e-30		BACE2	2.74745	3.0749	60.8345	8.21595e-13	9.59275e-11
SDS	3.40236	1.03399	111.273	6.54228e-23	1.44286e-20		NLRP4	1.82113	-1.38337	41.282	1.35755e-09	1.57692e-07		RP11.276H19.2	3.01118	-4.13675	171.81	1.88864e-32	4.16526e-30		PNLDC1	2.50324	0.333353	60.6886	8.59514e-13	9.98403e-11
CTD.2541J13.1	2.96824	-3.90249	111.119	6.80291e-23	1.49268e-20		LOC339535	2.57873	-1.57145	41.1381	1.44027e-09	1.66062e-07		SPATA20P1	4.06309	-2.46436	170.925	2.5573e-32	5.61119e-30		NUP62CL	3.02768	0.134435	60.6298	8.78224e-13	1.01493e-10
CTC.490G23.4	3.33941	-3.58392	110.895	7.42076e-23	1.61999e-20		SMOC1	1.78963	0.117678	41.1307	1.44428e-09	1.66062e-07		SPANXD	2.72887	-4.2128	214.973	3.32165e-32	7.25132e-30		DAB1	1.95118	-1.02778	60.6009	8.87568e-13	1.02052e-10
RP11.619A14.2	2.955	-3.95183	110.81	7.67162e-23	1.66629e-20		SMIM12	-0.39181	5.37367	41.0488	1.49348e-09	1.70853e-07		RP11.372E1.4	3.79197	-3.66656	168.986	4.97817e-32	1.08127e-29		LOC401320	-1.17359	6.0626	60.4893	9.246e-13	1.05773e-10
ACOD1	3.42026	-3.26074	110.63	8.22535e-23	1.77758e-20		SEC14L5	1.70829	0.142331	41.0069	1.51934e-09	1.72937e-07		RPE65	3.25214	-4.10057	168.253	6.40694e-32	1.38461e-29		HERC2P9	1.27262	5.93327	60.3948	9.57218e-13	1.08955e-10
VGF	3.64203	-1.58195	110.439	8.92778e-23	1.91974e-20		EPHA4	1.58108	1.26296	40.7749	1.67092e-09	1.8924e-07		RP1.46F2.2	3.22056	-4.09785	167.342	8.77106e-32	1.88604e-29		ITGAD	2.08853	1.00973	60.1994	1.02836e-12	1.16107e-10
ARHGAP42.1	2.96525	-1.38995	109.992	1.05381e-22	2.25474e-20		TMEM216	-0.868169	4.39441	40.7062	1.71863e-09	1.93676e-07		IGF2BP1	5.66204	-0.137228	166.558	1.22522e-31	2.62149e-29		ZNF98	2.1895	0.978523	60.1942	1.03031e-12	1.16107e-10
MMP1	3.40128	-2.967	109.446	1.30336e-22	2.77486e-20		DOCK9	1.65462	3.46027	40.6724	1.74448e-09	1.95614e-07		AC104654.2	3.74533	-3.7562	163.076	3.84701e-31	8.19031e-29		IGSF23	2.63692	-1.79753	59.6817	1.24385e-12	1.39478e-10
CXCL3	3.0393	4.41278	109.522	1.31141e-22	2.77824e-20		LDHAL6B	1.84004	-0.771368	40.5738	1.81465e-09	2.02481e-07		DPF3	3.05561	0.316323	162.693	4.3962e-31	9.31345e-29		HNRNPA0	-0.970646	7.39207	59.3935	1.38307e-12	1.54325e-10
RP11.809M12.1	2.75733	-4.06129	109.371	1.34202e-22	2.82916e-20		PHKG2	-0.795116	6.0376	40.4763	1.88876e-09	2.09718e-07		SP8	2.7953	-4.17282	162.357	4.9426e-31	1.04197e-28		SLC9A2	2.20775	-0.770218	58.7684	1.74194e-12	1.93415e-10
SEPTIN4	2.67872	0.713458	109.355	1.35056e-22	2.83327e-20		MIR4493	2.2362	-2.60507	63.9155	1.9419e-09	2.14566e-07		RP11.494M8.4	2.96878	-4.15776	162.27	5.09446e-31	1.06874e-28		ACKR1	2.99456	0.922561	58.5999	1.85402e-12	2.04856e-10
RP4.668G5.1	2.46067	-4.15569	109.263	1.39989e-22	2.9225e-20		HEG1	1.48619	4.3757	40.3011	2.03642e-09	2.23917e-07		CTC.340I23.2	2.8188	-4.17433	161.582	6.47549e-31	1.35187e-28		SPTBN2	1.83762	3.7167	58.574	1.87179e-12	2.05815e-10
CYP3A5	3.52332	-2.43239	108.852	1.64258e-22	3.4126e-20		TMEM130	1.80844	-0.313752	40.2782	2.049e-09	2.24212e-07		RGS4	2.6703	-4.19151	161.156	7.51467e-31	1.56124e-28		EPOR	2.10373	4.25688	58.3003	2.08729e-12	2.28402e-10
LY6G6D.7	2.8559	-3.93137	108.838	1.6517e-22	3.41504e-20		RAG1	2.14918	2.29568	40.2169	2.10613e-09	2.29355e-07		ITLN1	3.7355	-0.973128	160.771	8.59623e-31	1.77735e-28		MS4A2	3.28835	4.02733	58.2283	2.16984e-12	2.36293e-10
COL4A2.AS2	2.95683	-4.03404	108.597	1.81464e-22	3.734e-20		AMOT	1.51608	3.21301	40.1296	2.1781e-09	2.36058e-07		RP11.101E19.8	3.40499	-4.06422	160.171	1.06021e-30	2.18159e-28		PALMD	2.58202	-0.657057	57.8171	2.47794e-12	2.68554e-10
EDN1	2.53159	0.346563	108.204	2.11557e-22	4.33248e-20		NSDHL	-0.538739	3.99067	40.0254	2.27361e-09	2.45236e-07		MAGEB2	4.02631	-3.15235	158.98	1.60944e-30	3.29598e-28		LOC388588	2.19252	1.21599	57.7629	2.52833e-12	2.7271e-10
PCSK1N	2.80215	-1.39489	107.886	2.39497e-22	4.88142e-20		CCL18	2.41607	-0.484498	39.9868	2.3107e-09	2.48056e-07		RP11.478C6.6	2.98528	-4.15287	160.885	1.73642e-30	3.53916e-28		SHANK2	2.12391	0.590889	57.3874	2.90708e-12	3.12078e-10
GNAT1	3.14027	-3.52251	107.213	3.11531e-22	6.31968e-20		ZNF407	0.791174	4.97052	39.4576	2.87345e-09	3.07012e-07		AP001434.2	3.88657	-3.00994	157.996	2.27336e-30	4.6117e-28		RSPH4A	1.70711	1.85488	57.3634	2.9332e-12	3.13396e-10
C1orf116	2.59454	-0.226115	106.948	3.45666e-22	6.97922e-20		HYDIN	1.34523	0.303967	39.2407	3.143e-09	3.34235e-07		CELF4	3.16012	-4.10818	157.929	2.32795e-30	4.70027e-28		SNED1	1.89082	4.88317	56.985	3.40426e-12	3.62018e-10
RP11.462G2.1	2.77658	-4.06367	106.457	4.18882e-22	8.41797e-20		COMT	-0.872444	7.20764	39.1305	3.2895e-09	3.4818e-07		SOX2	3.19115	-3.94005	156.965	3.26713e-30	6.5657e-28		KBTBD12	2.69566	0.390532	56.7391	3.70175e-12	3.91815e-10
AKAP12	3.18392	2.33803	106.332	4.51589e-22	9.03305e-20		AGAP1	1.34286	3.25955	39.0262	3.43466e-09	3.61853e-07		SEMA3E	3.45948	-3.95178	156.072	4.47521e-30	8.95166e-28		ZNF804B	2.40852	-1.19537	56.6228	3.86606e-12	4.07303e-10
RP11.274H2.5	2.94381	-3.96678	105.594	5.87591e-22	1.16991e-19		ESR1	1.67884	1.18351	38.9819	3.49819e-09	3.66841e-07		SERPIND1	3.89067	-3.37492	155.886	4.77961e-30	9.51629e-28		PDCL2	2.77344	-2.15969	56.5056	4.03901e-12	4.23554e-10
CPB1	3.25638	-3.02154	104.803	8.0173e-22	1.5889e-19		FRMPD1	1.47568	-1.18781	38.9021	3.61575e-09	3.77421e-07		LRRTM4	2.66213	-4.19298	161.392	5.44572e-30	1.07926e-27		SLC22A17	2.43602	1.32509	56.4352	4.14679e-12	4.32474e-10
APCDD1L	3.74411	-3.13979	104.766	8.13527e-22	1.60489e-19		PLCH2	1.34291	2.08264	38.8597	3.67984e-09	3.82349e-07		CRB2	3.00442	-2.14287	154.695	7.27902e-30	1.43597e-27		SPANXN3	2.82599	-2.33594	56.4252	4.16226e-12	4.32474e-10
TMPRSS11E	3.0565	-3.76216	104.451	9.20908e-22	1.80843e-19		LRBA	1.1149	7.50053	38.8186	3.75078e-09	3.8794e-07		PSPC1P1	2.21491	-0.226674	154.375	8.15135e-30	1.60072e-27		LOC100506035	3.08208	-0.867552	56.3899	4.21769e-12	4.36232e-10
ZNF469	2.06204	4.22989	104.225	1.02401e-21	2.00176e-19		TBXT	1.83207	-1.46695	38.5282	4.22228e-09	4.34722e-07		PDX1	3.33463	-4.02881	153.498	1.11216e-29	2.17407e-27		TCOF1	-0.815648	6.86497	56.2094	4.51223e-12	4.64575e-10
ADRA2A	3.11988	1.5841	103.785	1.21912e-21	2.37237e-19		MTHFSD	-0.563576	4.73858	38.4446	4.37151e-09	4.4613e-07		LINC00473	3.31604	-4.16467	218.366	1.57432e-29	3.06358e-27		NFATC4	2.48621	1.0219	56.1349	4.6399e-12	4.75558e-10
ERC2	3.34203	-3.14843	103.311	1.44305e-21	2.79549e-19		EMILIN3	1.46897	-0.840599	38.4412	4.37772e-09	4.4613e-07		TECTA	2.0699	0.0477182	152.018	1.88136e-29	3.64459e-27		GSTM3	3.16792	3.58064	56.0208	4.93321e-12	5.03343e-10
DMBX1	3.04651	-3.73644	103.056	1.59588e-21	3.07769e-19		PPDPFL	2.58876	-1.16889	38.432	4.40023e-09	4.4613e-07		GABRA3	3.01485	-4.11692	151.773	2.05256e-29	3.9584e-27		SRRD	0.672458	4.2044	55.8018	5.25673e-12	5.33947e-10
HOGA1	2.46824	-4.15059	102.535	1.96038e-21	3.76376e-19		LINC00299	1.5951	0.0581835	38.4225	4.41187e-09	4.4613e-07		PCAT7	3.77855	-3.59332	151.324	2.40829e-29	4.6237e-27		FBXL17	-0.982627	5.0517	55.4556	5.98637e-12	6.05345e-10
RBMY1A1	2.45232	-4.23413	223.477	2.01516e-21	3.85173e-19		SLC4A4	2.09752	1.69046	38.3632	4.52327e-09	4.55363e-07		VWA5B2	3.55974	-2.97033	150.849	2.85222e-29	5.44103e-27		PFDN1	-0.801771	5.1534	55.2873	6.37732e-12	6.42012e-10
FOLR1	2.80846	-3.95689	101.062	3.51262e-21	6.68424e-19		CYP4F22	1.50709	0.138895	38.3396	4.56647e-09	4.57678e-07		RP11.775G23.1	2.9951	-4.19657	228.035	2.85931e-29	5.44103e-27		CCL18	2.9763	-0.428757	54.9748	7.17309e-12	7.18928e-10
RP11.276H19.2	2.29748	-4.17493	100.855	3.81271e-21	7.22332e-19		LOC100507472	2.2417	-0.999104	38.3225	4.59895e-09	4.58902e-07		VCX3A	3.27325	-4.02752	150.413	3.33144e-29	6.31154e-27		FUT1	2.65507	1.80991	54.9443	7.25596e-12	7.24029e-10
DNM3	2.2615	2.18562	100.347	4.6661e-21	8.80132e-19		WNT8A	2.04475	-1.78886	38.1033	5.03786e-09	4.9926e-07		FREM1	4.22169	0.194939	149.266	5.19258e-29	9.79439e-27		DPEP3	2.97229	2.28004	54.9489	7.29129e-12	7.24364e-10
STXBP6	3.2701	0.310245	100.233	4.94377e-21	9.28436e-19		OPCML	1.67783	-1.22734	38.0987	5.04748e-09	4.9926e-07		CLVS2	3.93896	-3.62298	149.126	5.27656e-29	9.90934e-27		ESPN	2.66606	2.14726	54.8655	7.48191e-12	7.39276e-10
MIR99AHG	3.32499	0.297448	100.056	5.31036e-21	9.92945e-19		ENTHD1	1.86367	-1.90169	38.055	5.14027e-09	5.06227e-07		PKHD1	3.51362	-3.82653	148.691	6.16498e-29	1.15274e-26		NLGN1	3.21129	-0.0963401	54.8611	7.50667e-12	7.39276e-10
C3P1	2.26466	-4.20975	126.096	5.55284e-21	1.03379e-18		FAM83B	2.06768	-1.0692	38.0354	5.18228e-09	5.06964e-07		SSTR4	2.72056	-4.16881	147.211	1.04774e-28	1.95061e-26		KIR2DL1	2.28778	-0.881958	54.824	7.59262e-12	7.44504e-10
CTD.2325P2.4	2.76872	-4.01545	99.8823	5.61132e-21	1.04017e-18		SYT15	1.20989	2.14437	38.0307	5.19251e-09	5.06964e-07		PTN	3.62348	-3.67265	146.518	1.34376e-28	2.49094e-26		PPP2CA	-0.837251	7.14521	54.5941	8.28013e-12	8.08419e-10
TBX2	3.38883	-1.85801	99.6551	6.16092e-21	1.13715e-18		DUSP5	1.25154	4.00485	37.9596	5.34841e-09	5.17999e-07		GAGE2D	2.6298	-4.23797	288.14	1.75036e-28	3.23073e-26		CD22	1.97914	4.37138	54.5875	8.35491e-12	8.12219e-10
DNAH5	3.0124	-3.45771	99.6033	6.26973e-21	1.15229e-18		LINGO2	1.74447	-1.44972	37.9583	5.35128e-09	5.17999e-07		RAP1GAP	3.64765	2.36736	145.589	1.9643e-28	3.61011e-26		TSPAN18	1.93597	2.58043	54.4149	8.85987e-12	8.57627e-10
COL18A1	1.97875	4.6625	99.4482	6.78432e-21	1.24156e-18		DOK5	2.0728	-1.68421	37.8609	5.57307e-09	5.36338e-07		TPTE2P2	3.13399	-4.06473	145.393	2.01448e-28	3.68658e-26		TPD52L1	2.40167	-0.760576	54.3596	9.04686e-12	8.72002e-10
BPIFB3	2.72324	-3.96227	99.2484	7.22075e-21	1.31583e-18		GLT8D1	-0.625089	5.72909	37.8544	5.58809e-09	5.36338e-07		CTD.2193P3.2	2.844	-4.1555	144.859	2.4426e-28	4.45113e-26		APOE	2.53954	3.11169	54.3278	9.2098e-12	8.83946e-10
L1CAM	2.11222	0.118623	99.2094	7.33382e-21	1.33079e-18		CLEC9A	2.91803	2.10466	37.6881	6.03975e-09	5.77243e-07		DRD5P2	2.6127	-4.24034	310.089	2.95366e-28	5.35971e-26		EPRS1.1	-0.869157	8.12808	54.0909	1.0014e-11	9.57077e-10
EFEMP1	4.06872	-0.196667	99.0869	7.88259e-21	1.42436e-18		ABI3BP	1.24374	0.744079	37.6484	6.0892e-09	5.79523e-07		IGLV7.46	3.65794	0.959156	143.296	4.39984e-28	7.95039e-26		FAM13B	-0.826959	6.99577	53.8652	1.09072e-11	1.03806e-09
DLGAP1	2.39654	-1.22587	98.9148	8.24673e-21	1.48393e-18		GAB4	2.12824	-1.08653	37.5987	6.21686e-09	5.89197e-07		DELE1	-0.803231	6.56732	142.424	5.89107e-28	1.06005e-25		POU2AF1	1.91049	3.94154	53.8143	1.11299e-11	1.05482e-09
NEUROD4	2.39557	-4.12777	98.7961	8.64633e-21	1.54935e-18		ERLIN1	-0.845576	7.82012	37.3805	6.80993e-09	6.42716e-07		RBP2	2.72199	-4.24504	434.722	6.15847e-28	1.10355e-25		DGKI	2.05088	-0.911109	53.6061	1.20328e-11	1.13565e-09
NKAIN3	2.75157	-3.75374	98.2879	1.05887e-20	1.88954e-18		SLC30A4	1.42657	0.750684	37.0526	7.8108e-09	7.34118e-07		VN1R85P.1	2.72156	-4.25113	613.074	6.28768e-28	1.12202e-25		CALHM5	2.29046	-1.07164	53.5577	1.22553e-11	1.15185e-09
RP11.381N20.2	2.83342	-3.96097	98.1539	1.11703e-20	1.98508e-18		ENKUR	1.3485	-1.09801	36.5559	9.61842e-09	9.00276e-07		PROX1	4.12749	-1.95349	142.176	6.49633e-28	1.15447e-25		PLPP4	2.2968	-0.381997	53.5408	1.23346e-11	1.1545e-09
SLC9A4	3.07986	-3.41787	97.0733	1.7202e-20	3.0444e-18		NAP1L6P	1.89394	-1.98719	36.528	9.73178e-09	9.07138e-07		MIR202HG	3.55076	-3.73626	141.981	6.91647e-28	1.22407e-25		CSNK1A1	-0.722093	7.37356	53.517	1.24463e-11	1.16017e-09
TIMP3	3.00753	3.30643	96.8155	1.9589e-20	3.45265e-18		NRIP1	1.64321	7.38968	36.5297	9.80273e-09	9.10007e-07		CCDC68	3.38719	-0.9992	141.492	8.26176e-28	1.45617e-25		JAM2	1.9865	0.252823	53.425	1.28886e-11	1.19647e-09
RP11.167J8.3	2.9948	-3.70361	96.6367	2.04867e-20	3.59613e-18		MST1R	2.03831	1.56984	36.3955	1.02886e-08	9.5121e-07		RP1.272J12.1	3.45584	-3.82434	139.965	1.43924e-27	2.52637e-25		ZNF462	2.76115	2.33129	53.3601	1.32756e-11	1.22737e-09
RP11.128M1.1	2.8648	-3.36206	96.5389	2.13047e-20	3.72452e-18		MLLT3	1.6945	4.38082	36.3862	1.03938e-08	9.57028e-07		TBXT	3.34301	-3.90159	137.855	3.10886e-27	5.43495e-25		LOC96610	1.49558	5.77575	53.3342	1.33822e-11	1.2322e-09
ADCY5	2.85977	-3.17216	96.4878	2.17455e-20	3.77314e-18		RABL2B	-0.623464	4.89322	36.256	1.09099e-08	1.00048e-06		TFAP2B	4.04542	-3.48083	137.7	3.29041e-27	5.72904e-25		IL7	2.98764	1.81035	53.2004	1.41119e-11	1.29412e-09
DLX1	3.13062	-1.06852	96.4924	2.17583e-20	3.77314e-18		CTHRC1	1.56789	1.47356	36.2322	1.10197e-08	1.00648e-06		APLNR	4.0084	-1.46661	137.681	3.35193e-27	5.81263e-25		ZSWIM7	-0.799317	4.62769	52.9184	1.56253e-11	1.42713e-09
LY6G6D.6	2.87411	-3.71664	95.6389	3.05628e-20	5.27866e-18		MIR1295A	2.04805	-2.57286	46.3452	1.19978e-08	1.08774e-06		SLC13A4	3.35485	-3.67198	136.154	5.79872e-27	1.00152e-24		FBXL20	-0.760357	7.40821	52.7916	1.63976e-11	1.49165e-09
KRTAP10.9	2.2571	-4.24246	218.864	3.25902e-20	5.60629e-18		TMEM102	-0.823269	4.0451	36.0286	1.20054e-08	1.08774e-06		CXCL5	4.57764	2.03823	136.286	5.8294e-27	1.0028e-24		TAC3	2.69607	-0.942686	52.7637	1.6573e-11	1.50023e-09
VWA2	3.49908	-1.70613	95.453	3.31733e-20	5.68386e-18		ROR2	1.64026	-0.135056	36.0029	1.21358e-08	1.09517e-06		COL22A1	3.4985	-3.65	134.851	9.36367e-27	1.60436e-24		NXPE4	2.5922	-1.41136	52.7556	1.66243e-11	1.50023e-09
LOC101929613	2.63833	-4.04113	95.1482	3.72199e-20	6.3519e-18		CA12	1.54943	-1.21915	35.8914	1.27194e-08	1.14328e-06		AC003102.3	3.11449	-1.13465	134.09	1.23904e-26	2.11453e-24		NPC1L1	1.74522	-0.00378864	52.7429	1.67045e-11	1.50148e-09
ANKRD29	2.43548	-1.46047	94.5983	4.6428e-20	7.89202e-18		TDRG1	1.90049	-2.12024	35.8725	1.28211e-08	1.14787e-06		PTPN5	3.4102	-3.93977	134.038	1.2631e-26	2.14707e-24		CCL4	1.86446	2.08084	52.7188	1.68586e-11	1.50935e-09
RP11.477H21.2	2.95638	-3.35939	94.5874	4.66324e-20	7.89556e-18		GFI1	-1.81516	6.94025	35.8071	1.32701e-08	1.18178e-06		AC023115.1	2.54681	-4.23271	231.33	1.61334e-26	2.73162e-24		CNKSR1	1.62018	2.02954	52.6976	1.69953e-11	1.5156e-09
AC003092.1	3.35306	-3.09704	93.7563	6.51682e-20	1.09907e-17		PRSS48	2.29626	-1.58393	35.7847	1.33043e-08	1.18178e-06		DUSP9	3.42667	-3.31744	133.269	1.67776e-26	2.82955e-24		IL17REL	1.77283	-0.361376	52.5969	1.76608e-11	1.56876e-09
ZNF385B	3.02631	-3.33141	93.6068	6.92155e-20	1.16277e-17		PLOD2	2.26333	0.642706	35.72	1.36846e-08	1.21082e-06		GABRA2	3.55329	-3.38427	132.934	1.89863e-26	3.18955e-24		LBP	3.11979	1.14091	52.5258	1.82376e-11	1.61367e-09
AC018696.4	2.7703	-2.94423	93.5318	7.13431e-20	1.19384e-17		MX1	1.84929	5.52184	35.7047	1.38666e-08	1.22215e-06		PDE10A	3.63726	-3.49787	132.153	2.53391e-26	4.2402e-24		PKD2L1	2.16869	-1.00236	52.3867	1.91342e-11	1.68642e-09
C2orf16	2.5496	-4.00878	93.2609	7.95791e-20	1.3265e-17		MICALL2	-1.76932	5.81368	35.5464	1.48002e-08	1.29938e-06		RD3L	3.53975	-3.6434	131.635	3.06996e-26	5.11732e-24		SSR4P1	1.56445	0.226811	52.2162	2.04212e-11	1.79287e-09
GFY	2.25978	-4.18397	99.7548	1.0046e-19	1.66168e-17		ZNF204P	1.78324	1.1659	35.3922	1.5701e-08	1.37314e-06		U82695.5	3.78583	-2.71219	131.258	3.53011e-26	5.86162e-24		ZNF208	2.3712	1.74592	52.1612	2.08552e-11	1.8239e-09
C8orf34	2.33692	-4.18623	109.467	1.0046e-19	1.66168e-17		RHBG	1.49717	-1.26369	35.3437	1.60264e-08	1.39308e-06		CTNND2	3.68362	-3.11023	130.509	4.66149e-26	7.71047e-24		ELN	2.57701	3.00746	52.0574	2.18297e-11	1.90179e-09
LRRC7	3.02145	-1.10431	92.5992	1.04023e-19	1.71403e-17		TIGIT	1.18509	2.04443	35.3399	1.6052e-08	1.39308e-06		AC023115.2	2.54866	-4.24999	382.793	5.99061e-26	9.87097e-24		PSMG1	0.81959	5.22241	52.0073	2.21184e-11	1.91955e-09
MUC17	2.99152	-3.78806	92.5701	1.05184e-19	1.72655e-17		RASD1	2.17692	3.04389	35.1766	1.72925e-08	1.49501e-06		COL8A1	4.03801	-2.32694	129	8.20835e-26	1.34736e-23		B3GNT3	2.02994	-0.873277	51.4991	2.6869e-11	2.32294e-09
RP11.686G23.2	2.35416	-4.23503	192.702	1.21071e-19	1.97977e-17		ZC3HC1	-0.464344	4.39593	35.1544	1.73623e-08	1.49533e-06		LMNTD1	2.94685	-4.17903	171.674	1.1373e-25	1.85972e-23		ZNF18	-0.716183	4.08436	51.388	2.8038e-11	2.41478e-09
LRRC4B	2.86161	-3.77291	92.0182	1.3149e-19	2.14199e-17		GABRQ	1.9529	-2.1418	35.1416	1.74561e-08	1.49772e-06		SSX5	2.51576	-4.24073	258.891	1.35222e-25	2.20279e-23		RAB30	1.80345	1.22192	51.1248	3.10194e-11	2.66144e-09
MPIG6B	2.86584	4.84573	91.7745	1.49027e-19	2.41852e-17		DIP2C	1.1607	1.26855	35.026	1.83317e-08	1.56691e-06		TIMP3	3.494	3.49675	127.513	1.49346e-25	2.4237e-23		FCRL5	2.03962	3.51573	50.8818	3.40785e-11	2.91287e-09
RP11.96B5.3	2.36144	-4.23006	198.059	1.79842e-19	2.90762e-17		CDK17	0.599743	5.74479	34.9156	1.92093e-08	1.63575e-06		TDH	2.61861	-1.88284	127.27	1.55817e-25	2.51919e-23		DPF3	2.13523	0.21796	50.8339	3.46878e-11	2.95381e-09
IL1RAPL1	2.63848	-4.064	90.9575	2.02077e-19	3.25488e-17		P3H1	-0.613524	6.46527	34.7994	2.01792e-08	1.7119e-06		STRA6	4.12718	-2.00575	126.588	2.03596e-25	3.27934e-23		ABCB11	2.82639	-0.584188	50.6335	3.74695e-11	3.17665e-09
SLC66A1L	2.77583	-3.89125	90.8353	2.1235e-19	3.40758e-17		FOXA3	1.50145	-0.960111	34.763	2.04929e-08	1.73203e-06		RASSF9	3.6145	-3.22355	126.417	2.1443e-25	3.44097e-23		LOC100505795	2.73385	-1.96231	50.6243	3.76024e-11	3.17665e-09
ADAMTS19	3.30664	-3.62326	90.656	2.28371e-19	3.65104e-17		HYAL3	-1.58191	4.56887	34.6513	2.15235e-08	1.81237e-06		MET	4.02889	1.03498	126.183	2.4241e-25	3.87549e-23		CATSPER3	-1.08645	1.68086	50.6158	3.77254e-11	3.17665e-09
ARHGAP42P2	2.4593	-4.21881	176.128	2.50106e-19	3.98372e-17		PREX2	2.90589	1.90359	34.634	2.18032e-08	1.82913e-06		MTRNR2L12	2.96513	4.75305	125.94	2.68838e-25	4.2821e-23		PGA3	3.0259	-1.88944	50.4889	3.96159e-11	3.32348e-09
FNIP2	1.34558	4.95516	90.3629	2.5724e-19	4.08223e-17		MAF	1.27766	3.57396	34.5792	2.21543e-08	1.85172e-06		SLC2A1	2.17392	6.20494	125.849	2.74459e-25	4.3555e-23		FAM83F	2.0599	-0.349082	50.2724	4.30652e-11	3.59952e-09
SLC22A17	2.53043	1.13416	89.7912	3.25054e-19	5.13944e-17		CXCL9	2.62224	0.757496	34.5589	2.24251e-08	1.86747e-06		SMIM1	2.57481	1.12568	125.589	2.92504e-25	4.62479e-23		CPNE5	1.59359	2.99992	50.221	4.39279e-11	3.65813e-09
CR1L	2.59762	-0.0885055	89.7725	3.26997e-19	5.15123e-17		IL17REL	1.26246	-0.398485	34.5272	2.26492e-08	1.87922e-06		ATOX1	-0.764604	4.29483	125.303	3.25633e-25	5.12974e-23		CLCN4	2.62145	2.67776	50.1974	4.45504e-11	3.69637e-09
LRRC71	2.9328	-3.27315	89.6248	3.47247e-19	5.45026e-17		COL5A1	2.18869	4.396	34.5251	2.28342e-08	1.88765e-06		ZNF98	3.93652	-1.0355	124.712	4.13228e-25	6.48588e-23		FAM83B	2.60393	-1.04315	49.9545	4.86886e-11	4.02498e-09
SOWAHC	2.99323	0.560153	89.6164	3.51559e-19	5.49787e-17		KIR2DL4	1.96178	-0.417024	34.4016	2.38903e-08	1.96778e-06		KCNH6	2.93596	-4.04747	124.553	4.31577e-25	6.74924e-23		ANKRD36BP2	1.76751	2.73002	49.8351	5.09876e-11	4.19971e-09
ANKDD1A	1.69203	2.83941	89.4598	3.7137e-19	5.78664e-17		GABRR2	1.30783	1.62339	34.3536	2.43831e-08	2.00109e-06		ANKRD19P	3.11823	-3.22323	124.537	4.34154e-25	6.76494e-23		SDC1	2.36068	2.93066	49.5205	5.77494e-11	4.73943e-09
DSEL	2.69859	1.39394	89.4175	3.80857e-19	5.91305e-17		PLVAP	1.71309	1.86615	34.2536	2.54417e-08	2.08043e-06		SPINK1	3.98652	-2.70885	123.975	5.36464e-25	8.32894e-23		SPIC	2.64533	-1.64703	49.3285	6.20362e-11	5.07286e-09
OTOG	2.68404	-4.24707	386.476	4.42042e-19	6.8383e-17		SLC8A2	1.04679	-0.141358	34.2207	2.57998e-08	2.10212e-06		RP11.401O9.3	3.21274	-3.87428	123.58	6.22418e-25	9.62867e-23		IRF6	2.54433	0.999904	49.004	7.03612e-11	5.73292e-09
TSPEAR	3.43702	-1.86895	88.9972	4.51207e-19	6.95506e-17		LRCH2	2.05113	-0.819987	34.1862	2.61814e-08	2.12039e-06		LEMD1.AS1	2.9313	-3.97076	123.44	6.56215e-25	1.01151e-22		NPAT	0.851966	5.98936	48.9107	7.29565e-11	5.92307e-09
IRAK2	2.20884	3.74981	88.874	4.78928e-19	7.35599e-17		DOK6	1.31949	1.47852	34.1769	2.62849e-08	2.12039e-06		ITPRID1	2.82309	-4.11604	123.183	7.23014e-25	1.10888e-22		LINC00323	2.56328	-1.66466	48.8821	7.37725e-11	5.96793e-09
COX6B2	2.78187	-1.53826	88.6896	5.08239e-19	7.7784e-17		FOXO1	1.42321	5.21617	34.1884	2.63047e-08	2.12039e-06		CSF3	4.11537	-0.827463	123.238	7.24541e-25	1.10888e-22		CEP120	-0.65978	5.56965	48.7928	7.63797e-11	6.15685e-09
CGNL1	3.13905	0.0367248	88.5082	5.52623e-19	8.4277e-17		TCTN3	-0.48749	5.7201	34.0909	2.72655e-08	2.19004e-06		KCP	2.50728	-0.328954	121.175	1.54412e-24	2.35484e-22		TTC39B	1.66402	2.66312	48.7005	7.91681e-11	6.359e-09
DOCK4	2.13179	3.25201	88.3792	5.82582e-19	8.84312e-17		RPS6KA6	1.86793	-0.514907	34.0245	2.80467e-08	2.24483e-06		SLC9A4	3.55554	-3.34488	120.721	1.83376e-24	2.78667e-22		FAM178B	2.90525	2.57626	48.4476	8.80795e-11	7.04978e-09
TREML1	3.09539	1.66064	88.391	5.83976e-19	8.84312e-17		PCSK2	1.61409	-1.22523	33.9708	2.86965e-08	2.28875e-06		CRPPA.AS1	2.94212	-4.05234	120.471	2.01585e-24	3.05259e-22		TSPAN31	-0.63997	4.70406	47.9748	1.05044e-10	8.3694e-09
SPATA20P1	3.015	-2.82938	88.0176	6.68601e-19	1.00891e-16		ITPA	-0.597992	4.99497	33.887	2.97389e-08	2.36356e-06		HNF4A.AS1	3.18901	-3.71517	120.29	2.1593e-24	3.25834e-22		CYYR1	3.8643	2.94342	48.0039	1.0537e-10	8.3694e-09
RP11.551L14.1	2.1074	-0.466954	87.7963	7.3185e-19	1.10049e-16		ABCA12	1.59351	0.991976	33.8765	2.98731e-08	2.36593e-06		GRID2	2.39697	-4.21744	149.027	2.64135e-24	3.97182e-22		ANO9	1.88899	3.73861	47.9603	1.05675e-10	8.3694e-09
AC002486.3	2.22926	-4.17563	87.5316	8.15488e-19	1.22198e-16		PDE5A	0.974003	3.35195	33.7981	3.08876e-08	2.43775e-06		TEX11	2.79212	-4.09033	119.471	2.94682e-24	4.41571e-22		STK32A	2.37679	-2.23768	47.7681	1.13878e-10	8.98761e-09
RP11.150O12.1	3.04067	-3.15432	87.3568	8.75883e-19	1.30792e-16		PDE4B	1.49703	6.02704	33.8058	3.10027e-08	2.43834e-06		CSAG4	2.42202	-4.25028	302.99	3.81313e-24	5.69401e-22		FZD4	1.84059	1.15906	47.6545	1.19052e-10	9.36337e-09
CTB.114C7.4	2.40943	-1.67132	87.0314	1.00062e-18	1.48902e-16		ADGRB3	2.06262	-0.601348	33.772	3.12332e-08	2.44797e-06		AC095067.1	3.22736	-3.81619	118.65	4.02707e-24	5.99267e-22		ELFN2	2.04829	0.975686	47.6326	1.20075e-10	9.41114e-09
RARRES1	2.63727	-1.82304	86.986	1.01942e-18	1.51176e-16		CNTN5	2.11303	-0.967169	33.6529	3.28609e-08	2.56666e-06		CELF3	3.66995	-3.00299	118.513	4.24279e-24	6.29192e-22		SUMF1	-0.792153	5.12685	47.6198	1.20676e-10	9.4256e-09
ECEL1	3.21371	-1.78928	86.5122	1.24103e-18	1.83134e-16		OR10X1	2.27049	-2.35544	33.5435	3.44324e-08	2.68017e-06		IGFN1	4.83066	-0.590182	118.403	4.58811e-24	6.78063e-22		RAD50	-0.916679	6.65835	47.546	1.24213e-10	9.66857e-09
FGF12	2.53751	-3.95404	86.501	1.24344e-18	1.83134e-16		ELFN1	1.2171	-0.0182883	33.5303	3.46272e-08	2.68609e-06		SLITRK1	4.0339	-2.55204	118.292	4.63591e-24	6.8278e-22		ATF7IP2	1.26148	5.35412	47.2339	1.40365e-10	1.08884e-08
XX.FW83128A1.2	1.77911	-2.39534	86.4831	1.25256e-18	1.83566e-16		GPR155	1.10437	4.09193	33.4745	3.5462e-08	2.74146e-06		ART4	4.12865	0.153505	117.893	5.53267e-24	8.12076e-22		NREP	-1.46516	7.57597	47.1714	1.43844e-10	1.11202e-08
G6PC2	2.196	-4.20503	112.823	1.25491e-18	1.83566e-16		TSPAN6	1.8269	-0.393189	33.4566	3.57349e-08	2.75316e-06		FRRS1L	3.07605	-3.95871	117.333	6.65476e-24	9.73451e-22		CSF2RB	1.72856	7.28678	47.0894	1.49988e-10	1.15557e-08
RP11.867O8.5	2.77216	-3.12233	86.2839	1.35911e-18	1.97472e-16		LINC00160	2.18358	-2.36018	33.4048	3.65351e-08	2.79149e-06		AMHR2	3.07277	-1.15354	116.45	9.3249e-24	1.35941e-21		RTN1	3.21413	2.97957	46.8802	1.63517e-10	1.25553e-08
RP11.365H8.2	2.64773	-3.79615	86.2839	1.35915e-18	1.97472e-16		OPRK1	1.47758	-0.989977	33.4043	3.65427e-08	2.79149e-06		PCDHA14	3.29916	-3.80475	115.985	1.11403e-23	1.61858e-21		OLFM1	2.01609	-0.649992	46.7307	1.71013e-10	1.30865e-08
PRKN	2.50053	-1.02012	86.0776	1.47911e-18	2.14177e-16		NPR1	1.41905	-0.090657	33.4005	3.6602e-08	2.79149e-06		SCGN	2.88535	-4.10008	114.911	1.68141e-23	2.43471e-21		CD274	1.96458	1.31675	46.7073	1.72594e-10	1.3163e-08
GK.IT1	2.53315	-1.97257	85.8885	1.59848e-18	2.30685e-16		DPAGT1	-0.495762	5.90711	33.3109	3.80314e-08	2.89077e-06		KANK4	3.07065	-3.08084	114.39	2.05436e-23	2.96476e-21		DENND2C	2.15446	0.376408	46.52	1.85784e-10	1.41214e-08
RP11.855A2.5	2.69956	-3.96181	85.4756	1.8938e-18	2.72391e-16		BHLHE40.1	1.94368	-2.00228	33.2734	3.86455e-08	2.92762e-06		ANKRD30A	2.40443	-4.24779	271.546	2.08507e-23	2.99902e-21		LOC257358	1.98017	0.131662	46.4387	1.91827e-10	1.4532e-08
PF4V1	3.2054	-0.708594	84.7493	2.57386e-18	3.68971e-16		MET	1.61561	-0.334718	33.265	3.8785e-08	2.9284e-06		SOD3	3.13715	-3.77346	114.071	2.32194e-23	3.32858e-21		PVALB	2.3512	-2.09922	46.3229	2.00771e-10	1.51476e-08
CLEC1B	3.19018	1.62818	84.6512	2.70586e-18	3.86605e-16		CZIB	-0.461392	5.0801	33.2175	3.95806e-08	2.97639e-06		TRPC6	3.86602	-1.41368	113.945	2.46996e-23	3.52901e-21		UBD	2.56747	-1.83845	46.3164	2.0129e-10	1.51476e-08
CRYM	2.80469	-1.85758	84.5025	2.82573e-18	4.02396e-16		ASAH2B	1.7188	-2.12124	33.2114	3.96835e-08	2.97639e-06		CCL20	3.94229	-0.442403	113.729	2.70716e-23	3.8551e-21		TMEM106A	-0.983977	6.6645	46.299	2.02676e-10	1.52014e-08
FHL2	2.72051	1.70678	84.3401	3.05512e-18	4.33626e-16		C1QTNF1	1.71231	0.308005	33.1684	4.04205e-08	3.02167e-06		KIF5A	3.13911	-0.218867	113.029	3.46786e-23	4.92207e-21		FAM83D	1.49682	3.42729	46.2649	2.05415e-10	1.5356e-08
NPAP1P6	2.2541	-4.23856	188.457	3.07809e-18	4.35448e-16		MPV17	-0.473088	6.04452	33.1503	4.07355e-08	3.0352e-06		DNAJC22	2.88033	-3.92876	112.991	3.51922e-23	4.97854e-21		KIR3DL1	2.27766	-0.105575	46.0488	2.23683e-10	1.66666e-08
SERPINA11	2.04396	-4.19795	89.2553	3.32255e-18	4.68491e-16		RASGRF2	1.22298	2.54962	33.0907	4.17877e-08	3.10339e-06		AC060834.3	2.31138	-4.23759	178.916	3.5426e-23	4.99518e-21		PAFAH1B1	-0.597638	7.35366	45.904	2.36832e-10	1.75885e-08
GNAZ	2.66589	1.29208	83.7173	3.93459e-18	5.52976e-16		DSG1	1.76139	-1.60244	33.0498	4.25268e-08	3.14796e-06		COL4A2.AS2	3.31454	-4.02936	112.589	4.1082e-23	5.77376e-21		NPEPPS	-0.496943	7.07096	45.8896	2.38181e-10	1.76308e-08
AP001434.2	2.88079	-3.2825	83.5475	4.18877e-18	5.86782e-16		CCDC141	1.58575	1.19229	33.0271	4.29424e-08	3.16164e-06		ZNF208	3.09514	-0.535984	112.426	4.37627e-23	6.13049e-21		PLOD2	2.80685	0.681136	45.8505	2.42087e-10	1.78429e-08
SHCBP1L	2.19482	-4.18131	88.6285	4.60674e-18	6.43239e-16		TMEM218	-0.503335	4.06647	33.0245	4.29908e-08	3.16164e-06		ERN2	2.98446	-3.77166	111.517	6.21644e-23	8.68e-21		KRT13	2.74682	-0.387167	45.8429	2.42622e-10	1.78429e-08
FABP2	3.06937	-3.48913	83.2402	4.75522e-18	6.61822e-16		PRKG1	2.40938	0.414777	33.0155	4.32488e-08	3.17032e-06		WFDC5	2.77767	-4.11171	111.241	6.9175e-23	9.62763e-21		MSL1	-0.642297	7.20176	45.7767	2.49048e-10	1.82562e-08
MC4R	3.21136	-3.41372	83.1843	4.86632e-18	6.751e-16		SPANXC	2.05871	-2.6565	102.618	4.46297e-08	3.26099e-06		FOXA1	3.51162	-2.00885	111.088	7.33671e-23	1.01781e-20		NOA1	-0.669454	5.89625	45.5229	2.7533e-10	2.00394e-08
ARHGAP42P1	2.31573	-4.13135	83.1421	4.95191e-18	6.84765e-16		TMEFF2	1.99992	-0.911261	32.8794	4.57471e-08	3.33189e-06		MAT1A	3.20219	-3.5771	110.746	8.37576e-23	1.15823e-20		AGTR1	2.67315	-0.0368648	45.5191	2.75746e-10	2.00394e-08
SLC34A2	2.66392	-3.98775	83.0995	5.03969e-18	6.9467e-16		VAT1	-1.20949	7.65131	32.7835	4.77154e-08	3.46411e-06		ESRRG	3.62512	-2.69492	110.34	9.80456e-23	1.35146e-20		PAIP2	-0.691683	7.05832	45.5165	2.76027e-10	2.00394e-08
IL1RL2	2.71259	-2.36973	83.089	5.06171e-18	6.95476e-16		EVA1A	1.55511	-1.74489	32.7413	4.85391e-08	3.51265e-06		GPR37	3.31591	-3.66901	110.239	1.01938e-22	1.40061e-20		KCNJ15	3.00818	1.27525	45.344	2.96817e-10	2.14676e-08
CSF1	2.38245	5.39359	82.9149	5.56182e-18	7.61757e-16		PRKAA2	1.57946	-0.89618	32.7332	4.87085e-08	3.51368e-06		NR2F1	3.83193	-1.6578	110.23	1.03457e-22	1.41696e-20		GYG2P1	2.2372	-1.48159	45.3225	2.98051e-10	2.14676e-08
MEIS3P2	2.97846	-1.80427	82.8235	5.64866e-18	7.71195e-16		MFSD10	-1.32572	7.5287	32.7207	4.9079e-08	3.52917e-06		SLC6A9	2.98612	2.18032	109.331	1.48002e-22	2.02062e-20		TMEM233	2.37078	-1.22555	45.3184	2.98543e-10	2.14676e-08
RGL1	2.4736	2.43788	82.83	5.69884e-18	7.74506e-16		GFPT2	1.71437	-0.568887	32.6866	4.96914e-08	3.5619e-06		RP11.779P15.2	2.39314	-4.2507	283.566	1.91352e-22	2.59214e-20		RPL15	-0.898016	9.44121	45.1311	3.21541e-10	2.30482e-08
SLC16A10	2.09347	0.570583	82.7978	5.70893e-18	7.74506e-16		ARMCX2	1.52805	1.40896	32.4967	5.39128e-08	3.8523e-06		JRKL.AS1	2.38295	-4.25158	277.996	1.91352e-22	2.59214e-20		DIP2C	1.5504	1.28535	45.1134	3.23805e-10	2.31373e-08
CXCL1	2.79317	3.85092	82.3749	6.9518e-18	9.40155e-16		CDH7	1.99513	-1.46648	32.4697	5.45421e-08	3.88501e-06		AL022344.4	2.40755	-4.24157	217.226	1.91671e-22	2.59214e-20		DNAJC6	2.50481	3.93529	45.0927	3.30388e-10	2.34625e-08
EFS	3.12353	-3.01934	82.2363	7.20146e-18	9.70866e-16		SH2D4B	1.59856	-0.355227	32.444	5.51478e-08	3.89696e-06		WNK3	3.08621	-3.19081	108.008	2.42629e-22	3.271e-20		MPIG6B	2.29786	5.22427	45.0952	3.30429e-10	2.34625e-08
GK	1.35583	3.71093	81.9802	8.00688e-18	1.07607e-15		C1orf216	-0.702359	5.05075	32.4435	5.51597e-08	3.89696e-06		GRHL3	2.87134	-2.362	107.806	2.62478e-22	3.52755e-20		TEAD1	2.27352	1.20839	45.0173	3.36378e-10	2.38103e-08
PF4	3.44258	4.19938	81.5972	9.59012e-18	1.28484e-15		ADIPOQ	1.84638	-0.538055	32.4407	5.5226e-08	3.89696e-06		CALB2	3.52124	-2.92539	107.084	3.47832e-22	4.66008e-20		ATOX1	-1.03654	3.88194	44.9924	3.3971e-10	2.39713e-08
LAMP3	2.08976	-0.189243	81.0841	1.16094e-17	1.55054e-15		MIR551B	2.11369	-2.58246	42.5647	5.61072e-08	3.94685e-06		CCDC178	2.69385	-4.20331	171.899	4.0778e-22	5.43646e-20		TPM1	1.64833	4.23658	44.9599	3.44298e-10	2.42196e-08
JARID2	1.10327	7.62208	80.7352	1.34192e-17	1.78671e-15		CCL8	1.95926	-1.68003	32.3731	5.68551e-08	3.98708e-06		ETNPPL	2.37223	-4.21985	145.495	4.08309e-22	5.43646e-20		LARP1	-0.614608	8.85773	44.8639	3.57486e-10	2.50694e-08
TSPAN9	2.6244	1.29266	80.3793	1.5669e-17	2.07982e-15		ATRAID	-0.537887	6.01668	32.3527	5.73554e-08	4.00975e-06		C1orf116	2.72447	-0.220882	105.527	6.39455e-22	8.48777e-20		NPY1R	2.43077	-1.48063	44.8059	3.65814e-10	2.55743e-08
C2orf88	2.52755	3.00329	80.1742	1.72138e-17	2.27783e-15		XKR4	1.65061	-1.22709	32.208	6.10393e-08	4.25415e-06		FSTL5	3.94397	-2.15516	104.706	8.91988e-22	1.18033e-19		EDA2R	-3.75776	3.5797	44.8012	3.68501e-10	2.5667e-08
KNDC1	2.96445	0.0609104	80.1125	1.7514e-17	2.31045e-15		FBXL12	-0.620052	4.61498	32.16	6.23154e-08	4.32977e-06		IL36G	2.67565	-4.09154	104.659	8.98926e-22	1.18587e-19		CDH1	2.72901	2.76401	44.7995	3.69407e-10	2.5667e-08
CTD.3193O13.9	2.46565	-1.38726	80.0092	1.81474e-17	2.38669e-15		MGC2752	-0.508586	4.9088	32.0815	6.44579e-08	4.46494e-06		TAS1R1	3.00382	-3.77485	104.502	9.56015e-22	1.25732e-19		EDNRB	2.50825	0.421229	44.7516	3.7379e-10	2.58921e-08
TMEM26	3.04647	-2.74615	79.801	1.97902e-17	2.59481e-15		CFAP47.2	2.09589	-1.28808	32.0065	6.65747e-08	4.59127e-06		ZNF804B	2.57259	-4.15211	104.462	9.71228e-22	1.27343e-19		LRRC7	2.47975	0.0971826	44.7361	3.76094e-10	2.59723e-08
TUBB2B	2.33852	-1.42471	79.579	2.17067e-17	2.83744e-15		IFI27	2.06605	1.27517	32.004	6.6687e-08	4.59127e-06		PCBD2	-0.947113	3.50275	104.439	9.79858e-22	1.28084e-19		ROR2	2.1124	-0.113001	44.6579	3.87966e-10	2.67107e-08
RPE65	2.22429	-4.15557	82.6422	2.26143e-17	2.94712e-15		CDH5	1.81488	1.14386	31.9867	6.71435e-08	4.60869e-06		CREB3L3	3.3748	0.137545	104.358	1.02415e-21	1.33469e-19		TRIB2	1.87707	4.1004	44.6476	3.9116e-10	2.6849e-08
TCF24	3.27776	-3.26342	79.4311	2.30856e-17	2.99946e-15		EMCN	2.08196	0.0755555	31.9342	6.86801e-08	4.69992e-06		CDH19	2.31739	-4.22771	149.85	1.09086e-21	1.41732e-19		ADAT1	-0.596928	5.13184	44.6213	3.93649e-10	2.68637e-08
FAM189A2	2.90878	-2.22178	79.3672	2.37086e-17	3.07112e-15		ELFN2	1.51409	0.934487	31.8672	7.06928e-08	4.82308e-06		AC002463.3	3.01875	-4.01342	103.684	1.31822e-21	1.70757e-19		MRPL22	-0.779821	4.009	44.6207	3.93746e-10	2.68637e-08
SERPIND1	2.7716	-3.61337	79.2348	2.50541e-17	3.23567e-15		RIMBP2	2.29925	0.290922	31.8491	7.13646e-08	4.85429e-06		STK32A	2.58911	-4.12552	103.662	1.32971e-21	1.71729e-19		LCA5	2.09532	2.17872	44.5667	4.02297e-10	2.73647e-08
CCDC181	2.74629	-3.02842	79.0114	2.74997e-17	3.54087e-15		FDFT1	-0.592607	7.25639	31.7399	7.46856e-08	5.06498e-06		COX7BP1	2.70846	-4.11932	103.307	1.52898e-21	1.96872e-19		PEAR1	2.64601	4.38018	44.5066	4.17319e-10	2.82289e-08
RP11.185E8.1	2.43891	-3.52351	78.6237	3.23284e-17	4.1502e-15		AMMECR1L	-0.330638	5.42515	31.637	7.80781e-08	5.27924e-06		CTD.2196E14.5	2.37858	-4.19412	123.075	2.0272e-21	2.60244e-19		HARS2	-0.699756	5.09067	44.4673	4.18514e-10	2.82289e-08
LA16c.380H5.4	2.60083	-3.89883	78.4989	3.40578e-17	4.35919e-15		TTLL2	1.81654	-1.2403	31.6091	7.90234e-08	5.32726e-06		PTPRN	3.27205	-2.04475	102.571	2.0437e-21	2.61581e-19		TGM2	2.36396	3.85661	44.4904	4.18741e-10	2.82289e-08
IL17REL	2.71594	-3.13595	78.4105	3.53391e-17	4.50977e-15		VKORC1	-0.768736	5.15237	31.4922	8.31176e-08	5.58664e-06		AC012531.25	3.47008	-3.50789	102.394	2.19094e-21	2.79595e-19		HARS1	-0.64149	5.8057	44.4186	4.26708e-10	2.86806e-08
TDRD1	3.16665	-2.45134	78.3688	3.59697e-17	4.57667e-15		ORAI3	-0.780003	6.19628	31.4727	8.38224e-08	5.61734e-06		RP1.46F2.3	2.30411	-4.22041	141.756	2.9776e-21	3.78859e-19		TMPRSS11F	2.5182	-1.4917	44.3641	4.36055e-10	2.92222e-08
SLC22A23	2.38715	1.86899	78.3394	3.66131e-17	4.64479e-15		PDCD6	-0.452411	5.71852	31.4262	8.55239e-08	5.69993e-06		RP11.404K5.2	2.33753	-4.18539	101.005	3.79315e-21	4.81204e-19		WDR55	-0.844733	5.13229	44.2045	4.64679e-10	3.10485e-08
RGS6	2.84144	-0.610049	77.988	4.22887e-17	5.34902e-15		LRRC32	1.75411	1.22409	31.4253	8.55581e-08	5.69993e-06		RP11.672L10.2	3.30741	-3.83151	100.516	4.60406e-21	5.8236e-19		HBS1L	0.730053	6.18782	44.1457	4.75686e-10	3.16905e-08
B3GALT5	2.73718	-3.78641	77.763	4.63226e-17	5.84208e-15		MCAT	-0.675842	3.90621	31.4162	8.58921e-08	5.7054e-06		KLF15	3.07453	-2.83822	100.46	4.70736e-21	5.9368e-19		SH2D3A	1.45895	2.07835	43.8189	5.4191e-10	3.59965e-08
ATG2A	1.32011	6.38324	77.7308	4.71044e-17	5.92331e-15		KCNA5	2.29574	0.530347	31.3683	8.78531e-08	5.8186e-06		AC112198.1	3.16959	-2.78239	100.03	5.5812e-21	7.01828e-19		SRR	-0.8884	3.50752	43.7497	5.57096e-10	3.68469e-08
ELOVL7	2.27018	1.92262	77.302	5.63957e-17	7.05876e-15		OR2Z1	1.88416	-2.37775	31.2842	9.09408e-08	6.00554e-06		GSTO2	1.74678	0.185296	99.9344	5.79648e-21	7.26774e-19		RND3	2.65294	-0.856385	43.7458	5.57966e-10	3.68469e-08
ITGB3	3.14385	3.67438	77.3373	5.64622e-17	7.05876e-15		LTK	-2.94545	5.35702	31.2116	9.44185e-08	6.21707e-06		TNS1	2.02439	4.91719	99.6429	6.63658e-21	8.29688e-19		FN3K	2.01155	2.84331	43.6516	5.79362e-10	3.81486e-08
RP5.1120P11.1	2.65219	-3.54625	76.9955	6.38789e-17	7.96283e-15		PCBD1	-1.00192	4.5553	31.0486	1.00711e-07	6.61219e-06		DLX1	3.22986	-1.07056	99.4624	7.00406e-21	8.73092e-19		KCNIP1	2.39816	-0.5494	43.6018	5.91015e-10	3.88031e-08
HAS1	3.58261	0.0768462	76.8556	6.87753e-17	8.54842e-15		VPS13D	0.477414	7.52832	30.9912	1.03246e-07	6.74096e-06		SLC16A10	2.37193	0.627666	99.0292	8.30332e-21	1.03206e-18		HINT1	-1.14012	7.7073	43.4635	6.24609e-10	4.08902e-08
C6orf223	2.76948	-0.786882	76.749	7.09208e-17	8.78968e-15		TMEM43	-0.565184	7.23194	30.9907	1.03267e-07	6.74096e-06		RP11.1081M5.1	2.84544	-4.05901	98.9827	8.45803e-21	1.04826e-18		CCDC125	-1.08282	5.51225	43.4375	6.31144e-10	4.11989e-08
MIR9.1HG	2.35822	-1.9404	76.5352	7.74797e-17	9.57498e-15		MLLT1	-0.568676	6.95751	30.9828	1.03624e-07	6.74479e-06		IGKV1D.33	3.27754	0.480272	98.6743	9.68425e-21	1.19678e-18		FAM133A	2.13799	-1.87841	43.3781	6.46326e-10	4.20688e-08
DLX2	2.50572	-1.02036	76.4194	8.13349e-17	1.00226e-14		C14orf119	-0.575869	5.10919	30.9756	1.03946e-07	6.74634e-06		RP11.75L1.6	2.47373	-4.14979	97.9418	1.27987e-20	1.57713e-18		GPR161	1.66199	1.05564	43.3345	6.57716e-10	4.26041e-08
GTPBP1	0.940384	6.48552	76.276	8.63832e-17	1.06143e-14		EPHB1	2.03907	0.986424	30.9564	1.04845e-07	6.78524e-06		CA3	2.45875	0.0620748	97.7205	1.39785e-20	1.7176e-18		CYB5D2	-0.92208	3.69662	43.3322	6.58313e-10	4.26041e-08
FGF9	2.78218	-0.348384	76.2418	8.79131e-17	1.07715e-14		UFC1	-0.504503	6.43172	30.8744	1.08613e-07	7.00909e-06		CTC.756D1.3	3.31554	-2.93789	97.5584	1.49118e-20	1.82706e-18		MIR4314	2.343	-2.58789	58.8673	6.83623e-10	4.41161e-08
TCEAL7	2.75236	-3.85401	76.1719	9.02414e-17	1.10254e-14		HERC1	0.520807	8.27673	30.8638	1.09111e-07	7.02123e-06		WWC2.AS1	2.67495	-4.24203	294.179	1.58086e-20	1.93144e-18		MYEOV	1.99337	-1.03346	43.1052	7.20987e-10	4.63553e-08
GP1BA	2.68189	2.82741	75.7724	1.08417e-16	1.32084e-14		CLDN19	1.51031	1.20321	30.853	1.09623e-07	7.03419e-06		HEY1	3.41605	-0.33801	97.3676	1.6274e-20	1.98266e-18		SPX	2.71554	-1.44766	43.1002	7.22415e-10	4.63553e-08
RP11.218M22.2	2.31365	-4.05761	75.6446	1.12622e-16	1.3682e-14		ZSWIM1	-0.528498	4.84374	30.7955	1.12393e-07	7.19155e-06		MS4A6E	3.31644	-1.90193	97.0796	1.80503e-20	2.19285e-18		CCDC68	1.98419	0.13654	43.0464	7.38181e-10	4.72332e-08
RP11.169D4.1	2.77227	-3.01927	75.4003	1.24813e-16	1.51202e-14		FOLR2	1.97995	1.14788	30.7828	1.13033e-07	7.21216e-06		TAC3	3.19513	-1.63776	96.8695	1.96294e-20	2.37798e-18		BHLHA15	1.53708	0.0128608	43.0365	7.41101e-10	4.72864e-08
PLEKHG1	2.19215	1.72124	75.3944	1.25245e-16	1.513e-14		LMAN2L	-0.439925	4.65521	30.7683	1.13729e-07	7.2362e-06		C1QL3	3.28862	-2.57029	96.4836	2.29019e-20	2.76663e-18		DDX19B	-0.612469	4.98027	42.9995	7.52183e-10	4.78587e-08
CLLU1.AS1	2.42046	-4.0518	75.2665	1.32037e-16	1.59059e-14		ADPGK	-0.453771	7.508	30.7573	1.14271e-07	7.25031e-06		ADRA1A	2.82901	-4.23082	264.472	3.13237e-20	3.7734e-18		ATP1B2	2.7714	2.50272	42.9014	7.87154e-10	4.99435e-08
SRC	1.57946	4.8784	75.1705	1.38492e-16	1.66368e-14		COQ4	-0.670867	4.98784	30.7439	1.14941e-07	7.25313e-06		TNNI2	2.40142	3.33437	95.717	3.16543e-20	3.80258e-18		PPFIA1	0.578385	6.29756	42.8788	7.89505e-10	4.99527e-08
CAMK1G	2.93221	-3.26192	75.0227	1.46307e-16	1.75267e-14		ALDH1A1	2.28153	3.63672	30.7572	1.14956e-07	7.25313e-06		RP11.370F5.4	2.85895	-4.08511	95.3868	3.55224e-20	4.25536e-18		ACOXL	1.91339	-1.02521	42.8557	7.96848e-10	5.01723e-08
AL022344.7	2.77557	-3.48536	74.92	1.52773e-16	1.82505e-14		SYNE2	1.38842	5.64304	30.6898	1.18328e-07	7.44511e-06		CST9L	2.21619	-4.19399	95.3076	3.66674e-20	4.38033e-18		IGSF11.AS1	2.39552	-2.26254	42.854	7.97406e-10	5.01723e-08
RP11.353N4.1	2.31959	-4.21254	137.533	1.58186e-16	1.88447e-14		RFX2	-1.27692	5.13919	30.6667	1.18963e-07	7.46436e-06		USH2A	2.48822	-4.14121	95.2606	3.73647e-20	4.45126e-18		KLRG1	1.53301	3.46962	42.8211	8.07989e-10	5.06974e-08
LRRC4C	2.87447	-3.25561	74.716	1.66489e-16	1.97791e-14		GATA3	1.41059	2.63149	30.6363	1.2044e-07	7.53613e-06		RP11.1299A16.3	2.7222	-1.51116	95.1095	3.96974e-20	4.7161e-18		ATG12	-0.682122	5.7104	42.7679	8.25429e-10	5.16486e-08
TLNRD1	1.09083	5.08298	74.6117	1.73965e-16	2.06103e-14		DDOST	-0.589119	8.1846	30.549	1.25094e-07	7.80579e-06		RN7SL454P	3.09112	-4.18738	184.265	5.36493e-20	6.35604e-18		RSPH1	2.12298	0.543183	42.703	8.47226e-10	5.28664e-08
RP5.1126H10.2	1.17248	-0.756722	74.4441	1.86708e-16	2.20592e-14		ADGRF2	1.30275	-1.5884	30.5416	1.25497e-07	7.80869e-06		CTNNA2	3.44945	-3.09748	93.5872	7.31671e-20	8.64457e-18		TEX47	2.62294	-2.23132	42.6323	8.7166e-10	5.41926e-08
CTD.2007L18.5	2.32361	-3.35683	74.1852	2.08245e-16	2.45364e-14		SPRYD4	-0.64227	4.3048	30.5302	1.26123e-07	7.80869e-06		RP11.736K20.5	2.82844	-3.82297	93.57	7.36739e-20	8.6806e-18		PTPRR	2.22734	-1.28891	42.6258	8.73921e-10	5.41926e-08
MINAR2	2.05333	-4.26035	274.983	2.14889e-16	2.525e-14		TUSC3	1.79027	-0.760701	30.5292	1.26175e-07	7.80869e-06		PCDHA10	3.56944	-3.05864	93.4343	7.78094e-20	9.14282e-18		LINC02167	2.55398	-2.14405	42.6159	8.77416e-10	5.41926e-08
RUNDC3A	2.36883	0.669692	73.9028	2.34609e-16	2.74921e-14		VWC2L	1.97414	-2.01204	30.5166	1.26873e-07	7.82862e-06		SPATA24	-1.32272	0.514374	93.3645	8.00257e-20	9.37762e-18		CPB1	2.58628	-1.26567	42.6141	8.78049e-10	5.41926e-08
AC002366.3	2.3122	-4.07151	73.7938	2.45659e-16	2.87087e-14		TRIM65	-0.506887	5.54962	30.5073	1.27382e-07	7.82862e-06		BPGM	1.55247	4.31766	93.2776	8.28767e-20	9.68531e-18		GCLM	1.26514	4.16428	42.5262	9.09633e-10	5.59894e-08
SPHK1	1.73541	3.1011	73.7867	2.46406e-16	2.8718e-14		CHST14	-0.588869	5.04892	30.5046	1.27533e-07	7.82862e-06		ABCB6	1.87381	0.1683	92.9817	9.33674e-20	1.08817e-17		SLFN14	1.77756	1.69885	42.4792	9.26967e-10	5.69017e-08
GJB2	3.09619	-1.19012	73.7849	2.48054e-16	2.88319e-14		SLCO2B1	2.14721	1.4367	30.5002	1.28002e-07	7.83613e-06		APOB	3.79171	-2.06844	92.9478	9.56455e-20	1.11171e-17		TACC2	2.31342	0.763638	42.4712	9.29963e-10	5.69313e-08
LRRC32	2.91481	2.10564	73.6755	2.62128e-16	3.03857e-14		HEMGN	2.01869	5.28713	30.4697	1.3024e-07	7.95166e-06		ABCA4	2.78544	-3.49707	92.2601	1.24897e-19	1.4478e-17		PNMT	2.39946	0.73999	42.4588	9.34633e-10	5.7063e-08
BCAR3	2.18755	0.822884	73.6059	2.65952e-16	3.07461e-14		NCR1	1.57447	0.748156	30.3702	1.35213e-07	8.23311e-06		CTD.2275D24.3	2.2556	-4.21961	127.746	1.292e-19	1.49365e-17		ZBP1	1.65656	2.16711	42.3585	9.7312e-10	5.92531e-08
PIEZO1P2	2.15017	-4.26258	333.399	3.23258e-16	3.71713e-14		JAM2	1.3155	0.173589	30.3265	1.37807e-07	8.36856e-06		FOXI2	2.96071	-3.74966	92.0859	1.33999e-19	1.54498e-17		ZNF275	0.685424	5.27573	42.3372	9.81502e-10	5.96032e-08
RP11.672L10.3	2.1135	-4.26434	348.774	3.23258e-16	3.71713e-14		LY6H	1.52172	-1.04598	30.2359	1.43352e-07	8.68198e-06		CYP4F34P	3.10528	-3.8566	91.9819	1.39744e-19	1.6069e-17		PLAC1	2.34462	-2.01756	42.2788	1.00484e-09	6.08574e-08
UBL7	-0.614465	5.08283	73.1049	3.28699e-16	3.7597e-14		NOTCH4	1.0687	2.58559	30.2105	1.44945e-07	8.75509e-06		ANKRD33	3.11769	-3.82389	91.968	1.40531e-19	1.61165e-17		NAP1L3	2.20184	-0.10824	42.249	1.01696e-09	6.13629e-08
RP11.70C1.3	2.47632	-3.93235	73.1048	3.2871e-16	3.7597e-14		PAAF1	-0.441477	4.51345	30.1851	1.4656e-07	8.81727e-06		HARS2	-0.766707	4.72862	91.5635	1.65477e-19	1.89269e-17		BMP2	2.4314	0.37248	42.245	1.01861e-09	6.13629e-08
CALB2	2.91186	-3.0748	72.9157	3.56102e-16	4.06221e-14		TOR1A	-0.529355	6.30584	30.1821	1.46753e-07	8.81727e-06		CTD.2162K18.4	1.92158	-0.665848	90.6693	2.3762e-19	2.71064e-17		PSME3IP1	-0.519646	6.29	42.1347	1.06486e-09	6.39794e-08
RSAD2	2.02448	4.34288	72.8856	3.65757e-16	4.16131e-14		AKT1	-0.588633	7.54578	30.0879	1.52898e-07	9.16217e-06		CASQ1	3.59823	-1.13207	90.5658	2.507e-19	2.85228e-17		LAMP3	1.74786	0.00310408	42.0821	1.08771e-09	6.5179e-08
MMP24	2.15417	-2.71295	72.4203	4.39225e-16	4.98399e-14		ACTL9	1.5232	-1.7755	30.0162	1.57759e-07	9.4285e-06		TMCC2	2.71011	4.38266	90.395	2.72851e-19	3.0961e-17		CNP	-0.650715	6.45898	42.0519	1.10102e-09	6.58026e-08
GSX2	4.05599	-0.850844	72.3846	4.52702e-16	5.12339e-14		NCSTN	-0.452781	7.82825	29.9936	1.59318e-07	9.49664e-06		AC016629.3	3.44443	-2.60327	90.3081	2.75073e-19	3.11311e-17		CNKSR3	1.91202	3.06085	42.0141	1.11791e-09	6.65281e-08
ABCB6	1.62807	0.129078	72.329	4.56553e-16	5.15342e-14		SPON1	2.26466	3.32488	29.9271	1.6494e-07	9.80593e-06		CYP3A5	3.32082	-2.56197	89.7885	3.39609e-19	3.83339e-17		OAF	1.25724	5.45804	42.0116	1.11903e-09	6.65281e-08
NR5A1	2.71556	-0.0702928	72.3311	4.57854e-16	5.15457e-14		A2M	1.32718	3.94874	29.8976	1.6628e-07	9.8597e-06		LHX9	2.20359	-4.20058	98.2577	3.52154e-19	3.96459e-17		RASIP1	1.39219	0.452447	41.976	1.13522e-09	6.7314e-08
RP11.91H12.3	2.2562	-4.13778	72.2918	4.63804e-16	5.20793e-14		ALKAL2	1.27853	0.196649	29.8811	1.6733e-07	9.89607e-06		PTCHD1	2.6263	-4.07785	89.3127	4.11992e-19	4.62615e-17		SLC18A2	1.79981	5.76024	41.9902	1.14023e-09	6.74346e-08
PAPPA	3.36524	-1.28216	72.0578	5.17126e-16	5.79155e-14		CARD18	1.91939	-2.52546	29.8704	1.68116e-07	9.91663e-06		RTL9	2.85411	-1.80512	89.1282	4.44074e-19	4.9734e-17		ASB16.AS1	-0.672157	4.53677	41.8952	1.17285e-09	6.91826e-08
ASIC4	2.36743	-1.55795	72.0059	5.23569e-16	5.84847e-14		FDPS	-0.386964	5.91499	29.8163	1.72134e-07	1.01273e-05		CSDC2	3.272	-3.10525	89.1139	4.46669e-19	4.98947e-17		EPAS1	2.13851	3.59917	41.8592	1.19551e-09	7.00725e-08
SLC2A1.DT	1.83755	-1.42933	71.6752	6.02469e-16	6.71238e-14		DNAL4	-0.643752	3.40135	29.8098	1.72625e-07	1.01299e-05		ITLN2	2.7352	-3.6539	88.8815	4.90929e-19	5.46966e-17		XKR3	2.32129	0.472148	41.8391	1.19969e-09	7.00725e-08
AC003102.3	2.28563	-1.39946	71.5961	6.23044e-16	6.92368e-14		SGIP1	1.51206	0.0121235	29.7167	1.79784e-07	1.05227e-05		FAM41C	2.4848	-3.53103	88.7501	5.17897e-19	5.75522e-17		ITGA2B	2.36888	5.82096	41.8674	1.19981e-09	7.00725e-08
UNC5A	2.50168	-3.82858	71.5169	6.44355e-16	7.14204e-14		RAPGEF2	0.76364	6.571	29.7062	1.80616e-07	1.05442e-05		RP11.477H21.2	2.92525	-3.39202	88.6055	5.49268e-19	6.0881e-17		PKHD1L1	2.30948	1.13416	41.8378	1.20031e-09	7.00725e-08
RP11.748H22.1	2.31926	-3.91739	71.2062	7.35271e-16	8.12881e-14		USP18	1.26915	2.24938	29.6983	1.81242e-07	1.05535e-05		CASP16P	2.2938	-4.1608	88.4976	5.73933e-19	6.34513e-17		ITPR3	1.76097	5.74919	41.7674	1.24705e-09	7.26141e-08
LGALSL	2.2674	3.10533	70.8859	8.52152e-16	9.39683e-14		HMGN4	-0.374207	6.15506	29.6238	1.87234e-07	1.08745e-05		RNU6.171P	2.35462	-4.24888	249.402	5.974e-19	6.57079e-17		ATG10	-0.805221	3.50849	41.7217	1.25792e-09	7.30591e-08
UCN3	2.17021	-4.24559	183.666	9.00388e-16	9.90335e-14		PZP	1.44295	2.43094	29.5935	1.8973e-07	1.09912e-05		KCNK2	2.62225	-4.24088	263.016	5.974e-19	6.57079e-17		SEC14L3	2.58748	-0.084792	41.6952	1.27144e-09	7.36558e-08
ASXL3	3.32248	-2.70019	70.6667	9.27947e-16	1.01804e-13		TIAM2	0.83001	2.70085	29.5142	1.96424e-07	1.135e-05		RP11.744K17.9	2.46636	-4.26492	576.221	7.19962e-19	7.8816e-17		FGF12	2.25109	-0.717626	41.673	1.28294e-09	7.41325e-08
EMILIN3	2.4132	-3.96575	70.57	9.63755e-16	1.05464e-13		TMEM233	1.56378	-1.32289	29.469	2.00348e-07	1.15218e-05		AC064853.2	3.0004	-4.24273	406.913	7.20241e-19	7.8816e-17		CADPS2	1.88562	0.0590258	41.6437	1.29818e-09	7.48223e-08
TMEM190	2.30196	-4.17109	84.3952	1.08985e-15	1.1896e-13		G6PC3	-0.721339	5.85357	29.4683	2.00414e-07	1.15218e-05		C15orf48	3.40836	0.850789	87.8888	7.48469e-19	8.16971e-17		SLC22A23	1.28313	4.00032	41.6189	1.31125e-09	7.53838e-08
RP11.993B23.3	2.66603	-3.86656	70.2427	1.10787e-15	1.20621e-13		MBD5	0.648776	4.49187	29.4412	2.02799e-07	1.16191e-05		SFRP2	3.27945	-2.73419	87.7102	7.91053e-19	8.61266e-17		ICA1L	-1.02434	4.9695	41.571	1.33691e-09	7.66641e-08
CEACAM20	2.1093	-4.14736	70.0034	1.22683e-15	1.33036e-13		CHN1	1.08725	0.494932	29.4375	2.03133e-07	1.16191e-05		MYL4	3.51878	2.86604	87.3652	9.35453e-19	1.01591e-16		POU2F3	1.92033	-0.745364	41.5268	1.36103e-09	7.78504e-08
UPK1A.AS1	2.30657	-4.05853	70.001	1.22809e-15	1.33036e-13		FHL2	1.49348	1.87458	29.4198	2.04708e-07	1.16797e-05		RFX6	2.40108	-4.23573	187.386	1.19096e-18	1.29013e-16		CD40LG	1.52057	2.14872	41.4505	1.40367e-09	8.00872e-08
KIFC3	1.81804	3.85176	69.9836	1.24726e-15	1.34773e-13		GZMB	1.59992	2.4367	29.4053	2.06019e-07	1.17171e-05		COL11A1	3.27451	-2.91605	86.4909	1.30156e-18	1.4064e-16		TNFRSF17	1.73285	1.6207	41.4412	1.40893e-09	8.01849e-08
MMP10	3.20322	-3.15885	69.8424	1.31398e-15	1.41627e-13		NUP42	-0.539156	5.08108	29.4011	2.06398e-07	1.17171e-05		POF1B	2.84166	-2.74048	86.4782	1.30834e-18	1.41019e-16		PLVAP	2.0674	1.85342	41.4223	1.41973e-09	8.05974e-08
IL36B	2.40116	-4.2295	177.918	1.32228e-15	1.42165e-13		RABEPK	-0.435028	4.38723	29.3676	2.09445e-07	1.18445e-05		NXF4	2.22559	-4.17182	86.3913	1.38779e-18	1.49208e-16		KCNJ8	2.39927	-0.49746	41.3746	1.4474e-09	8.19625e-08
AC114730.2	2.20616	1.62079	69.8236	1.32754e-15	1.42374e-13		RORA	1.1039	4.61899	29.3664	2.09688e-07	1.18445e-05		CDH7	2.94264	-3.65853	85.9917	1.59659e-18	1.71229e-16		COL18A1.AS1	1.86908	-1.04641	41.3415	1.46692e-09	8.28609e-08
TPM1	1.51784	4.54217	69.811	1.3378e-15	1.43118e-13		FMO6P	1.84381	-1.95303	29.2816	2.17479e-07	1.22444e-05		TRIM31.AS1.3	2.53392	-4.06301	85.9239	1.64156e-18	1.75614e-16		PPP1R13B	1.71718	2.67838	41.3273	1.4754e-09	8.31324e-08
CYP39A1	2.66127	-3.59216	69.7817	1.34845e-15	1.43899e-13		HADHB	-0.417857	6.71997	29.2777	2.17849e-07	1.22444e-05		AFAP1.AS1	3.57966	0.725679	85.3355	2.12918e-18	2.27214e-16		SRP19	-0.686422	5.11785	41.2278	1.53604e-09	8.63344e-08
SPDYC	2.31356	-2.55199	69.6484	1.42736e-15	1.51943e-13		FCRLA	1.61369	2.55587	29.2675	2.18826e-07	1.22689e-05		HOTAIR	2.68392	-4.07023	85.2656	2.14995e-18	2.28863e-16		KLRD1	1.71459	3.01145	41.1581	1.58003e-09	8.85871e-08
SRRM3	2.61537	-3.21223	69.5576	1.48374e-15	1.57387e-13		KLRC1	1.58961	0.0605504	29.2457	2.20924e-07	1.23559e-05		SMLR1	2.19541	-4.25989	273.985	2.51097e-18	2.66634e-16		ABCD3	0.770633	5.59197	40.9979	1.68603e-09	9.42968e-08
LINC02925	2.81247	-3.12799	69.5543	1.48582e-15	1.57387e-13		SPDEF	1.44736	-1.32216	29.233	2.22157e-07	1.23943e-05		RP11.328N19.1	2.83231	-4.01177	84.8187	2.58271e-18	2.73576e-16		MIR4490	2.40756	-2.50426	40.9833	1.69606e-09	9.46244e-08
IL1A	2.97456	-1.02342	69.5605	1.48969e-15	1.57409e-13		CXCR6	0.884068	1.94812	29.2262	2.22828e-07	1.24012e-05		RSPO3	2.8601	-3.80878	84.7806	2.62345e-18	2.77209e-16		PTGR3	-0.675854	6.31818	40.9364	1.72863e-09	9.62044e-08
NOSTRIN	2.17053	-2.12843	69.5001	1.52056e-15	1.60278e-13		FCMR	1.15716	5.05911	29.1685	2.29028e-07	1.2715e-05		BCL2L1	1.18396	6.02525	84.6547	2.76268e-18	2.91206e-16		ABHD14B	-1.00003	6.49834	40.8956	1.75745e-09	9.75686e-08
RP11.242C19.2	1.63136	-0.385623	69.4725	1.53864e-15	1.61786e-13		ZSWIM7	-0.495006	4.62815	29.1469	2.3071e-07	1.2777e-05		RP11.60L3.1	2.71217	-4.07387	84.2864	3.21402e-18	3.37952e-16		GATAD1	-0.696677	6.09595	40.7971	1.82916e-09	1.01301e-07
CLDN16	2.48182	-3.8781	69.3243	1.63912e-15	1.71932e-13		TM9SF1	-0.372884	5.522	29.096	2.35914e-07	1.29977e-05		AC073072.5	2.78886	-3.74927	83.8885	3.78561e-18	3.97083e-16		PLAC4	2.66604	2.00801	40.6586	1.942e-09	1.07288e-07
CNGA1	2.40533	-2.23274	69.2124	1.71935e-15	1.79909e-13		MYCT1	2.55788	2.4053	29.1082	2.35928e-07	1.29977e-05		RP11.826N14.1	2.82361	-3.64385	83.6298	4.21099e-18	4.40627e-16		TAL1	2.53372	5.44472	40.6689	1.94817e-09	1.07367e-07
SLC6A11	2.99488	-2.47949	69.083	1.81794e-15	1.89763e-13		RAB40C	-0.760101	5.47643	29.0911	2.36416e-07	1.29977e-05		SLC22A23	2.56528	1.89432	83.3305	4.80271e-18	5.01324e-16		PHLDA3	-2.8696	2.66895	40.6355	1.95319e-09	1.07383e-07
DMAC2	-0.587476	5.34228	69.0051	1.87852e-15	1.95612e-13		PLEKHG4B	1.88402	1.44101	29.0575	2.39957e-07	1.31113e-05		IGF2	3.3758	1.07849	83.3264	4.85742e-18	5.05807e-16		LRRC37BP1	-0.731584	5.39906	40.6237	1.96257e-09	1.07637e-07
RNU6.814P	2.41362	-2.85641	68.993	1.88825e-15	1.9615e-13		SLC25A3	-0.465742	8.4959	29.056	2.4009e-07	1.31113e-05		AC025300.1	3.11426	-4.22339	270.207	5.15311e-18	5.35301e-16		BPIFB4	1.95361	-1.8267	40.5103	2.05515e-09	1.12442e-07
CXCL2	2.23743	5.27361	68.8002	2.08381e-15	2.15943e-13		NUDCD3	-0.403695	6.40396	29.0548	2.40219e-07	1.31113e-05		PLEKHG6	2.69234	-1.58949	83.1268	5.18061e-18	5.36861e-16		VWA5A	1.77082	4.07294	40.505	2.0664e-09	1.12786e-07
ANKRD33	2.59452	-3.86593	68.6236	2.21128e-15	2.28602e-13		RGPD3	0.744528	2.11517	29.037	2.42102e-07	1.31823e-05		CENPIP1	2.08761	-4.19755	85.886	5.69603e-18	5.88854e-16		WASF3	2.15382	1.4072	40.4792	2.08129e-09	1.13325e-07
KRTAP10.6	2.10905	-4.13183	68.3645	2.47057e-15	2.54794e-13		DENND2C	1.48535	0.29366	29.0267	2.43195e-07	1.32101e-05		RP13.726E6.2	2.61073	-2.84487	82.6496	6.30753e-18	6.49695e-16		PPP1R3B	1.06265	3.99981	40.3982	2.15108e-09	1.16844e-07
MS4A6E	2.71303	-2.07115	68.3543	2.48134e-15	2.55293e-13		PHPT1	-0.904022	5.12206	29.0039	2.45635e-07	1.33107e-05		ALDH3B2	2.42771	-2.5429	82.6468	6.31476e-18	6.49695e-16		SH2D1B	1.82026	1.36775	40.355	2.18921e-09	1.18424e-07
MARCHF4	2.47611	-2.95501	68.3392	2.49741e-15	2.56333e-13		OPTN	1.2686	4.38353	28.9736	2.49379e-07	1.34813e-05		RP11.138J23.1	2.80614	-4.02783	82.6398	6.33298e-18	6.50014e-16		LIF	2.62789	2.01263	40.3619	2.19061e-09	1.18424e-07
CHST8	3.26751	-1.45967	68.3367	2.52081e-15	2.58119e-13		NSUN5	-0.729148	4.8059	28.9588	2.50554e-07	1.35126e-05		OLFM3	3.59657	-2.43618	82.5561	6.59671e-18	6.75472e-16		SORBS1	1.75672	2.74767	40.3295	2.21201e-09	1.19296e-07
LYVE1	2.8536	0.571867	68.2728	2.5908e-15	2.64656e-13		FAM110C	1.38967	-0.831097	28.9507	2.51438e-07	1.35281e-05		LMOD1	2.69462	-3.5884	82.492	6.7316e-18	6.87647e-16		DMKN	1.98801	-0.985557	40.2206	2.3123e-09	1.24408e-07
GMPR2	-0.729576	5.94288	68.2306	2.61633e-15	2.6663e-13		ECEL1	1.32877	-0.516744	28.9343	2.53254e-07	1.35377e-05		THY1	3.37851	-0.939983	82.4651	6.87389e-18	7.00518e-16		PDZK1IP1	2.4733	0.651343	40.0231	2.5061e-09	1.34516e-07
FLT1	2.48011	0.404477	67.9328	2.97879e-15	3.0285e-13		PPIA	-0.56171	7.81931	28.9334	2.53362e-07	1.35377e-05		FAM43B	2.35508	-4.17243	92.045	7.53941e-18	7.66525e-16		TUFT1	1.66666	1.00869	40.0056	2.52406e-09	1.35159e-07
INHBA	2.62605	4.01995	67.7069	3.32602e-15	3.37356e-13		GLYR1	-0.307691	7.29645	28.9329	2.53409e-07	1.35377e-05		CSAG2	2.32488	-4.16787	82.1855	7.63982e-18	7.74901e-16		RNF135	-1.12927	5.44876	39.8981	2.63715e-09	1.40882e-07
SDC2	3.3068	3.37033	67.6806	3.36373e-15	3.40328e-13		TCEAL7	1.95382	-2.06799	28.9052	2.5651e-07	1.36711e-05		RP11.383J24.2	3.20693	-3.56733	82.1581	7.72673e-18	7.81872e-16		RPL3L	1.60426	-0.876572	39.8047	2.73966e-09	1.45678e-07
RP11.466L17.1	2.34383	-3.96715	67.639	3.37115e-15	3.40328e-13		LINC00951	1.59053	-1.85198	28.8934	2.57847e-07	1.37101e-05		RP11.758M4.4	3.36394	-3.44327	81.8894	8.63441e-18	8.7167e-16		MLF1	2.10497	0.994	39.7991	2.74591e-09	1.45678e-07
ARHGAP21	1.58836	5.8768	67.6409	3.4029e-15	3.42729e-13		SLC22A17	1.55562	1.16966	28.7778	2.71279e-07	1.43905e-05		GPR158	3.81522	-1.65804	81.6471	9.67736e-18	9.74671e-16		CD5L	2.9882	1.30861	39.8107	2.74622e-09	1.45678e-07
KRT40	1.99645	-4.23864	135.5	3.43369e-15	3.45021e-13		PROSER3	-0.492394	4.75842	28.7135	2.79053e-07	1.47632e-05		RP11.397A15.4	2.54319	-4.08021	81.2758	1.11299e-17	1.11835e-15		FCER1A	2.62471	5.35701	39.6895	2.90207e-09	1.53586e-07
RP11.296E7.1	1.58964	2.42157	67.5881	3.44541e-15	3.45392e-13		TTC39B	1.16471	2.62256	28.709	2.79608e-07	1.47632e-05		ST6GAL2	3.23755	-1.71682	81.1513	1.17682e-17	1.17973e-15		CDC23	-0.661501	5.72278	39.6511	2.91703e-09	1.54018e-07
SEC14L1	1.08744	7.17727	67.5736	3.46699e-15	3.46748e-13		GP5	1.21096	0.770555	28.6758	2.83719e-07	1.49454e-05		KBTBD13	2.56537	-4.02951	81.0732	1.21042e-17	1.21059e-15		PCYOX1L	-1.12327	5.71958	39.5974	2.9817e-09	1.57066e-07
ALKAL2	2.55375	-2.4374	67.0735	4.29676e-15	4.28738e-13		RAPGEF6	0.521134	6.72378	28.6451	2.87577e-07	1.51135e-05		MT.TW	2.14223	2.96377	81.0779	1.2164e-17	1.21375e-15		FARP1	1.95284	2.50425	39.5803	3.00263e-09	1.57802e-07
MAP2	2.23876	-1.85186	66.9657	4.50046e-15	4.48025e-13		SLIT3	1.1713	1.68015	28.6067	2.92471e-07	1.53351e-05		KB.1466C5.1	2.42267	-4.09972	80.8352	1.33587e-17	1.32988e-15		NICN1	-0.754752	5.21998	39.4605	3.15334e-09	1.65339e-07
SLC2A1	1.50499	6.03734	66.9307	4.60957e-15	4.57827e-13		F2RL2	1.06256	2.69255	28.4691	3.10726e-07	1.62546e-05		NOA1	-0.717033	5.64703	80.8114	1.34911e-17	1.33995e-15		BMP2K	0.926369	6.46045	39.2156	3.48584e-09	1.8235e-07
TMCC2	2.29489	4.26282	66.8284	4.84596e-15	4.80197e-13		CYB5D2	-0.576735	3.69581	28.4538	3.12829e-07	1.6327e-05		CTB.176F20.3	2.38507	-4.12215	80.7392	1.39007e-17	1.37745e-15		RRP1B	0.736414	6.68341	39.1695	3.55235e-09	1.85402e-07
INO80E	-0.66232	5.67836	66.7453	4.94725e-15	4.89107e-13		DALRD3	-0.672172	4.85995	28.4391	3.14857e-07	1.6395e-05		PCDHA2	3.32721	-3.18367	80.6922	1.41746e-17	1.40136e-15		ITGBL1	2.4015	-0.881383	39.1363	3.60099e-09	1.87508e-07
CALD1	2.75011	1.11147	66.6692	5.15698e-15	5.08672e-13		GZMK	1.39951	2.59957	28.4223	3.17197e-07	1.6479e-05		NALF2	3.59585	-1.0897	80.5912	1.49721e-17	1.47681e-15		NALF2	2.63561	0.618355	39.1243	3.62084e-09	1.88109e-07
GATAD2A	0.561617	7.18591	66.6299	5.19887e-15	5.11631e-13		AP4M1	-0.56448	3.92255	28.3967	3.20793e-07	1.66276e-05		SPDYC	2.50085	-2.52583	80.4242	1.58407e-17	1.55892e-15		NEURL1	1.83094	3.03092	38.972	3.85189e-09	1.9955e-07
SIAH2	0.803463	5.83221	66.6167	5.22842e-15	5.13364e-13		PIGT	-0.837688	7.30246	28.3811	3.2301e-07	1.67031e-05		TDRD1	3.29516	-2.43079	80.3633	1.62617e-17	1.59669e-15		LMCD1	2.21026	-0.114907	38.9677	3.85867e-09	1.9955e-07
C10orf82	2.73414	-3.73324	66.581	5.30944e-15	5.20132e-13		CFAP119	-1.35366	1.05502	28.3715	3.24372e-07	1.67031e-05		RASEF	2.82311	-3.29377	80.3147	1.65775e-17	1.62399e-15		SEC14L2	1.07201	3.45888	38.9405	3.90198e-09	2.0133e-07
ZNF267	0.951892	5.4818	66.4506	5.6155e-15	5.48864e-13		SH3BP5	1.41357	2.77353	28.3709	3.24461e-07	1.67031e-05		ZNF732	2.32203	-3.22762	80.2557	1.6988e-17	1.66042e-15		DSCAML1	1.60317	-0.0917382	38.9238	3.92883e-09	2.02254e-07
ZSWIM7	-0.804017	3.92466	66.4279	5.67053e-15	5.52986e-13		ZNF839	-0.443756	4.8296	28.3584	3.26253e-07	1.67573e-05		RBFOX1	3.37511	-3.28924	80.1966	1.74105e-17	1.69785e-15		GCNT4	2.03469	0.771654	38.8793	4.00119e-09	2.05512e-07
SOD2	1.48863	8.45203	66.4285	5.73204e-15	5.5772e-13		HILPDA	-0.752437	3.45454	28.3201	3.318e-07	1.70036e-05		CDSN.1	2.94524	-1.78332	79.9495	1.92912e-17	1.87701e-15		CHI3L1	3.15237	3.75506	38.8543	4.08379e-09	2.0928e-07
PKDCC	2.70794	-1.37711	66.2518	6.12232e-15	5.94349e-13		PLCB4	2.31736	2.62661	28.2978	3.36624e-07	1.72119e-05		EXOC3L4	3.0073	-0.53897	79.6549	2.19143e-17	2.12742e-15		LOC644554	2.51065	-0.765866	38.8204	4.0991e-09	2.09591e-07
RP11.11N5.3	2.65017	-3.89935	66.1533	6.38158e-15	6.18122e-13		TMED4	-0.429008	5.68753	28.2522	3.41885e-07	1.74415e-05		OR5P2	2.15542	-4.26105	255.774	2.28689e-17	2.20516e-15		COL15A1	2.0561	0.657666	38.8086	4.11891e-09	2.10129e-07
LIMK2	1.29342	5.83715	66.149	6.41607e-15	6.20066e-13		DNM3	1.32206	2.88402	28.2031	3.49367e-07	1.77832e-05		POU6F2.AS2	2.12803	-4.26305	263.333	2.28689e-17	2.20516e-15		UBASH3A	1.84013	2.62724	38.7193	4.27289e-09	2.17495e-07
FBXO17	2.95972	-2.83513	66.0889	6.56093e-15	6.32054e-13		IL6	1.5966	-1.48958	28.1751	3.53707e-07	1.79637e-05		RP13.329D4.3	2.12711	-4.26417	257.629	2.28689e-17	2.20516e-15		NLRP11	2.5405	-0.274369	38.6113	4.46672e-09	2.26851e-07
BNIP5	2.49354	-3.87659	66.0859	6.56951e-15	6.32054e-13		PDE1A	2.12121	-0.213008	28.1504	3.57804e-07	1.81312e-05		AC008394.1	2.66463	-3.80957	79.5264	2.3e-17	2.21283e-15		IGF1	1.85449	0.83215	38.5418	4.59613e-09	2.32901e-07
CSF3	3.01296	-1.32733	66.0646	6.66496e-15	6.39807e-13		CHI3L2	1.36949	0.790314	28.1341	3.60171e-07	1.81798e-05		PAX7	2.17578	-4.2455	167.522	2.43085e-17	2.33351e-15		HDHD2	-0.675657	5.49228	38.4981	4.67957e-09	2.366e-07
C11orf87	2.66085	-3.603	66.0125	6.78055e-15	6.49453e-13		LOC375190	-0.578904	3.38719	28.1328	3.6037e-07	1.81798e-05		HARS1	-0.582508	5.6505	79.2952	2.53211e-17	2.4253e-15		TRAM2	0.688007	6.40575	38.4815	4.71158e-09	2.37688e-07
PRSS22	2.53528	-2.80128	65.894	7.13534e-15	6.81917e-13		COQ8A	-0.611688	6.70449	28.1059	3.64664e-07	1.83556e-05		GPR4	2.77149	-2.05686	79.1679	2.66982e-17	2.55151e-15		TMEM108	2.04753	0.146252	38.4038	4.8646e-09	2.44862e-07
IL1R1.AS1	2.32423	-4.21879	140.886	7.34921e-15	7.00798e-13		CARD11	1.22516	5.25635	28.1058	3.6578e-07	1.83709e-05		BNC2.AS1	2.35407	-4.13645	79.0415	2.81406e-17	2.68341e-15		SPSB1	1.61518	1.30178	38.2865	5.10515e-09	2.56401e-07
MAOB	3.03943	-0.735579	65.6159	8.10278e-15	7.70947e-13		CALR	-1.2437	10.5289	28.0541	3.73104e-07	1.86973e-05		RGS6	2.95654	-0.610553	79.0017	2.87162e-17	2.73223e-15		USP28	0.701696	5.2864	38.2764	5.12647e-09	2.56902e-07
AC072061.2	2.14468	-4.10839	65.4402	8.67641e-15	8.23704e-13		INPP4B	1.69698	4.25762	28.0573	3.74467e-07	1.87242e-05		SSR4P1.1	2.12012	-4.26666	310.506	4.24717e-17	4.03209e-15		FA2H	1.63402	-0.624723	38.2385	5.20715e-09	2.60369e-07
CHRNA2	2.72386	-3.13141	65.225	9.52007e-15	9.01806e-13		TMCO3	-0.62442	6.38942	28.0307	3.76976e-07	1.88081e-05		AC005009.1	2.57135	-3.96876	78.0253	4.298e-17	4.07136e-15		A2M	1.77829	3.97496	38.2159	5.27165e-09	2.63013e-07
TAC3	2.63572	-1.8292	65.1439	9.85882e-15	9.31843e-13		TIMM23	-0.534827	5.3413	27.9989	3.82306e-07	1.90321e-05		XXbac.BPG13B8.10.4	2.70079	-4.01358	77.8007	4.72052e-17	4.46178e-15		C6orf141	2.24702	-1.44623	38.1711	5.35383e-09	2.66527e-07
UBR4	0.60856	8.30456	65.1163	9.97699e-15	9.40944e-13		VEGFD	1.9033	-2.36589	27.9843	3.84785e-07	1.90911e-05		PAGE2	2.53851	-3.87179	77.7087	4.90538e-17	4.62633e-15		ERAP1	-0.876744	7.73211	38.1454	5.41082e-09	2.68773e-07
RP11.157E21.1	2.25093	-4.04038	65.0738	1.01618e-14	9.56272e-13		ENKD1	-0.82096	3.38121	27.982	3.85177e-07	1.90911e-05		PCDHGA3	2.92257	-2.33513	77.6722	4.98064e-17	4.68704e-15		TRIM69	1.29669	0.0389088	38.0926	5.52969e-09	2.74076e-07
RP11.672A2.6	2.243	-2.54226	64.9676	1.06383e-14	9.98932e-13		TRIM35	-0.436913	4.95965	27.9577	3.89323e-07	1.92545e-05		TMEM89	2.28977	-2.56943	77.6525	5.02173e-17	4.71538e-15		LOC100505678	-1.54851	5.54579	38.0475	5.63347e-09	2.78611e-07
RAPH1	2.49713	2.6557	64.9554	1.08185e-14	1.01364e-12		AOX1	1.85612	1.81971	27.9521	3.90518e-07	1.92715e-05		SLC25A39	1.12027	6.50586	77.6148	5.10146e-17	4.77981e-15		FGF16	2.63253	-1.78017	37.9726	5.81036e-09	2.86733e-07
RP11.672A2.4	2.48427	-3.14228	64.889	1.10054e-14	1.02891e-12		SLC18B1	1.29363	2.78654	27.887	4.01689e-07	1.97797e-05		PGA4	3.01451	-3.58211	77.0751	6.39254e-17	5.97647e-15		GYPE	2.55279	2.3077	37.8991	6.0122e-09	2.96049e-07
RP11.519G16.3	2.89557	-0.922395	64.8917	1.10485e-14	1.03036e-12		RIPK4	1.32148	-1.20412	27.8622	4.06111e-07	1.99136e-05		RP11.268G12.1	2.17197	-4.24523	168.357	7.15773e-17	6.67734e-15		AQP1	2.15063	3.81875	37.8934	6.04145e-09	2.96843e-07
SELP	2.21233	3.35297	64.9016	1.10688e-14	1.03036e-12		GRHPR	-0.613231	6.12581	27.8619	4.06167e-07	1.99136e-05		ZNF883	2.81701	-0.244285	76.723	7.42774e-17	6.91423e-15		LCK	1.68439	4.15077	37.8284	6.18444e-09	3.03212e-07
FERMT2	2.16155	-0.651679	64.8451	1.12162e-14	1.04182e-12		AKAP5	0.68404	2.54752	27.8497	4.0835e-07	1.99774e-05		OR13A1	2.69822	-2.78219	76.7008	7.47634e-17	6.94178e-15		SLC44A2	1.41606	6.50382	37.805	6.25422e-09	3.05788e-07
ENKD1	-0.930308	3.5548	64.6875	1.20063e-14	1.1128e-12		MSX1	1.40096	-0.282359	27.7698	4.2304e-07	2.06393e-05		HMBS	1.77266	4.77515	76.723	7.48962e-17	6.94178e-15		PTPN5	1.82022	-0.828141	37.7904	6.26399e-09	3.05788e-07
MRI1	-0.835664	5.2049	64.664	1.21288e-14	1.12174e-12		DTHD1	1.41283	1.17064	27.7663	4.23702e-07	2.06393e-05		GJB2	3.28646	-1.17687	76.6956	7.55077e-17	6.98341e-15		SDR42E1	2.3375	0.466511	37.7286	6.42594e-09	3.1289e-07
ZNFX1	0.999518	6.62885	64.5593	1.26898e-14	1.17111e-12		CRIM1	1.08527	5.16529	27.7507	4.27357e-07	2.07727e-05		PBX1	3.19811	1.80951	76.6469	7.78112e-17	7.181e-15		DDX46	-0.615768	7.26051	37.7244	6.43711e-09	3.1289e-07
RGS11	2.51418	-1.22507	64.5204	1.29049e-14	1.18841e-12		HYAL1.1	-1.02218	4.79558	27.6866	4.38889e-07	2.12875e-05		RP1.223B1.1	2.13186	-4.17523	76.5009	8.12878e-17	7.48579e-15		SUZ12P1	-0.81921	4.71245	37.6886	6.53298e-09	3.1687e-07
KCNV1	2.48925	-4.01453	64.297	1.42133e-14	1.30611e-12		RGS1	1.71772	4.44439	27.6693	4.44464e-07	2.15118e-05		HOXB13	2.88136	-3.87889	76.3294	8.7343e-17	8.02623e-15		ABCB6	1.49082	3.85963	37.6163	6.73126e-09	3.2579e-07
SLC15A4	1.024	5.42097	64.2508	1.45e-14	1.32961e-12		FAM184A	1.33122	0.736291	27.6447	4.47098e-07	2.15739e-05		PROS1	2.38887	1.42296	76.2425	9.07727e-17	8.32361e-15		YWHAE	-0.682159	8.11883	37.5081	7.03924e-09	3.3997e-07
PARVA	2.61218	-1.75211	64.224	1.46688e-14	1.34223e-12		TIMD4	1.95443	1.25296	27.6433	4.47651e-07	2.15739e-05		RP11.120C12.3	2.74419	-4.00335	76.1565	9.39087e-17	8.59285e-15		EIF4EBP3	-1.23062	1.32414	37.4484	7.21517e-09	3.47725e-07
PTGES	2.91674	1.17894	64.2409	1.47175e-14	1.34382e-12		GFRA1	1.70019	0.716695	27.6332	4.49386e-07	2.16115e-05		HTR2A	2.80204	-2.526	76.1295	9.49777e-17	8.67221e-15		SPATA24	-1.13842	1.93463	37.3458	7.52815e-09	3.62038e-07
CFAP161	2.26079	-0.222136	64.1893	1.48906e-14	1.35675e-12		CACNG8	1.11812	2.11741	27.6251	4.51005e-07	2.16435e-05		RNU6.1010P	2.7483	-1.66025	76.0867	9.66981e-17	8.81059e-15		STIMATE	-0.70791	5.6178	37.3373	7.55478e-09	3.6248e-07
RP11.85G21.1	2.12017	-4.25136	212.55	1.53665e-14	1.39715e-12		PARP14	0.734798	7.69082	27.6182	4.52382e-07	2.16636e-05		NFATC4	3.33724	0.229595	76.0777	9.83564e-17	8.94274e-15		CDC42BPA	3.04242	4.49322	37.3556	7.56933e-09	3.6248e-07
CIB4	1.90484	-4.26464	240.761	1.56568e-14	1.41755e-12		CPLX2	1.22119	0.26608	27.5958	4.56895e-07	2.18336e-05		KCNT2	3.17553	-2.34203	76.0091	9.99886e-17	9.07196e-15		TCERG1	-0.552679	7.34274	37.3215	7.6044e-09	3.63391e-07
AC006373.1	2.13264	-4.25956	270.673	1.56568e-14	1.41755e-12		OR52N5	1.92519	-1.37553	27.5836	4.59373e-07	2.19058e-05		IL3	2.99144	-3.53963	75.9667	1.01687e-16	9.20665e-15		CCDC191	-0.970498	4.12062	37.2588	7.80422e-09	3.72154e-07
GDF10	2.90735	-0.680044	64.0184	1.61267e-14	1.45703e-12		GUSB	-0.855076	7.0347	27.5678	4.62584e-07	2.20126e-05		CTC.451A6.4	2.99585	-3.37823	75.7997	1.09066e-16	9.84739e-15		PARD3B	2.65197	1.1439	37.1922	8.04182e-09	3.82679e-07
RPL39P26	2.12513	-4.19117	89.0739	1.65058e-14	1.48815e-12		ARHGAP20	1.3459	-0.273731	27.5523	4.65772e-07	2.21178e-05		LINC00313	2.61646	-3.02712	75.7963	1.09222e-16	9.84739e-15		KIAA1671	1.52561	1.62922	37.1272	8.24175e-09	3.91371e-07
CREM	1.09934	3.67787	63.9448	1.65522e-14	1.48921e-12		TRAPPC6A	-0.803683	4.06232	27.5369	4.68963e-07	2.21895e-05		RIPOR3	2.91725	3.68395	75.7858	1.12037e-16	1.00801e-14		ART4	2.54405	0.294889	36.962	8.82664e-09	4.18268e-07
SEMA6B	2.52028	3.45782	63.9117	1.70235e-14	1.52842e-12		PFKFB2	1.36565	4.46564	27.5394	4.69791e-07	2.21895e-05		LRIG3	3.01434	-2.80985	75.6342	1.16907e-16	1.04962e-14		HSPA2	1.74767	1.44999	36.8959	9.0715e-09	4.2814e-07
KDR	2.98444	-0.833983	63.7947	1.77791e-14	1.59294e-12		GIPC2	1.69304	-0.560393	27.5308	4.7022e-07	2.21895e-05		GPR50	2.18748	-4.21099	104.724	1.27037e-16	1.1382e-14		ATPAF2	-0.663154	4.69879	36.8956	9.07276e-09	4.2814e-07
ABCA1	1.7061	5.63504	63.7631	1.81143e-14	1.61782e-12		PLPPR3	-2.17523	6.5526	27.5208	4.74625e-07	2.23508e-05		SPEG	2.35295	0.602434	75.4286	1.27446e-16	1.13949e-14		RNF180	2.01807	-0.974748	36.8592	9.21089e-09	4.33754e-07
C3orf52	2.27599	-1.01038	63.7342	1.81321e-14	1.61782e-12		TRIM46	-1.55154	4.85663	27.434	4.92103e-07	2.31258e-05		RP11.797H7.5	2.22937	-0.76351	75.3665	1.30812e-16	1.16716e-14		RIPOR3	1.50604	4.80305	36.8546	9.25637e-09	4.34992e-07
AC087499.4	2.07258	-4.24711	181.676	2.07601e-14	1.84846e-12		COL6A3	1.89992	3.11027	27.4142	4.96802e-07	2.32983e-05		FAXDC2	2.13771	3.457	75.1976	1.42038e-16	1.2647e-14		UBE2B	-0.808331	5.79093	36.7991	9.4436e-09	4.42872e-07
DNAH17	2.25368	-0.211016	63.386	2.10837e-14	1.8734e-12		KCNQ3	1.18762	0.221833	27.3933	4.99772e-07	2.33468e-05		TCEAL7	2.68122	-3.87184	75.0808	1.47496e-16	1.31058e-14		JSRP1	1.86141	0.290015	36.7	9.8406e-09	4.60536e-07
RP3.329E20.2	2.47069	-3.59396	63.3518	2.13989e-14	1.89749e-12		WDR46	-0.432536	5.75096	27.3927	4.99898e-07	2.33468e-05		snoU13.282	2.05391	-4.19184	74.6593	1.76095e-16	1.56148e-14		COMMD10	-0.776686	4.35373	36.6846	9.90381e-09	4.62538e-07
SERPINE2	2.2183	2.80077	63.1985	2.30711e-14	2.04156e-12		NTS	1.8457	-2.35334	27.3667	5.05696e-07	2.3569e-05		MYOM3	2.43904	-4.06461	74.3881	1.97384e-16	1.74664e-14		HGD	1.48505	0.13514	36.6765	9.9371e-09	4.63138e-07
KRT20	1.92016	-4.24597	139.693	2.31849e-14	2.04741e-12		SLC1A6	2.02878	-1.28568	27.3343	5.13012e-07	2.38609e-05		IL36B	2.44358	-4.23503	174.744	1.9808e-16	1.7492e-14		RGS16	1.94421	0.610126	36.6655	9.98281e-09	4.64314e-07
THRB.IT1	2.50282	-3.9094	62.9495	2.54771e-14	2.24522e-12		PEAR1	1.91561	4.26372	27.2996	5.23492e-07	2.42984e-05		TSPAN5	1.95921	2.82331	74.2198	2.1236e-16	1.87147e-14		SPAG7	-0.717071	5.05894	36.5362	1.05342e-08	4.88953e-07
IL1R1	2.27126	4.76951	62.7157	2.85863e-14	2.51408e-12		NLRP5	1.53566	-1.63321	27.2268	5.38073e-07	2.49241e-05		NUDT4	1.00422	5.44559	73.6614	2.68096e-16	2.35782e-14		TGIF1	-1.30333	5.28997	36.5193	1.06082e-08	4.91384e-07
SSTR4	2.08857	-4.19702	88.5796	3.03147e-14	2.66064e-12		IL2RB	1.28793	5.02211	27.1993	5.46593e-07	2.52671e-05		IGBP1	-0.661828	6.05124	73.4616	2.91673e-16	2.55993e-14		MMP16	2.28836	-0.523606	36.4149	1.10795e-08	5.12168e-07
DMTN	1.99807	4.60443	62.4787	3.16212e-14	2.76965e-12		CEACAM1	1.46419	3.53293	27.1772	5.50832e-07	2.54112e-05		AP000473.5	2.77123	-3.01347	73.4522	2.92834e-16	2.56489e-14		ANO2	2.04248	-0.842022	36.3297	1.14793e-08	5.29567e-07
RNA5SP273	1.91593	-4.27463	493.449	3.1881e-14	2.78674e-12		COL16A1	1.28817	0.556354	27.1505	5.56602e-07	2.56252e-05		PDE3A	2.77469	1.59151	73.0655	3.48563e-16	3.04681e-14		DOCK9	1.7895	3.387	36.3025	1.16104e-08	5.34526e-07
RP11.324C10.1	2.41624	-3.86372	62.1466	3.61075e-14	3.14978e-12		MECOM	3.14256	3.90876	27.1451	5.60614e-07	2.57575e-05		KCNE4	2.78169	-3.40844	72.9966	3.5494e-16	3.09626e-14		TINCR	1.45037	1.00873	36.2975	1.16345e-08	5.34549e-07
LRRC75A	1.57503	2.09451	62.0021	3.84485e-14	3.3472e-12		DTX1	1.62725	1.79775	27.1279	5.62206e-07	2.57784e-05		LINC02864	3.0686	-3.70737	72.1777	5.01799e-16	4.36849e-14		ACAD10	-0.53805	6.03904	36.2915	1.16637e-08	5.34809e-07
IL6	2.89978	1.13467	61.9634	3.9492e-14	3.43109e-12		SLC6A4	1.0649	0.0557098	27.115	5.65449e-07	2.58747e-05		CYP1A1	2.75667	-2.66575	71.9471	5.53267e-16	4.80683e-14		ABCG2	1.95078	0.97395	36.2465	1.18844e-08	5.43824e-07
DPF3	1.91213	-0.0704787	61.7647	4.26322e-14	3.69645e-12		DMRTA1	1.46767	-1.34375	27.06	5.7942e-07	2.64605e-05		LRRC9	2.65642	-3.93306	71.9407	5.54759e-16	4.81008e-14		PDE8A	-1.06135	5.25632	36.2225	1.20035e-08	5.4817e-07
NFKB2	1.41826	6.22296	61.6668	4.48196e-14	3.87829e-12		NEURL3	1.42491	-1.76439	27.055	5.80696e-07	2.64655e-05		PCDHA3	3.11545	-3.22014	71.6229	6.34718e-16	5.49229e-14		ADORA2A	1.28199	3.38413	36.1755	1.22409e-08	5.57885e-07
LA16c.325D7.1	2.15859	-4.09733	61.4262	4.93997e-14	4.26603e-12		FAM167A.AS1	1.60231	-1.92629	27.031	5.86926e-07	2.66329e-05		ASAP3	2.20977	-0.351817	71.4079	6.95287e-16	6.00432e-14		PIGZ	-1.20979	3.69969	36.1509	1.23671e-08	5.62503e-07
UBE2H	0.893944	6.2908	61.4185	4.95666e-14	4.27187e-12		SEPTIN3	1.52886	0.192621	27.0306	5.87049e-07	2.66329e-05		CTD.2152M20.2	1.36478	-0.225632	71.3763	7.04691e-16	6.07334e-14		LSR	1.20715	3.18056	36.1075	1.25931e-08	5.71636e-07
AC084125.4	1.29381	-1.42635	61.2924	5.23653e-14	4.50404e-12		JCAD	2.25374	4.11611	27.038	5.87897e-07	2.66329e-05		ZFR2	2.42998	-2.19356	71.1504	7.75548e-16	6.67065e-14		CA1	2.89819	7.18403	36.1213	1.26342e-08	5.72353e-07
DGCR5	2.60723	-3.57098	60.9291	6.13517e-14	5.26645e-12		NIT2	-0.542712	4.91282	26.9739	6.02008e-07	2.72177e-05		GPR151	2.27275	-4.20848	101.558	7.81683e-16	6.7024e-14		LOC283710	1.34667	0.833842	36.0896	1.26876e-08	5.73625e-07
SPAG9	0.789888	6.72695	60.6734	6.85903e-14	5.87608e-12		RASSF6	1.5892	0.164	26.9652	6.04344e-07	2.72689e-05		LINC01561	2.48628	-4.04457	71.1298	7.82357e-16	6.7024e-14		HMGA2	2.26814	2.38314	36.0561	1.28872e-08	5.81488e-07
CCL19	2.48202	-3.59171	60.6351	6.9748e-14	5.96339e-12		STAR	-1.52728	4.94234	26.898	6.24276e-07	2.81123e-05		POTEC	1.9743	-4.22428	85.3501	7.89147e-16	6.74713e-14		PGGT1B	-0.80867	4.2562	36.0365	1.29717e-08	5.84138e-07
CTD.2587H24.5	2.4865	-3.73278	60.6173	7.02916e-14	5.99794e-12		TDRD6	1.46536	0.324687	26.8438	6.37868e-07	2.86674e-05		ENPP7P8	2.64397	-3.65622	70.7797	9.07745e-16	7.74573e-14		IZUMO1	1.94153	-1.12396	36.0008	1.31663e-08	5.91728e-07
SMYD4	-0.862462	4.09364	60.6062	7.06304e-14	6.01491e-12		RGS13	1.60742	-1.38154	26.8364	6.39954e-07	2.87042e-05		FRMD7	2.73309	-3.84218	70.432	1.05224e-15	8.96094e-14		DNM3	1.74986	2.90404	35.9851	1.32526e-08	5.94426e-07
NEXN.AS1	2.00167	-2.53653	60.543	7.26078e-14	6.17109e-12		EOMES	1.2289	2.14596	26.8073	6.48319e-07	2.90219e-05		STRA8	2.77306	-3.75315	70.2764	1.12421e-15	9.55491e-14		UBE2G1	-0.536223	6.75152	35.9248	1.35904e-08	6.08373e-07
GJA5	2.67164	-3.44686	60.4633	7.51784e-14	6.37697e-12		GH1	1.49274	-0.979539	26.7859	6.54508e-07	2.92244e-05		CTD.3080P12.3	2.61898	-3.97406	70.2605	1.13184e-15	9.60081e-14		KLHL14	1.58667	0.958927	35.8604	1.39609e-08	6.23726e-07
RGS16	2.47907	1.16874	60.4212	7.70333e-14	6.52145e-12		SNORD116.12	1.7599	-2.11778	26.7828	6.55424e-07	2.92244e-05		SYT14	2.2199	-4.17156	71.931	1.16333e-15	9.82908e-14		ETF1	-0.87993	6.99777	35.8198	1.41997e-08	6.33144e-07
FNDC4	2.40301	-2.85761	60.3795	7.79813e-14	6.58873e-12		ARRDC1	-0.759691	6.61425	26.7476	6.65771e-07	2.96275e-05		ENPP7P3	2.13602	-4.18707	81.0538	1.16333e-15	9.82908e-14		SLC25A46	-0.622301	5.76707	35.8067	1.42775e-08	6.35361e-07
B4GALNT1	2.19087	-3.03847	60.241	8.28417e-14	6.97544e-12		LOC100294362	0.727717	3.38799	26.7133	6.76012e-07	3.00242e-05		LIPH	2.65829	-1.89054	70.1671	1.17773e-15	9.93124e-14		POM121L2	1.98042	-1.69318	35.7763	1.44602e-08	6.42231e-07
YPEL4	2.1937	2.21981	60.2541	8.28826e-14	6.97544e-12		MRPL24	-0.570117	4.82736	26.7023	6.79321e-07	3.01121e-05		CTAG1A	2.04348	-4.25342	170.585	1.2643e-15	1.06404e-13		PIM2	0.943492	6.41789	35.7386	1.46896e-08	6.51142e-07
FAM9C	2.51424	-2.29669	60.201	8.43053e-14	7.08132e-12		KRT73	1.79809	1.00068	26.6826	6.85312e-07	3.03184e-05		DDX25	2.53988	-2.84803	69.6831	1.44711e-15	1.21552e-13		ZNF202	0.646445	4.74079	35.732	1.47301e-08	6.51663e-07
GKN2	2.37762	-3.86398	60.1396	8.65979e-14	7.25971e-12		ZNF629	-0.545576	5.60032	26.6705	6.8901e-07	3.04225e-05		OSBPL6	2.62131	-0.176659	69.6293	1.48208e-15	1.24246e-13		LOC643837	0.957215	2.64683	35.7104	1.48635e-08	6.56284e-07
TMSB15A	2.3583	-2.95722	60.0419	9.03753e-14	7.56164e-12		ALMS1	0.648469	6.61602	26.6554	6.93649e-07	3.05678e-05		E2F2	1.74111	4.75534	69.5686	1.53479e-15	1.28415e-13		LHCGR	2.17412	-1.50771	35.7057	1.48929e-08	6.56301e-07
PPP1CB	0.696907	7.31619	59.9351	9.46949e-14	7.90766e-12		MYL3	1.75035	-2.10776	26.651	6.95003e-07	3.0568e-05		FHDC1	2.23261	2.72866	69.4024	1.64514e-15	1.37381e-13		AGO4	-0.862498	7.93719	35.6638	1.51563e-08	6.66612e-07
ARHGAP6	2.59811	1.99871	59.929	9.58518e-14	7.98876e-12		LOC100131234	1.72182	3.10739	26.6315	7.02563e-07	3.08402e-05		FREM3	2.63839	-3.63584	69.2961	1.70655e-15	1.42232e-13		CAVIN2	2.36037	4.72383	35.6714	1.52416e-08	6.68561e-07
NPC1	0.912498	4.78626	59.8877	9.66773e-14	8.04198e-12		XPC	-0.435303	6.14909	26.6224	7.03916e-07	3.08402e-05		RP11.1C8.4	2.6879	-3.91376	69.0344	1.90804e-15	1.58718e-13		MMP24	-0.608614	4.4521	35.6475	1.52596e-08	6.68561e-07
AC024580.1	2.33193	-3.95439	59.7861	1.01069e-13	8.39106e-12		PACSIN1	2.24485	2.98615	26.5761	7.21926e-07	3.15013e-05		LINC01435	2.52283	-4.02488	68.227	2.69341e-15	2.23615e-13		NUP88	-0.509051	6.19198	35.6031	1.5546e-08	6.79791e-07
FGF2	2.5096	-1.65571	59.7724	1.01677e-13	8.42525e-12		TTLL1	-0.556413	3.57607	26.5634	7.22677e-07	3.15013e-05		AC096568.3	2.07223	-4.16997	67.4655	3.73073e-15	3.0914e-13		SMCO3	1.75472	-1.11215	35.5466	1.59176e-08	6.94703e-07
RPL7L1P12	1.98062	-4.18119	70.0794	1.02641e-13	8.48881e-12		ZBTB20.AS1	1.18322	0.649857	26.5618	7.23177e-07	3.15013e-05		MSC	2.62887	0.919426	67.2674	4.08485e-15	3.37833e-13		SAP30L	-0.788621	5.47898	35.5415	1.59516e-08	6.94845e-07
EXOC3L4	2.53735	-0.685444	59.7443	1.03112e-13	8.51136e-12		DKK1	1.81876	-1.53527	26.5571	7.24708e-07	3.15074e-05		AC005009.2	2.75368	-3.34423	67.2433	4.10342e-15	3.38717e-13		ADAMTS20	2.27625	-1.38613	35.5314	1.60188e-08	6.96434e-07
DALRD3	-0.705779	4.2524	59.4732	1.15897e-13	9.54838e-12		LINC02393	1.81766	-1.74444	26.5481	7.27621e-07	3.15735e-05		PCDHAC1	2.18254	-4.15004	67.1894	4.19918e-15	3.45957e-13		ASAH2B	2.03371	-2.14131	35.5193	1.61005e-08	6.98646e-07
IL36G	1.97965	-4.12743	59.4625	1.16441e-13	9.57489e-12		KRT17	-4.19657	2.12946	26.5025	7.45844e-07	3.23023e-05		PAQR9	3.27959	-0.177546	67.1365	4.34159e-15	3.57006e-13		ANK1	2.63219	6.48834	35.4724	1.65637e-08	7.17369e-07
BACH1	1.01166	7.26553	59.4411	1.1754e-13	9.64679e-12		SETDB1	-0.234512	7.16022	26.4681	7.54039e-07	3.25764e-05		RP5.881L22.5	1.9786	-4.19506	67.0709	4.418e-15	3.62597e-13		MED7	-0.71938	3.72952	35.4192	1.67894e-08	7.25757e-07
IL1RN	2.26171	5.82698	59.4606	1.17997e-13	9.66585e-12		TCTN1	-0.824003	3.85772	26.4651	7.5505e-07	3.25764e-05		ADAM7	2.04184	-4.2201	94.9969	4.7341e-15	3.878e-13		RAB3IL1	2.0432	2.11109	35.3459	1.73123e-08	7.46937e-07
SMIM11	-0.798137	3.23217	59.3543	1.2209e-13	9.9821e-12		TMEM198B	-0.869164	6.17375	26.4388	7.63956e-07	3.2898e-05		ZNF277	-0.814623	4.63246	66.7652	5.03677e-15	4.11808e-13		LOC100379224	1.27683	0.550869	35.2949	1.76864e-08	7.61627e-07
LIMS2	1.78514	0.658545	59.2973	1.25179e-13	1.02128e-11		SMUG1	-0.385419	3.84869	26.4156	7.71892e-07	3.31767e-05		GYPE	2.78341	1.3945	66.5731	5.52456e-15	4.50833e-13		LOC100289650	2.11412	-2.23394	35.2773	1.78177e-08	7.65822e-07
RP1.60O19.1	2.3726	-3.90859	59.2935	1.25386e-13	1.02128e-11		LRRC14B	1.4747	-1.27419	26.4054	7.75416e-07	3.32651e-05		LINC01128	0.916765	3.23908	66.5241	5.58602e-15	4.54985e-13		ZNF229	2.38493	2.19913	35.2754	1.78785e-08	7.66981e-07
CTSLP1	2.65022	-3.12008	58.9664	1.44706e-13	1.17641e-11		DNM3OS	1.39182	0.557935	26.3814	7.83742e-07	3.35587e-05		GRIK1	2.63766	-3.4266	66.4511	5.76364e-15	4.68566e-13		TSPAN6	2.06648	-0.438959	35.2574	1.79663e-08	7.6873e-07
SAMSN1	1.3819	6.4166	58.9746	1.45183e-13	1.17807e-11		CLNS1A	-0.474447	6.89866	26.371	7.87416e-07	3.36175e-05		ERBB3	1.94221	-2.13042	66.2197	6.36609e-15	5.16566e-13		GJB5	1.82367	-1.31921	35.2547	1.79871e-08	7.6873e-07
LY6G6F	2.759	-1.38975	58.9288	1.47558e-13	1.19508e-11		RPN2	-0.509572	8.51334	26.3691	7.88085e-07	3.36175e-05		ABCG2	2.42646	0.268563	66.1416	6.5833e-15	5.33185e-13		ARSD	-1.52498	6.81218	35.2482	1.80542e-08	7.70144e-07
ALDH1A2	2.52507	0.211155	58.8515	1.5274e-13	1.23473e-11		YDJC	-0.801511	4.93262	26.3531	7.93708e-07	3.37938e-05		RP11.379K17.4	1.86751	-2.09214	66.0222	6.92969e-15	5.59278e-13		LINC01000	-0.767673	8.02373	35.182	1.85439e-08	7.89546e-07
WNK3	2.37559	-3.33311	58.7383	1.59924e-13	1.29038e-11		ANAPC5	-0.401505	7.72361	26.3396	7.98516e-07	3.38949e-05		SEMA6A.AS1	-1.08267	1.08952	66.0175	6.9438e-15	5.59278e-13		FAM89A	1.88067	3.35206	35.1707	1.86613e-08	7.93051e-07
ICAM1	1.83862	6.72621	58.7518	1.6089e-13	1.29574e-11		GYS1	-0.535182	6.81961	26.334	8.00522e-07	3.38949e-05		MUC4	3.46774	0.587737	66.0487	6.94449e-15	5.59278e-13		HSPA9	-0.675384	7.42864	35.161	1.87078e-08	7.93542e-07
AC093159.1	1.99087	-2.55386	58.7111	1.61845e-13	1.30099e-11		KLF12	1.49721	4.69275	26.344	8.00573e-07	3.38949e-05		LRRC75A	1.70693	2.10483	65.9185	7.24577e-15	5.82452e-13		LOC100505633	2.64425	1.24267	35.1377	1.89419e-08	8.0197e-07
STING1	-0.932721	7.8238	58.6121	1.69027e-13	1.35619e-11		NAP1L5	0.532205	3.02026	26.3208	8.05236e-07	3.40288e-05		MAP7D2	2.30637	-0.158762	65.8725	7.39039e-15	5.92968e-13		CRYM	1.75052	-0.558181	35.1199	1.9033e-08	8.04321e-07
COQ8B	-0.622574	4.62612	58.6067	1.69431e-13	1.3569e-11		ANKRD54	-0.548868	4.71859	26.31	8.09114e-07	3.40647e-05		RP11.211G23.2	2.35541	-4.06393	65.8405	7.49291e-15	6.00074e-13		TSPAN9	2.02969	1.55356	35.0884	1.92863e-08	8.1351e-07
RIPOR3	2.50603	3.55689	58.5344	1.77022e-13	1.41506e-11		ALG8	-0.453787	5.42728	26.3078	8.0992e-07	3.40647e-05		C16orf86	-1.07538	2.36571	65.4933	8.69982e-15	6.95436e-13		SLC16A10	1.9534	0.866237	35.0837	1.93239e-08	8.13579e-07
MAP2K5	-0.519947	4.69634	58.4953	1.77921e-13	1.41961e-11		IMP3	-0.506127	5.20805	26.3059	8.10599e-07	3.40647e-05		AL158069.1	2.66229	-3.90201	65.3513	9.24814e-15	7.37895e-13		C1orf226	2.37264	1.94109	35.0551	1.95913e-08	8.23309e-07
CCRL2	1.34798	2.69761	58.4312	1.82995e-13	1.45738e-11		QSOX1	-1.1347	7.61906	26.2711	8.24392e-07	3.45802e-05		RP11.893F2.5	4.03689	-4.18202	146.076	9.77716e-15	7.7866e-13		BEND2	1.94821	-1.31877	34.9814	2.01716e-08	8.46122e-07
REL	0.961472	6.56848	58.3954	1.85893e-13	1.47773e-11		THPO	1.38634	-1.79953	26.2299	8.38586e-07	3.51106e-05		RTP3	2.08788	-4.22657	109.593	1.08905e-14	8.65247e-13		ZNF615	0.79264	3.95431	34.8758	2.1086e-08	8.81398e-07
RN7SL634P	2.41494	-3.73274	58.3877	1.86526e-13	1.48003e-11		C1R	1.11582	2.69206	26.2117	8.45439e-07	3.53322e-05		SPX	2.70435	-0.737603	64.9732	1.09046e-14	8.65247e-13		SYNE2	1.6881	5.62751	34.8923	2.11013e-08	8.81398e-07
GDF15	2.14461	0.536637	58.3612	1.88701e-13	1.49453e-11		CABP4	1.31707	1.33426	26.2029	8.48745e-07	3.5405e-05		UROD	0.928894	5.90613	64.9622	1.09356e-14	8.65624e-13		METTL21A	-0.763862	5.07018	34.8709	2.11293e-08	8.81398e-07
SERPINB2	2.8295	5.77326	58.319	1.94561e-13	1.53811e-11		RANBP3L	1.34914	-0.683973	26.1447	8.71107e-07	3.6271e-05		RP3.466P17.2	2.48711	-4.17451	97.653	1.09496e-14	8.65624e-13		PDE1A	2.54378	-0.215616	34.8565	2.12585e-08	8.84824e-07
CTD.2509G16.2	2.33526	-3.73209	58.279	1.95637e-13	1.54377e-11		KCNH1	0.96544	0.800756	26.1334	8.7551e-07	3.63875e-05		EPS8L3	2.89704	-2.74851	64.7208	1.21349e-14	9.55832e-13		NUGGC	1.58967	1.13742	34.853	2.12895e-08	8.84824e-07
INSIG1	0.885381	6.32943	58.1912	2.03328e-13	1.60152e-11		TIMP3	1.88401	3.56018	26.1258	8.82291e-07	3.66021e-05		SPTBN4	2.44247	-0.847163	64.7208	1.21352e-14	9.55832e-13		LOC100130899	2.02388	0.0614919	34.8462	2.135e-08	8.85714e-07
GAL3ST2	2.56102	0.77658	58.16	2.07331e-13	1.63007e-11		MLYCD	-0.435303	3.97932	26.1	8.8868e-07	3.67998e-05		NUDT4B	0.94476	4.07989	64.7085	1.21997e-14	9.5916e-13		LINGO2	1.91963	-1.49829	34.8279	2.15152e-08	8.90932e-07
RP11.404P21.5	2.29737	-4.21178	119.483	2.10085e-13	1.64871e-11		CERCAM	-1.96817	5.58879	26.1039	8.91118e-07	3.68334e-05		HBQ1	2.72751	0.384704	64.4133	1.3935e-14	1.09359e-12		COPG2	-0.89985	5.06909	34.7617	2.21217e-08	9.14375e-07
TNIK	1.52693	4.53537	58.0525	2.17379e-13	1.70284e-11		WDR83OS	-0.614763	5.90371	26.0879	8.93501e-07	3.68646e-05		KCNA1	2.41008	-3.98346	64.3439	1.42776e-14	1.11698e-12		CEP63	-0.546302	5.83059	34.7254	2.2462e-08	9.26752e-07
RP11.85G21.3	2.93445	-0.0690126	58.0457	2.18357e-13	1.70642e-11		YARS2	-0.352472	4.55427	26.0618	9.03983e-07	3.72293e-05		BTNL10	2.81532	-2.74647	64.3427	1.42849e-14	1.11698e-12		SLC2A1	1.34939	6.21754	34.7206	2.25842e-08	9.30098e-07
TMEM40	2.84331	0.265967	58.0424	2.1863e-13	1.70642e-11		GAPDH	-0.6886	11.4722	26.0495	9.08967e-07	3.73666e-05		ANGPTL4	3.47652	0.987226	64.3369	1.45201e-14	1.1333e-12		MRPL45	-0.706026	5.47658	34.6441	2.32431e-08	9.55499e-07
STUM	2.38989	-2.84543	57.9794	2.23159e-13	1.73862e-11		SLC25A29	-1.27152	6.76683	26.0482	9.11623e-07	3.73837e-05		MT.TE	2.09641	-0.544889	64.2248	1.50314e-14	1.17109e-12		AQP10	1.99202	-0.917578	34.6208	2.34719e-08	9.61618e-07
ACAD10	-0.703689	5.15652	57.9679	2.24287e-13	1.74425e-11		CFAP298	-0.484712	4.96261	26.0404	9.12684e-07	3.73837e-05		SLC34A2	2.43105	-4.02261	64.2037	1.5169e-14	1.17967e-12		MIR23C	2.2194	-2.5246	34.6203	2.34769e-08	9.61618e-07
ZAR1	2.40234	-3.48319	57.8375	2.3752e-13	1.84195e-11		EXOSC1	-0.412878	4.48012	26.0361	9.14448e-07	3.73884e-05		CPZ	1.98319	-4.18538	64.1244	1.56971e-14	1.21853e-12		CTTNBP2	1.84816	-0.973479	34.6076	2.36025e-08	9.65019e-07
POF1B	2.30192	-2.86078	57.8357	2.37707e-13	1.84195e-11		NMB	-0.775845	2.15462	25.9813	9.37122e-07	3.82464e-05		SYN3	2.49421	-2.79863	64.0852	1.59649e-14	1.2371e-12		ZNF99	2.12336	0.752208	34.5843	2.3835e-08	9.72767e-07
LINC00929	2.295	-4.00093	57.8155	2.39824e-13	1.85501e-11		LOC400655	2.20172	-1.13566	25.9705	9.42712e-07	3.84053e-05		DOK6	2.96959	-2.06081	64.0753	1.60634e-14	1.24249e-12		ELOA	0.339409	5.94051	34.4511	2.52096e-08	1.02702e-06
PPBP	2.83062	4.99342	57.7868	2.45765e-13	1.89756e-11		EDEM2	-0.450962	5.76269	25.9225	9.62116e-07	3.91255e-05		C16orf96	1.8179	0.45544	63.9766	1.6732e-14	1.29188e-12		RHCE	2.17786	2.53642	34.4435	2.53315e-08	1.03013e-06
CTC.756D1.3	2.55837	-3.10815	57.7494	2.46895e-13	1.90286e-11		CBLIF	1.23074	-0.906147	25.9154	9.65161e-07	3.91789e-05		LINC00322	2.73702	-3.73484	63.9369	1.70217e-14	1.31189e-12		CTTN	1.99979	2.29344	34.3535	2.62682e-08	1.06631e-06
AHCTF1	0.80185	6.04957	57.736	2.4836e-13	1.91073e-11		FMNL3	0.958261	5.87382	25.9044	9.71206e-07	3.92604e-05		THG1L	-0.832123	4.04921	63.772	1.82785e-14	1.40624e-12		THAP12	0.505182	5.80108	34.2782	2.71141e-08	1.0974e-06
STX1A	2.35415	2.81892	57.7258	2.51904e-13	1.93454e-11		RNF113A	-0.540117	4.17181	25.9011	9.71366e-07	3.92604e-05		INHA	2.35199	-2.1492	63.7456	1.84885e-14	1.41985e-12		TBPL1	0.726652	4.1755	34.2768	2.71309e-08	1.0974e-06
SENP1	0.500115	4.80205	57.6984	2.52502e-13	1.93567e-11		UCK2	-0.609442	6.205	25.8988	9.72368e-07	3.92604e-05		ODF3L2	2.19602	-4.08804	63.6899	1.8939e-14	1.45186e-12		FRZB	2.53217	0.326836	34.2555	2.73898e-08	1.10589e-06
Y_RNA.344	1.76862	-1.74993	57.6803	2.54521e-13	1.94767e-11		AIMP2	-0.559773	3.99834	25.8831	9.79226e-07	3.94629e-05		MT.TS2	2.29548	-2.99166	63.6415	1.934e-14	1.47996e-12		C3orf62	-0.804359	4.95012	34.2281	2.76935e-08	1.11617e-06
CPLX2	2.47982	-3.49602	57.5739	2.66715e-13	2.03736e-11		AHCY	-0.61021	6.93166	25.8787	9.8113e-07	3.94629e-05		AC022431.1	-0.833248	8.23632	63.0158	2.53546e-14	1.93676e-12		TTC22	1.69862	0.770407	34.2236	2.77466e-08	1.11632e-06
NFKB1	0.893342	6.7163	57.5017	2.75314e-13	2.09932e-11		SDHAF2	-0.318312	5.42115	25.8754	9.8261e-07	3.94629e-05		PCDHA12	2.21719	-4.23805	149.765	2.63813e-14	2.01162e-12		XPC	-0.612813	6.15389	34.2173	2.782e-08	1.11729e-06
IFNA8	1.87456	-4.23421	91.5715	2.77017e-13	2.10856e-11		SDC3	1.81801	3.46233	25.8757	9.86053e-07	3.95311e-05		C8B	2.77927	-3.57635	62.7936	2.79159e-14	2.12487e-12		CHRDL1	2.88497	2.93975	34.1577	2.87617e-08	1.15306e-06
ZCCHC2	0.864823	6.06162	57.4771	2.78316e-13	2.11471e-11		MLEC	-0.526589	8.38148	25.8533	9.92346e-07	3.97084e-05		IL1B	2.15019	6.35625	62.792	2.83614e-14	2.15497e-12		FASLG	1.77262	0.0664796	34.0412	2.99649e-08	1.19918e-06
ENPP7P3	2.07401	-4.1836	74.2295	2.90463e-13	2.20311e-11		MEIS3	1.24258	0.00523174	25.8497	9.93982e-07	3.97084e-05		SEMA6D	2.90807	-2.1947	62.6638	2.95541e-14	2.24163e-12		PMPCB	-0.617393	6.52004	33.9746	3.08196e-08	1.23121e-06
NAP1L4P1	1.21217	1.74461	57.3289	2.97078e-13	2.24932e-11		KLHL3	0.97175	3.63744	25.8435	9.96726e-07	3.97113e-05		AUNIP	1.31516	2.12791	62.4695	3.21276e-14	2.43253e-12		SLC25A21	2.58906	0.00718425	33.9462	3.12211e-08	1.24505e-06
SIPA1L1	1.26094	6.24669	57.3282	2.98462e-13	2.25583e-11		ADH1B	1.88674	-1.2439	25.8416	9.9756e-07	3.97113e-05		ABCG8	1.94024	-4.2331	101.125	3.30923e-14	2.50117e-12		DPRXP4	-1.36329	2.46974	33.8649	3.22825e-08	1.28511e-06
CEP89	-1.00488	3.96375	57.3091	2.99676e-13	2.26103e-11		MRPL57	-0.542489	5.37605	25.8318	1.00196e-06	3.97526e-05		CTHRC1	2.87814	-0.611823	62.3485	3.40364e-14	2.56802e-12		C2orf68	-0.49696	6.11614	33.8495	3.24927e-08	1.29121e-06
RAMP3	2.61636	-2.14781	57.3015	3.00677e-13	2.26461e-11		GPR87	1.94607	0.455671	25.8287	1.00356e-06	3.97526e-05		MED7	-0.768293	3.25107	62.0839	3.79794e-14	2.8605e-12		UBE2D2	-0.64097	6.60229	33.8395	3.26299e-08	1.2944e-06
FAM161B	-1.1283	2.4777	57.094	3.29448e-13	2.47696e-11		SLC6A1	1.45539	-0.494774	25.8276	1.00386e-06	3.97526e-05		FBXL17	-0.872351	4.8156	61.8491	4.20569e-14	3.16206e-12		SKAP1	1.68628	3.31869	33.8287	3.27798e-08	1.29807e-06
NUDT13	-0.938778	1.56894	57.0869	3.30471e-13	2.48032e-11		CFD	-2.28072	8.1698	25.8143	1.01428e-06	4.00698e-05		MAGI1	2.61323	-1.95048	61.6161	4.65367e-14	3.49277e-12		CATSPERB	1.83849	-0.683456	33.7015	3.45901e-08	1.36737e-06
RP11.561B11.3	2.18749	-3.32847	57.0759	3.32084e-13	2.48809e-11		MDH2	-0.593238	7.04839	25.802	1.01541e-06	4.00698e-05		RP11.54D18.3	2.19163	-3.20166	61.6064	4.67333e-14	3.50141e-12		PRKN	1.74643	0.530571	33.6767	3.49557e-08	1.37941e-06
RP11.459E5.1	2.28508	-3.91302	57.0578	3.34738e-13	2.50361e-11		MT3	1.69119	-2.19499	25.7567	1.03624e-06	4.08205e-05		RPL26	-0.803337	6.45767	61.2704	5.40857e-14	4.04523e-12		FER1L4	1.70041	2.48243	33.6214	3.57837e-08	1.40963e-06
RP11.20D14.6	2.88321	1.5918	57.0404	3.40566e-13	2.54277e-11		RAB32	-1.0127	6.34953	25.7523	1.0388e-06	4.08504e-05		BMP2K	0.930726	6.33146	61.2019	5.57238e-14	4.16052e-12		SUDS3	-0.407921	6.07346	33.6156	3.58717e-08	1.41064e-06
ADORA2A	1.78994	1.22843	56.9647	3.48757e-13	2.59942e-11		OR6Y1	1.79549	-2.45722	25.7382	1.04485e-06	4.10171e-05		TTC6	1.96038	-4.17433	61.1823	5.62003e-14	4.18882e-12		PRSS23	1.6649	1.21661	33.582	3.63842e-08	1.42832e-06
TSPAN15	2.22097	0.476801	56.8202	3.71935e-13	2.76738e-11		IMPA2	-0.603806	5.87948	25.6732	1.07572e-06	4.21558e-05		SLC51B	2.4011	-4.17076	89.2257	5.73971e-14	4.27062e-12		LXN	1.17057	4.31342	33.4405	3.86321e-08	1.51394e-06
CCL13	2.51791	-3.66927	56.7901	3.76658e-13	2.79767e-11		HAR1B	1.60539	-1.96893	25.6333	1.09517e-06	4.28441e-05		GFY	1.89277	-4.20583	68.3723	5.85355e-14	4.34229e-12		GABRG1	1.98373	-1.57556	33.4347	3.87263e-08	1.51501e-06
RP11.439L18.1	1.93596	-0.412136	56.7754	3.79103e-13	2.81099e-11		TLL2	1.91798	1.01308	25.6228	1.1009e-06	4.29938e-05		SGIP1	2.04723	-0.506144	61.0877	5.85623e-14	4.34229e-12		ASB14	-0.801906	3.54807	33.4242	3.88989e-08	1.51914e-06
TBK1	0.713915	5.54768	56.6504	4.00575e-13	2.96464e-11		MAGI2.AS3	2.09505	1.97947	25.5772	1.12559e-06	4.37963e-05		AC078842.3	2.11593	-4.27063	327.465	6.18355e-14	4.5771e-12		FCRL6	1.68827	2.61911	33.3892	3.94813e-08	1.53923e-06
KCNN1	2.68147	-0.877367	56.6546	4.01204e-13	2.96464e-11		PIR	1.87827	-0.396578	25.572	1.12567e-06	4.37963e-05		MROH4P	1.99825	-4.14912	60.9359	6.25631e-14	4.623e-12		SPDYC	1.65755	-0.550001	33.3776	3.96756e-08	1.54414e-06
UPB1	1.92229	2.20895	56.5728	4.15529e-13	3.06522e-11		GABBR2	1.1263	-0.0970918	25.5689	1.12725e-06	4.37963e-05		GRM5	2.63678	-3.9879	60.7675	6.73247e-14	4.96632e-12		HDAC3	-0.655891	5.88597	33.3541	4.00718e-08	1.55689e-06
C1QL2	2.45393	-3.92705	56.3875	4.49844e-13	3.31267e-11		OSBPL5	-1.08522	7.0059	25.5414	1.14264e-06	4.42954e-05		ADAMTSL3	3.05428	-2.3909	60.7421	6.82422e-14	5.02538e-12		RGL1	1.89143	2.2229	33.343	4.02611e-08	1.56156e-06
FAM126B	0.690603	5.66465	56.3129	4.64893e-13	3.41764e-11		CLDN14	1.36364	-0.802155	25.536	1.144e-06	4.42954e-05		IL13RA2	2.59752	-3.41888	60.6983	6.9384e-14	5.09629e-12		IL2RB	1.5834	5.0099	33.2497	4.20844e-08	1.6295e-06
CHD2	0.82524	8.27987	56.2402	4.80063e-13	3.52314e-11		OR10H5	1.71241	-2.06171	25.5237	1.15033e-06	4.44121e-05		IL1A	2.96547	-1.0922	60.7082	6.94421e-14	5.09629e-12		SAMD12	2.01719	1.61161	33.1782	4.31764e-08	1.66892e-06
PATL1	0.730535	6.89013	56.2139	4.85666e-13	3.55819e-11		GBA3	1.65534	-1.45942	25.5225	1.15094e-06	4.44121e-05		AC078941.1	2.27793	-3.57919	60.69	6.96357e-14	5.1018e-12		CHST14	-0.764624	5.06	33.1597	4.3516e-08	1.67918e-06
KIAA0100	-0.476693	8.4509	56.1584	4.97698e-13	3.63907e-11		WFS1	1.70563	2.59961	25.461	1.18466e-06	4.56357e-05		LINC00534	2.71101	-3.18951	60.6194	7.18099e-14	5.25214e-12		ARHGEF12	1.87928	5.38019	33.1207	4.45878e-08	1.71762e-06
DOT1L	0.614509	6.81088	56.1553	4.98399e-13	3.63907e-11		NR1I2	-1.6032	3.20549	25.4368	1.19604e-06	4.59561e-05		CDKN2AIPNL	-0.709846	3.59671	60.4972	7.57411e-14	5.53026e-12		ABI3BP	1.40732	0.707862	33.0727	4.51525e-08	1.73525e-06
BRSK2	2.57531	-1.63999	56.1464	5.00711e-13	3.64976e-11		ABLIM1	1.44865	6.02894	25.4445	1.19704e-06	4.59561e-05		STMN2	2.31001	-4.08188	60.4821	7.62391e-14	5.55718e-12		LOC441666	2.49627	1.48707	33.0758	4.51988e-08	1.73525e-06
AMHR2	2.17257	-1.44189	56.0834	5.14465e-13	3.74367e-11		LRRC2	1.5453	0.552614	25.4026	1.21454e-06	4.65492e-05		LINC00632	2.2136	-4.05423	60.4567	7.70901e-14	5.60971e-12		OR2AT4	2.21052	-2.28889	33.0575	4.54465e-08	1.74181e-06
ADAMTS19.AS1	2.12835	-4.12819	56.0606	5.19682e-13	3.76405e-11		NECTIN3	1.30707	0.544303	25.3866	1.2233e-06	4.67696e-05		RBM24	2.75169	-2.5611	60.2313	8.50515e-14	6.17859e-12		RNF148	2.09991	-2.35445	33.0005	4.65595e-08	1.78145e-06
RP11.798K3.2	1.95019	-4.0959	56.0605	5.19706e-13	3.76405e-11		TMPRSS12	1.70499	-1.89363	25.3846	1.22442e-06	4.67696e-05		RP11.227D13.1	2.39326	-3.57958	60.2156	8.56378e-14	6.21069e-12		VCAM1	2.82304	2.9457	32.9707	4.75166e-08	1.81501e-06
PBX4	1.74649	2.0451	56.0597	5.19891e-13	3.76405e-11		LOC100507055	1.72696	-1.71306	25.3748	1.22981e-06	4.68964e-05		HEPACAM2	2.74664	-1.21762	60.1824	8.70793e-14	6.3046e-12		FAM53C	-0.670894	6.67441	32.9332	4.79102e-08	1.82696e-06
RP11.486A14.2	2.1639	-3.36498	56.0452	5.23211e-13	3.78172e-11		CDH9	3.02677	2.90216	25.3723	1.23643e-06	4.7e-05		MAGEA6	2.16882	-4.12899	60.1732	8.72362e-14	6.30534e-12		FMO5	1.1265	4.32162	32.8877	4.88454e-08	1.85949e-06
DENND2C	2.36925	1.09482	55.9474	5.48807e-13	3.96006e-11		PM20D1	1.51433	0.18615	25.3624	1.23668e-06	4.7e-05		EGFL6	2.47755	-3.60941	59.9633	9.56026e-14	6.89846e-12		ADCY10	1.55937	0.784346	32.871	4.91928e-08	1.86957e-06
RAB8B	1.04338	6.59112	55.9123	5.54846e-13	3.99693e-11		TMEM147	-0.631389	4.96859	25.2976	1.27322e-06	4.83077e-05		PCDHAC2	2.16358	-4.22683	124.13	1.00473e-13	7.23774e-12		TUBB1	1.71747	4.20613	32.8615	4.95633e-08	1.8805e-06
RP11.506O24.2	1.97485	-4.26205	242.658	5.56528e-13	4.00235e-11		FARSA	-0.670629	6.64634	25.2775	1.28478e-06	4.86649e-05		GP5	2.19427	-0.188933	59.8376	1.00997e-13	7.26332e-12		ZNF729	1.63866	-0.761466	32.723	5.23899e-08	1.98287e-06
CHMP1B2P	2.49061	-3.6948	55.8509	5.70126e-13	4.0933e-11		ZNF18	-0.403209	4.08977	25.265	1.29198e-06	4.88558e-05		RP11.114G22.1	2.76895	-2.95968	59.8147	1.02011e-13	7.32402e-12		TTLL3	-0.879216	5.14267	32.716	5.25445e-08	1.98287e-06
RNU6.299P	1.93677	-4.23221	114.309	5.9045e-13	4.23215e-11		KIAA1109	0.56463	7.74978	25.2451	1.30362e-06	4.92138e-05		RP11.63E5.6	1.08501	-0.520537	59.6131	1.11403e-13	7.98498e-12		KDM4E	2.37954	-1.27343	32.7139	5.25916e-08	1.98287e-06
RP11.182J1.14	1.96883	-4.13309	55.7608	5.93283e-13	4.24538e-11		CCDC186	0.558707	5.31593	25.2409	1.30608e-06	4.92246e-05		SLC25A37	1.4101	7.49194	59.3754	1.24602e-13	8.9162e-12		EFHC1	-0.935984	5.46869	32.713	5.26116e-08	1.98287e-06
RNF152	2.38227	0.207488	55.7615	5.94468e-13	4.24679e-11		EN2	1.22723	-0.861253	25.2321	1.31122e-06	4.93361e-05		GPNMB	2.63819	2.92246	59.3636	1.2577e-13	8.98482e-12		KCNA2	1.74357	-0.942423	32.6692	5.36027e-08	2.01687e-06
DDX46	-0.526797	6.90722	55.6318	6.28085e-13	4.47951e-11		STARD9	1.40574	6.16418	25.205	1.33287e-06	5.00679e-05		NFRKB	0.609739	5.8565	59.331	1.2602e-13	8.98773e-12		PWWP2A	-0.579548	5.615	32.648	5.4089e-08	2.03179e-06
CYP26C1	2.20724	-3.67771	55.6161	6.32466e-13	4.50329e-11		ELP5	-0.463763	5.22609	25.1746	1.34555e-06	5.04604e-05		RP3.510D11.2	-2.88939	-0.963074	59.111	1.38752e-13	9.87942e-12		CEACAM1	1.79868	3.52346	32.5871	5.5618e-08	2.08577e-06
RPL7L1P5	1.98451	-3.99257	55.6057	6.35393e-13	4.51665e-11		XRN1	0.50069	7.2781	25.1692	1.34887e-06	5.05012e-05		GIPC2	2.62702	-1.52078	59.0998	1.3944e-13	9.912e-12		ZNF614	0.806195	4.24931	32.5187	5.71496e-08	2.13966e-06
CZIB	-0.692407	4.93629	55.5293	6.57206e-13	4.66341e-11		BCO1	1.49461	-1.67852	25.1293	1.3733e-06	5.1331e-05		AC051649.12	2.40358	-2.16497	59.0947	1.39742e-13	9.91704e-12		RGS13	1.97692	-1.38695	32.5139	5.72676e-08	2.14054e-06
ITLN2	2.18979	-3.72593	55.5259	6.58208e-13	4.66341e-11		C16orf74	-1.26838	3.70393	25.1138	1.38285e-06	5.15681e-05		EVX2	1.94228	-4.26813	243.446	1.43451e-13	1.01635e-11		ARHGAP42.1	1.97967	-0.521048	32.4677	5.84056e-08	2.17948e-06
RP1.28O10.1	2.02921	-1.13595	55.4465	6.81727e-13	4.81727e-11		C7orf25	-0.560822	3.30462	25.1117	1.3842e-06	5.15681e-05		NPR1	2.47044	-2.5769	59.0285	1.43853e-13	1.01753e-11		PCID2	0.454025	5.66834	32.4466	5.89339e-08	2.19558e-06
RP11.879F14.3	2.18561	-4.01764	55.4451	6.82165e-13	4.81727e-11		GET1	-0.473502	4.54385	25.0959	1.39405e-06	5.18499e-05		PRRT3	1.19176	1.66897	58.8115	1.58185e-13	1.11706e-11		FBN3	1.51358	0.555962	32.4221	5.95516e-08	2.21495e-06
RP11.109G23.1	2.18053	-3.93418	55.4147	6.91396e-13	4.87446e-11		NPY	1.94056	-2.12147	25.062	1.41546e-06	5.24898e-05		ELOVL6	1.45047	3.63854	58.7698	1.61103e-13	1.1358e-11		UTP6	-0.578147	6.20502	32.4017	6.00713e-08	2.23062e-06
NAPA	0.629891	6.73115	55.4	6.95912e-13	4.89355e-11		PRSS57	-1.8642	7.8747	25.0706	1.41589e-06	5.24898e-05		TNMD	1.91149	-4.22045	79.1164	1.64948e-13	1.16101e-11		LRBA	1.14569	7.44094	32.3663	6.10227e-08	2.26224e-06
GCOM1	2.38659	-2.51409	55.3985	6.96381e-13	4.89355e-11		LAMA2	0.893947	0.25985	25.0495	1.4235e-06	5.26858e-05		ITGBL1	2.87792	-2.71682	58.6891	1.66893e-13	1.17278e-11		PITPNA	-0.608691	6.51383	32.3291	6.19616e-08	2.29329e-06
RP11.1080G15.1	2.46587	-3.66491	55.2341	7.48912e-13	5.25412e-11		USP9X	0.428083	7.8874	25.0399	1.42961e-06	5.28255e-05		RP11.153K16.1	2.55133	-3.88374	58.5891	1.74366e-13	1.22329e-11		SH3BP5	1.63578	2.73687	32.2686	6.35798e-08	2.34934e-06
TLR8.AS1	2.02682	-2.11435	55.2191	7.53911e-13	5.28057e-11		SFXN4	-0.592628	5.13305	25.0091	1.44957e-06	5.34757e-05		SEC14L6	2.64803	-2.86023	58.5715	1.7572e-13	1.23079e-11		OR7E12P	2.16551	-2.1762	32.253	6.40058e-08	2.36123e-06
RP11.62C7.2	2.13798	-3.87808	55.0842	8.00291e-13	5.58979e-11		SUOX	-0.522918	4.93723	25.0034	1.45334e-06	5.35277e-05		ZNF99	2.84974	-2.58859	58.5625	1.76415e-13	1.23365e-11		BAX	-1.03501	5.89725	32.2241	6.48002e-08	2.38665e-06
SLC25A46	-0.496116	5.97737	55.0832	8.00659e-13	5.58979e-11		KMT5C	-0.812314	4.54882	24.9891	1.46267e-06	5.36358e-05		SFRP5	2.61322	-0.781992	58.485	1.82827e-13	1.2764e-11		FCRL3	1.65348	3.06798	32.1962	6.55751e-08	2.41127e-06
AC002480.3	2.06882	-4.05427	55.076	8.03234e-13	5.59868e-11		SEPHS2	-0.452338	6.12026	24.9882	1.46329e-06	5.36358e-05		RP11.353N14.1	1.83383	-4.20596	63.9017	1.83587e-13	1.27963e-11		TIGD6	-0.809279	2.45006	32.1688	6.63462e-08	2.43214e-06
CLCN4	2.22152	1.89284	55.0248	8.26086e-13	5.74865e-11		POLR2H	-0.550127	4.79116	24.9881	1.46338e-06	5.36358e-05		CRYBA4	1.99189	-3.42234	58.4002	1.89417e-13	1.31814e-11		DKFZP586I1420	-0.799837	5.72928	32.1685	6.63573e-08	2.43214e-06
CNN3	2.38085	1.42545	54.9371	8.59055e-13	5.96842e-11		DLK1	2.96601	3.4106	24.9853	1.47129e-06	5.38387e-05		ESR2	2.22946	-1.62162	58.3922	1.90082e-13	1.32062e-11		NKIRAS2	-0.710641	6.29137	32.1107	6.80138e-08	2.48882e-06
RP11.725P16.2	2.64977	-3.54287	54.9172	8.61743e-13	5.97744e-11		PCYOX1L	-0.7025	5.71655	24.9509	1.48807e-06	5.43648e-05		MYT1	2.56846	-0.0226964	58.346	1.94578e-13	1.34968e-11		MED8	0.532581	4.76452	32.0735	6.9105e-08	2.52467e-06
COQ9	-0.84167	4.65925	54.9038	8.66876e-13	6.00336e-11		CELF5	1.00446	0.11792	24.9444	1.49244e-06	5.4437e-05		PSMG1	0.762376	4.71577	58.2984	1.98058e-13	1.3716e-11		ARGFXP2	-0.913608	2.27609	32.0645	6.93704e-08	2.53029e-06
SLC17A8	2.62823	-3.63282	54.8717	8.79297e-13	6.07959e-11		PAWR	1.62256	-2.49919	26.4365	1.50205e-06	5.46994e-05		SLC25A46	-0.595023	5.97468	58.2488	2.02413e-13	1.39951e-11		THY1	2.46741	1.48706	32.05	6.99555e-08	2.54753e-06
NKX6.2	2.12751	-4.10562	54.8655	8.81713e-13	6.08651e-11		LINC00469	1.44716	-1.61343	24.865	1.54675e-06	5.62366e-05		HMGB1P17	2.54612	-4.21596	137.378	2.08843e-13	1.44165e-11		OTOGL	1.87988	-1.11142	32.0281	7.04565e-08	2.56165e-06
ATP13A3	0.928821	6.79098	54.8521	8.86942e-13	6.1128e-11		USF3	0.471177	7.0917	24.8408	1.56373e-06	5.67629e-05		HOXC12	2.06785	-4.17704	58.0946	2.16577e-13	1.49265e-11		MAGEC1	1.92501	-1.66952	32.0034	7.12032e-08	2.58465e-06
PRKG1	2.93286	-1.25474	54.8279	9.01501e-13	6.20319e-11		CYB561D1	-0.480754	5.16942	24.8161	1.5812e-06	5.73053e-05		AC069155.1	1.98444	-4.25036	143.643	2.20168e-13	1.51497e-11		TRIM40	1.96863	-2.0022	31.9844	7.17861e-08	2.60164e-06
RNF182	2.96252	0.0942283	54.7581	9.31698e-13	6.40073e-11		EPSTI1	1.58422	3.47266	24.8127	1.58695e-06	5.74216e-05		RP11.879F14.3	2.31475	-4.01839	57.744	2.52603e-13	1.73538e-11		ANKHD1	-0.696693	4.41903	31.9751	7.20713e-08	2.60781e-06
RP11.879F14.2	2.4625	-2.6227	54.6811	9.56807e-13	6.56275e-11		EIF6	-0.609256	6.03535	24.8009	1.59213e-06	5.7475e-05		LY6G6D.6	2.42116	-3.80422	57.6844	2.593e-13	1.77663e-11		MAP4	-0.652655	7.75516	31.9588	7.25746e-08	2.62183e-06
RP3.437C15.1	0.801172	3.99802	54.6766	9.58711e-13	6.56534e-11		PPP3CC	0.519093	5.0363	24.799	1.5935e-06	5.7475e-05		CALB1	2.43896	-3.89153	57.6832	2.59435e-13	1.77663e-11		DENND6A	-0.495786	6.14334	31.9457	7.29833e-08	2.6324e-06
SLC19A2	1.08049	3.14883	54.6428	9.73158e-13	6.65368e-11		PSPH	-0.685344	4.02726	24.7885	1.60101e-06	5.76541e-05		CCDC181	2.45414	-3.13013	57.4379	2.88958e-13	1.97566e-11		CPOX	0.891181	5.41172	31.8871	7.48351e-08	2.6949e-06
TECTA	1.20723	-0.147394	54.6168	9.8446e-13	6.72027e-11		LOC644145	1.70319	-2.55904	28.0042	1.61227e-06	5.78757e-05		RP11.128M1.1	2.43739	-3.48434	57.4218	2.9101e-13	1.98654e-11		SEPTIN7P2	-0.540633	3.9874	31.879	7.50946e-08	2.69995e-06
OR5AN1	2.07633	-4.0994	54.4932	1.03993e-12	7.08767e-11		MIR4529	1.77025	-2.55104	29.1217	1.61227e-06	5.78757e-05		FRAS1	2.30817	-2.2547	57.3608	2.98915e-13	2.03726e-11		RSKR	-0.632454	6.05811	31.8148	7.71862e-08	2.77075e-06
CTD.2105E13.6	2.13494	-4.23695	141.25	1.05192e-12	7.15506e-11		GPT2	-1.70216	5.55607	24.7648	1.62485e-06	5.82351e-05		CTD.2554C21.3	2.72336	-1.7608	57.3398	3.02048e-13	2.05536e-11		TMEM72	1.93822	-0.523129	31.8038	7.75486e-08	2.77936e-06
ANKRD20A2P	2.3185	-3.39413	54.4647	1.05314e-12	7.15506e-11		PLEKHS1	1.39797	-0.0119689	24.7228	1.64916e-06	5.90128e-05		AC023469.1	1.89435	-4.23844	95.2545	3.04738e-13	2.07039e-11		PTPN2	-0.607298	5.69881	31.7633	7.89059e-08	2.82024e-06
AC095067.1	2.28036	-3.93408	54.4334	1.06789e-12	7.24379e-11		IFNLR1	1.4407	1.46382	24.7182	1.65257e-06	5.90418e-05		INHBA	2.5319	3.93508	57.2619	3.16233e-13	2.1451e-11		TMEM45A	2.1767	0.211959	31.7623	7.89384e-08	2.82024e-06
GK.AS1	1.98822	-4.13415	56.8439	1.07244e-12	7.26323e-11		PLA2R1	1.41163	0.531844	24.7035	1.66361e-06	5.93424e-05		GAB4	3.19537	-1.79907	57.2403	3.17198e-13	2.14826e-11		C5	-1.09134	4.8407	31.7502	7.93487e-08	2.83044e-06
PPIP5K1	-0.798139	4.09522	54.318	1.12395e-12	7.60009e-11		TMEM203	-0.408735	4.52447	24.6429	1.70966e-06	6.08617e-05		TBC1D22B	0.594419	5.04701	57.192	3.21937e-13	2.17692e-11		CARMIL3	0.922646	1.87142	31.7317	7.99809e-08	2.8485e-06
CD300LD	2.33321	-2.02086	54.2263	1.17067e-12	7.90356e-11		LRPAP1	-0.842056	7.11367	24.6405	1.71157e-06	6.08617e-05		IFNL3	2.42815	-3.70652	57.1345	3.30191e-13	2.22923e-11		FREM1	3.13489	2.4386	31.7272	8.07146e-08	2.86685e-06
PDCD2	-0.44381	5.98507	54.1556	1.20795e-12	8.14247e-11		C1S	1.26917	2.29567	24.547	1.78532e-06	6.33845e-05		DMBX1	2.44756	-3.84402	57.1035	3.34718e-13	2.25625e-11		SWT1	0.709357	4.15785	31.7093	8.07492e-08	2.86685e-06
CCNYL2	1.93865	-4.22818	99.1942	1.2171e-12	8.17853e-11		NDUFV3	-0.357389	5.36773	24.5287	1.80015e-06	6.37427e-05		RHOV	2.35382	-1.82083	57.0862	3.37274e-13	2.26992e-11		CLINT1	-0.621952	7.79303	31.6782	8.18342e-08	2.90082e-06
IRX4	2.33711	-4.21659	118.346	1.2171e-12	8.17853e-11		CRCP	-0.371325	5.84507	24.5276	1.80104e-06	6.37427e-05		RNF212B	2.21772	-3.90348	56.812	3.80518e-13	2.55696e-11		PDHB	-0.502545	5.9213	31.654	8.26835e-08	2.92635e-06
AP000473.8	2.42343	-2.95159	54.0997	1.23834e-12	8.30825e-11		PEDS1	-0.54608	4.80837	24.4841	1.83678e-06	6.49062e-05		RACK1	-0.738637	10.5813	56.7036	3.99132e-13	2.67786e-11		P2RX1	-1.24361	7.84714	31.6186	8.39479e-08	2.96358e-06
CDK10	-0.763575	5.42208	53.9964	1.29644e-12	8.68455e-11		SLC35B2	-0.502613	5.56814	24.4798	1.8403e-06	6.49062e-05		CPS1	2.56645	-0.974492	56.5457	4.28379e-13	2.86961e-11		EOMES	1.50946	2.13325	31.6173	8.3997e-08	2.96358e-06
RABL2B	-0.693265	4.61301	53.9928	1.29854e-12	8.68505e-11		DPP3	-0.545317	5.68218	24.4772	1.84251e-06	6.49062e-05		EGLN3	2.33192	0.1456	56.5208	4.32804e-13	2.89474e-11		ZNF883	2.32856	0.577244	31.5437	8.66878e-08	3.05376e-06
RAD50	-0.824087	5.9538	53.9164	1.34332e-12	8.97065e-11		BDH1	-0.900561	5.19916	24.4678	1.85031e-06	6.50799e-05		CTC.329D1.2	-0.794426	0.633681	56.4089	4.54455e-13	3.03483e-11		ALG14	0.788167	1.60831	31.4919	8.86331e-08	3.11743e-06
RP11.401P9.5	1.6975	-1.94138	53.8675	1.37281e-12	9.15336e-11		SLC35B4	-0.559879	5.83244	24.444	1.87031e-06	6.56812e-05		SOWAHA	2.06795	-4.16218	61.0742	4.57148e-13	3.04808e-11		EIF2S3	-0.641971	8.34688	31.4771	8.91955e-08	3.13235e-06
STRIP2	1.74827	2.05212	53.7603	1.43979e-12	9.58507e-11		ABHD14A	-0.877729	3.62137	24.4372	1.87609e-06	6.57823e-05		RP11.927P21.4	1.09627	0.496058	56.3701	4.62288e-13	3.07758e-11		PRDM1	1.28287	4.35559	31.4695	8.94868e-08	3.13772e-06
PSME4	0.725581	6.87155	53.3356	1.739e-12	1.15591e-10		RGL1	1.42249	2.19434	24.4333	1.87937e-06	6.57956e-05		CSAG3	1.92105	-4.18998	56.3194	4.72728e-13	3.14221e-11		IL1RAPL1	2.03671	-1.96058	31.4556	9.0023e-08	3.15164e-06
CPEB4	1.11845	6.62252	53.3352	1.74285e-12	1.15668e-10		ZNF688	-0.549776	3.8021	24.4185	1.89198e-06	6.61345e-05		CCDC27	1.97158	-4.22046	92.8351	5.09208e-13	3.37427e-11		CYP4F12	1.92226	-0.825739	31.4213	9.13579e-08	3.18881e-06
PGA4	2.57399	-3.655	53.2939	1.77158e-12	1.17394e-10		KTI12	-0.443886	4.04915	24.4089	1.90023e-06	6.63205e-05		RP11.40H19.1	1.96756	-4.22102	88.8255	5.09208e-13	3.37427e-11		EYA3	0.486257	6.27477	31.4201	9.14049e-08	3.18881e-06
HPN	1.86765	-2.44031	53.2788	1.78353e-12	1.18004e-10		UGCG	1.09042	3.95773	24.3889	1.91746e-06	6.68189e-05		RP11.725P16.2	2.75551	-3.54219	56.0838	5.24475e-13	3.47009e-11		YOD1	0.941841	5.64134	31.4175	9.15071e-08	3.18881e-06
GDI2	-0.57471	8.41649	53.241	1.81381e-12	1.19823e-10		SDF4	-0.596344	6.62394	24.3734	1.93094e-06	6.71855e-05		SNORD3P1.46	1.91027	-4.24934	118.166	5.39622e-13	3.56482e-11		TIMD4	2.35891	1.25065	31.3951	9.24649e-08	3.21724e-06
RP11.324I22.3	1.67227	-1.91709	53.0685	1.95858e-12	1.29188e-10		ARMC5	-1.0183	6.15096	24.3689	1.93617e-06	6.72639e-05		EIF5AP2	1.49223	-1.44121	55.9779	5.49551e-13	3.62484e-11		C7orf31	-0.814604	3.57864	31.3593	9.38187e-08	3.25934e-06
FAXDC2	1.68833	3.35134	53.0706	1.96481e-12	1.29401e-10		TMEM11	-0.591696	4.61932	24.3638	1.93934e-06	6.72712e-05		SH3GL1	0.685642	5.92626	55.9346	5.60147e-13	3.68908e-11		NEO1	2.46507	4.18198	31.3524	9.47662e-08	3.28721e-06
RLF	0.987692	6.27355	53.0575	1.96819e-12	1.29425e-10		LRFN4	-1.17306	5.19104	24.3549	1.9495e-06	6.75199e-05		RP11.459E5.1	2.43021	-3.91969	55.8602	5.78829e-13	3.80628e-11		CHRM1.1	2.19336	-2.25403	31.2991	9.62748e-08	3.33388e-06
RP1.18D14.7	2.24817	-3.58097	53.0267	1.99532e-12	1.31009e-10		PIGS	-0.451516	6.47056	24.3243	1.97433e-06	6.82757e-05		EPN3	2.44944	-2.09617	55.8427	5.83339e-13	3.83009e-11		RHAG	2.61691	4.89137	31.3124	9.6406e-08	3.33388e-06
MRPL43	-0.511369	4.7998	53.0099	2.01036e-12	1.31795e-10		BCL2L13	-0.41615	6.1949	24.3184	1.9796e-06	6.83535e-05		ERVMER61.1	1.83782	-4.25535	122.837	6.27394e-13	4.11307e-11		NDRG3	-0.624861	5.70274	31.2726	9.73778e-08	3.36235e-06
RP11.11N5.1	2.7361	-3.30693	52.9553	2.05974e-12	1.34827e-10		LOC149086	2.24003	1.03006	24.2862	2.01287e-06	6.93548e-05		NICN1	-0.764865	4.17092	55.6273	6.41525e-13	4.1993e-11		CCR4	1.74312	1.29325	31.2637	9.77494e-08	3.37005e-06
AC004988.1	2.21509	-3.90148	52.9489	2.06565e-12	1.35008e-10		FAM167A	1.53007	0.988322	24.2762	2.01778e-06	6.93548e-05		TLX2	2.34269	-2.18339	55.5807	6.54846e-13	4.27999e-11		KAZALD1	1.57384	-0.236482	31.2548	9.81217e-08	3.37774e-06
WNT11	1.84541	0.458488	52.9435	2.07068e-12	1.35131e-10		P4HTM	-0.739459	5.20574	24.2762	2.01778e-06	6.93548e-05		WNK1	0.69092	8.41831	55.4928	6.80788e-13	4.44279e-11		C6	1.9841	-1.93954	31.2345	9.89817e-08	3.40218e-06
RP11.215E13.1	2.14372	-4.23496	138.966	2.13544e-12	1.39147e-10		USHBP1	1.14526	-0.782303	24.2681	2.02512e-06	6.95014e-05		APCDD1L	3.04025	-3.41953	55.3403	7.28215e-13	4.7451e-11		RPAIN	-0.595285	5.60628	31.2198	9.96089e-08	3.41855e-06
C16orf86	-0.89044	2.36862	52.7734	2.23364e-12	1.45325e-10		GAB1	0.747071	5.85591	24.2529	2.03911e-06	6.98758e-05		WDR55	-0.567379	5.30415	55.3265	7.32675e-13	4.76693e-11		SMIM3	-1.53719	6.79287	31.2004	1.00656e-07	3.44926e-06
USO1	-0.721153	6.31975	52.7603	2.24668e-12	1.45953e-10		IGF1	1.31764	0.78522	24.2048	2.084e-06	7.13063e-05		PRKACG	2.09427	-3.41923	55.2845	7.4641e-13	4.84896e-11		RASSF9	2.07778	-1.99103	31.1671	1.0189e-07	3.48627e-06
RDH10	1.1538	2.47477	52.7531	2.25391e-12	1.46202e-10		GSDMA	1.33536	-1.3311	24.1586	2.12804e-06	7.26083e-05		GPR176	1.96868	-1.2646	55.2281	7.65254e-13	4.96388e-11		GSTA4	1.6217	0.908937	31.1566	1.02349e-07	3.49271e-06
RP11.264E20.2	1.92265	-4.12232	52.7051	2.30262e-12	1.49136e-10		ATP6AP1	-0.642788	7.49087	24.1581	2.12847e-06	7.26083e-05		RP11.333E1.1	-1.13235	0.73236	55.201	7.74455e-13	5.016e-11		TNIP1	-0.835275	7.22279	31.1558	1.02387e-07	3.49271e-06
WNT1	2.19879	-1.87291	52.6737	2.33506e-12	1.5101e-10		SCAMP5	1.20137	3.95384	24.1377	2.1496e-06	7.3011e-05		FAM138E	2.24273	-4.18141	72.6205	8.00639e-13	5.17778e-11		TNXB	1.94522	3.97575	31.1066	1.05081e-07	3.57922e-06
DGKB	1.81485	-4.20676	64.3081	2.35158e-12	1.5185e-10		SMIM19	-0.521541	4.4107	24.1361	2.14981e-06	7.3011e-05		CYP2C60P	2.06243	-4.23391	95.7002	8.24582e-13	5.32462e-11		KRT4	1.91542	-1.97594	31.046	1.07334e-07	3.64997e-06
RPL23AP82	-1.2031	2.27254	52.499	2.52417e-12	1.62751e-10		CDK5R1	0.818948	2.02809	24.136	2.14994e-06	7.3011e-05		GLIS2	2.17352	-0.437679	55.0057	8.44326e-13	5.44394e-11		STAC3	-1.49346	4.75515	31.0428	1.0748e-07	3.64997e-06
RP11.678G15.1	1.95565	-4.11815	52.4386	2.5931e-12	1.66944e-10		PAGE5	1.69471	-2.32776	24.1317	2.15405e-06	7.30411e-05		PSMB10	-0.766014	4.75879	54.9631	8.6036e-13	5.53902e-11		ABLIM1	1.74787	6.01053	31.0516	1.07822e-07	3.65609e-06
ALOX15	2.5996	1.43028	52.4142	2.64091e-12	1.69768e-10		CUTC	-0.381154	4.73451	24.112	2.17335e-06	7.35852e-05		PCDHA11	1.96914	-4.17222	58.0055	8.82016e-13	5.66995e-11		PCK1	1.93914	-1.66398	31.0034	1.09314e-07	3.70117e-06
TSPAN9.IT1	1.94652	-4.24986	156.994	2.77424e-12	1.78073e-10		MRPL43	-0.429948	4.84388	24.0851	2.19999e-06	7.4376e-05		STIL	1.06194	3.90706	54.8073	9.21784e-13	5.91675e-11		NDUFA2	-0.849583	4.48874	30.9779	1.10524e-07	3.73652e-06
ESAM	2.28371	3.30824	52.273	2.81708e-12	1.80553e-10		EGF	1.82811	2.10315	24.0822	2.20564e-06	7.44561e-05		CTD.2554C21.2	2.60681	-2.1029	54.7992	9.251e-13	5.92919e-11		ZNF542P	1.0132	4.37187	30.9733	1.10741e-07	3.7383e-06
SPATA24	-0.885933	0.528471	52.2116	2.86951e-12	1.8364e-10		TXLNA	-0.316007	6.95264	24.0721	2.213e-06	7.45932e-05		STRADB	0.923236	4.24412	54.7484	9.46113e-13	6.05484e-11		OPTN	1.5285	4.36373	30.8398	1.17555e-07	3.96242e-06
IL11	2.5164	-0.675844	52.1222	2.99396e-12	1.9132e-10		MIR623	1.04299	-0.0288375	24.068	2.21711e-06	7.46207e-05		AF064860.5	2.40643	-4.26966	105.723	9.67454e-13	6.18222e-11		PTN	2.0065	-1.99712	30.8294	1.17816e-07	3.96532e-06
TPRN	-0.815547	3.31546	52.0818	3.04065e-12	1.94015e-10		NAV2.AS4	1.64317	-2.10252	24.0646	2.22056e-06	7.46259e-05		SHISA3	2.22605	-2.98531	54.6639	9.82197e-13	6.26711e-11		STRA6	1.87961	-0.382243	30.8212	1.1823e-07	3.97333e-06
RP4.801G22.2	1.93371	-4.12154	52.0647	3.06386e-12	1.95206e-10		TEX55	1.53746	-2.02896	24.0602	2.22502e-06	7.46651e-05		EOLA2.DT	-1.07872	3.24432	54.6013	1.00979e-12	6.43366e-11		LAIR1	-1.10363	8.55704	30.7901	1.19823e-07	4.02089e-06
SHANK2	2.29792	-2.29585	51.9509	3.22362e-12	2.05081e-10		CCR9	1.11693	1.17325	24.0327	2.25283e-06	7.54866e-05		MLIP	2.13081	-4.1303	54.487	1.06219e-12	6.7575e-11		IFITM10	2.07522	2.41638	30.7824	1.20319e-07	4.03159e-06
RGS22	2.38953	-3.25021	51.939	3.24076e-12	2.05867e-10		MIR2116	1.74108	-2.00919	24.0069	2.27941e-06	7.60904e-05		H2BU2P	1.89288	-4.14417	54.4821	1.06452e-12	6.76228e-11		SKP1	-0.615936	6.51018	30.7767	1.20517e-07	4.03225e-06
RP11.136K14.1	2.25565	-2.90593	51.9108	3.28185e-12	2.0817e-10		WNT5A	1.30331	-0.77643	24.0065	2.27976e-06	7.60904e-05		RBMY1J	1.96412	-4.2791	448.338	1.0717e-12	6.79784e-11		EPHX2	1.9732	1.63409	30.7627	1.21245e-07	4.05062e-06
RP11.342M3.5	2.35475	-3.56698	51.8609	3.3558e-12	2.12547e-10		DAD1	-0.652108	6.0167	24.0054	2.28093e-06	7.60904e-05		CPOX	1.13145	4.5182	54.3413	1.13303e-12	7.17633e-11		KIR2DS4	2.13584	-0.262094	30.7073	1.24175e-07	4.14238e-06
ENTPD3	2.14962	-3.91496	51.8549	3.36485e-12	2.12807e-10		EPHA8	1.06774	-0.495071	23.9952	2.29153e-06	7.63317e-05		FGF9	2.51498	-0.501084	54.3345	1.13863e-12	7.20119e-11		CCL8	2.11275	-1.73102	30.696	1.24779e-07	4.15643e-06
CYP1A1	2.28083	-2.73994	51.7368	3.54702e-12	2.23999e-10		CEP126	1.3902	1.21443	23.9892	2.29777e-06	7.63501e-05		FAM222A.AS1	2.43278	-3.53108	54.3057	1.15103e-12	7.26639e-11		GRAP2	1.78459	3.1615	30.6628	1.26649e-07	4.21198e-06
NSMCE1	-0.608674	4.78079	51.5828	3.79985e-12	2.39614e-10		GHSR	1.6088	-1.5216	23.9881	2.29883e-06	7.63501e-05		FAM83D	1.45527	2.35113	54.3032	1.15232e-12	7.26639e-11		HERC2P2	1.2586	6.98483	30.6646	1.26819e-07	4.21198e-06
NEK8	-0.980789	3.15293	51.5794	3.80563e-12	2.39627e-10		IFI44L	2.09905	5.27073	23.9815	2.31464e-06	7.66984e-05		TBC1D9B	-0.592979	7.71572	54.2329	1.18879e-12	7.48535e-11		KLF1	2.07926	4.16446	30.582	1.31954e-07	4.37613e-06
HS3ST2	2.81552	-2.1767	51.5789	3.81632e-12	2.39948e-10		GRIK4	1.04411	-0.922874	23.9716	2.31609e-06	7.66984e-05		FOXA3	2.63055	-3.23549	54.2221	1.19446e-12	7.51006e-11		NR3C1	-0.745775	7.45014	30.5512	1.32818e-07	4.39832e-06
RP11.667K14.4	1.63256	-1.35914	51.4915	3.95816e-12	2.48503e-10		PRPH	1.52001	-1.00321	23.9549	2.33368e-06	7.71682e-05		RTBDN	1.95159	-4.15133	54.1819	1.21597e-12	7.63418e-11		DDB2	-0.977065	6.04518	30.5129	1.35027e-07	4.45932e-06
TSPEAR.AS2	2.81158	-1.34542	51.4639	4.02469e-12	2.52312e-10		CAP2	2.1329	-0.738647	23.919	2.37455e-06	7.84052e-05		GDF15	2.2336	0.528471	54.1573	1.22993e-12	7.71052e-11		CDK7	-0.646906	3.72073	30.5125	1.35053e-07	4.45932e-06
CFTR	2.6883	-3.42666	51.3147	4.28383e-12	2.68167e-10		TMEM35B	-0.471388	4.84019	23.9018	2.39059e-06	7.88199e-05		SYT9	2.24675	-4.11224	54.1153	1.25241e-12	7.84007e-11		PSMG2	-0.599675	5.68907	30.4616	1.38051e-07	4.54812e-06
TYSND1	-0.887138	3.80739	51.1993	4.51077e-12	2.81901e-10		DDX56	-0.465865	6.25481	23.8946	2.39845e-06	7.89642e-05		CCNYL2	2.18287	-4.22733	111.31	1.29351e-12	8.08559e-11		NSA2	-0.753076	6.43025	30.46	1.38144e-07	4.54812e-06
C6orf141	2.7949	-1.57234	51.2051	4.51634e-12	2.81901e-10		COL1A1	1.86803	3.21649	23.8987	2.40204e-06	7.89677e-05		ATG12	-0.518197	5.1562	54.0354	1.29753e-12	8.0989e-11		FBXO7	0.586876	7.24952	30.387	1.42571e-07	4.68706e-06
RP11.501J20.5	2.34493	-1.04571	51.1738	4.56372e-12	2.84446e-10		VAMP8	-0.690416	7.48964	23.8783	2.41618e-06	7.93171e-05		GS1.393G12.12	1.00395	0.742792	53.947	1.34944e-12	8.4107e-11		EYA2	1.4159	-0.73626	30.3537	1.44631e-07	4.74787e-06
LINC01033	1.88985	-3.80427	51.1647	4.58109e-12	2.85115e-10		RFXANK	-0.538578	5.02084	23.8663	2.42935e-06	7.96343e-05		GMPR	1.75524	3.34245	53.9263	1.36796e-12	8.5138e-11		GUSBP15	-0.97733	2.37427	30.3352	1.45795e-07	4.77915e-06
HIF1A	1.30703	8.68912	51.1565	4.62872e-12	2.87663e-10		CPN2	1.36292	-1.19428	23.8518	2.44545e-06	8.00459e-05		GNG3	1.7622	-2.9795	53.872	1.39508e-12	8.67003e-11		DNAJC7	-0.590757	6.38735	30.3283	1.46229e-07	4.78648e-06
TNS1	1.38286	4.76718	51.129	4.67489e-12	2.90113e-10		AGA	-0.590875	4.52953	23.8428	2.45547e-06	8.02579e-05		FAM181B	2.46848	-3.25223	53.8647	1.39958e-12	8.68548e-11		ENKUR	1.48435	-1.13596	30.2938	1.4842e-07	4.84589e-06
LRRC27	-1.12759	3.18809	51.0837	4.7502e-12	2.94362e-10		SPN	-0.642407	9.68725	23.8159	2.48562e-06	8.11265e-05		CTRC	1.96653	-1.54324	53.8401	1.415e-12	8.76849e-11		ZNF277	-1.01644	5.11788	30.293	1.48472e-07	4.84589e-06
CTD.2270L9.4	-1.21029	-0.127978	51.0216	4.88419e-12	3.02229e-10		ADO	-0.424884	5.09364	23.8085	2.49394e-06	8.12809e-05		GREB1	2.22144	-0.711583	53.7611	1.46547e-12	9.06821e-11		NDST1	-1.11655	6.99784	30.2667	1.50174e-07	4.89437e-06
EML4	1.02926	6.30829	50.9921	4.94929e-12	3.05818e-10		COL12A1	1.32016	0.464359	23.8012	2.50227e-06	8.14351e-05		KCND2	2.73944	-3.6574	53.7449	1.47603e-12	9.1204e-11		PARN	-0.31772	6.196	30.2533	1.51041e-07	4.91557e-06
RP11.307B6.3	2.16234	-3.47878	50.9831	4.96895e-12	3.06592e-10		PYM1	-0.609309	4.21336	23.786	2.51948e-06	8.18778e-05		CNN1	2.43017	-3.44656	53.7277	1.48732e-12	9.17697e-11		ADPGK	-0.550977	7.51896	30.2457	1.51539e-07	4.92468e-06
WTAP	0.7332	6.81894	50.9573	5.02677e-12	3.09715e-10		ANKRD20A9P	0.479582	2.35147	23.7759	2.53116e-06	8.2126e-05		DMXL1	-0.571385	6.25999	53.7237	1.48997e-12	9.18019e-11		CD226	1.73005	2.64229	30.2382	1.52029e-07	4.93354e-06
CCDC61	-1.12882	3.21953	50.9364	5.07393e-12	3.12174e-10		AMZ1	1.07933	1.55716	23.7731	2.53437e-06	8.2126e-05		CXXC1P1	2.00994	-4.19201	66.7307	1.49232e-12	9.18149e-11		MAP2K5	-0.420426	5.14848	30.2322	1.52428e-07	4.93941e-06
RAP1B	0.626424	6.52375	50.9312	5.08578e-12	3.12456e-10		CCDC115	-0.42852	5.1044	23.7621	2.54698e-06	8.24167e-05		CDC34	0.697097	4.87404	53.6872	1.51434e-12	9.30367e-11		LOC100129716	-1.17081	1.1294	30.1901	1.55222e-07	5.02276e-06
RP11.265O12.1	2.19854	-3.61512	50.9001	5.15722e-12	3.16393e-10		CCNA1	-2.77742	6.12235	23.7555	2.56438e-06	8.28214e-05		RP11.218F4.1	1.83266	-4.22802	79.5099	1.57322e-12	9.65162e-11		TXNDC5	1.10263	3.25606	30.1828	1.55712e-07	5.03144e-06
RP11.274H2.3	1.845	-4.1685	50.8042	5.38353e-12	3.29772e-10		ENOX1	1.08515	-0.765936	23.745	2.5668e-06	8.28214e-05		CYP39A1	2.45696	-3.64172	53.5741	1.59226e-12	9.75452e-11		KIR2DL3	1.87927	-0.766711	30.148	1.58076e-07	5.10053e-06
RP11.286H15.1	2.17438	-3.68876	50.8012	5.39064e-12	3.29772e-10		ZNF462	1.76702	2.1191	23.7309	2.58618e-06	8.3328e-05		PAX3	2.50084	-3.82959	53.5561	1.60503e-12	9.81874e-11		HTR2A	1.83472	-0.516205	30.1341	1.59026e-07	5.12389e-06
CHST14	-0.973723	4.19997	50.7961	5.40316e-12	3.30069e-10		PHF7	-0.532135	4.46548	23.7202	2.59594e-06	8.35237e-05		RP11.313J2.1	2.68043	-0.311537	53.4769	1.66977e-12	1.02003e-10		SIK1	1.68474	6.61686	30.1445	1.59363e-07	5.12745e-06
RP11.264E20.1	1.92321	-4.09472	50.6941	5.65572e-12	3.45007e-10		PLIN3	-0.559372	7.01176	23.7155	2.60142e-06	8.3555e-05		LOXL1	2.447	1.56488	53.3828	1.74444e-12	1.06413e-10		METTL7A	-1.20047	7.48285	30.1137	1.60437e-07	5.15468e-06
NUDT9	-0.799986	4.02672	50.6458	5.77954e-12	3.52061e-10		HOOK2	-0.595979	4.44442	23.7131	2.60429e-06	8.3555e-05		PRRX2	2.5793	-3.55023	53.3065	1.79322e-12	1.09234e-10		S1PR5	1.48427	1.93325	30.1041	1.61102e-07	5.16873e-06
LRRC8B	0.957475	4.70988	50.6241	5.83598e-12	3.54996e-10		MROH2B	1.38506	-1.7602	23.7038	2.61531e-06	8.37898e-05		STING1	-0.915881	7.83182	53.2223	1.86156e-12	1.13237e-10		HMBS	1.30783	5.30027	30.094	1.62177e-07	5.19213e-06
BCL2L1	0.840865	5.97322	50.616	5.85726e-12	3.55787e-10		SASH1	2.06454	2.31264	23.6987	2.62812e-06	8.40813e-05		RIPK4	2.85684	-1.01765	53.2162	1.8756e-12	1.13929e-10		CGN	1.72595	-0.177066	30.0868	1.62317e-07	5.19213e-06
CTD.2383I20.1	1.7318	-4.24659	108.57	5.90307e-12	3.5756e-10		TSHZ2	1.18488	1.81712	23.6818	2.64155e-06	8.43918e-05		PPY2P	2.18788	-4.06137	53.1368	1.93373e-12	1.17295e-10		SH2D2A	1.41552	2.61755	30.0839	1.62519e-07	5.19213e-06
RP11.234B24.5	1.98145	-4.24137	131.307	5.90307e-12	3.5756e-10		PCDH1	1.22671	0.583427	23.6745	2.65029e-06	8.45519e-05		AC018731.3	2.10942	-4.23342	104.985	1.94967e-12	1.18095e-10		MRPS27	-0.73392	6.44346	30.0794	1.62833e-07	5.19483e-06
PLEKHM2	0.751741	7.1769	50.5518	6.02806e-12	3.64617e-10		MAN1B1	-0.472804	6.00035	23.6564	2.67217e-06	8.51299e-05		LINC00323	2.39472	-3.40601	52.9746	2.07829e-12	1.25709e-10		CUX1	-0.575244	8.57928	30.0745	1.63178e-07	5.19853e-06
SCAP	-0.553243	6.49143	50.4371	6.34611e-12	3.83315e-10		NGFR	1.37234	1.70889	23.6397	2.69264e-06	8.56615e-05		CXCL1	2.39051	3.63887	52.8309	2.23905e-12	1.35242e-10		MROH8	-1.09369	2.37082	30.0524	1.64749e-07	5.24119e-06
SPSB1	1.75425	1.61622	50.4101	6.42362e-12	3.87453e-10		PARL	-0.58169	5.44092	23.6232	2.71287e-06	8.61839e-05		LINC00311	1.94524	-4.14957	52.8039	2.24228e-12	1.35247e-10		LGMN	1.66634	2.84375	30.0469	1.65137e-07	5.24615e-06
TRIM40.1	2.3959	-3.38979	50.3641	6.55739e-12	3.94968e-10		OR2M3	1.7081	-2.09076	23.5919	2.75173e-06	8.72962e-05		DMTN	1.95155	4.55808	52.748	2.32093e-12	1.39795e-10		SLC25A13	-0.610262	4.80715	30.0395	1.65666e-07	5.25561e-06
OR10AC1	1.90576	-4.20011	70.3548	6.69182e-12	4.02502e-10		GSEC	-0.905132	2.57765	23.5733	2.77501e-06	8.78191e-05		CPLX2	2.50589	-3.51762	52.7134	2.33438e-12	1.40409e-10		NBR2	-0.882514	4.33245	30.0087	1.67891e-07	5.31874e-06
AF165138.7	1.97128	-3.44208	50.3006	6.74693e-12	4.05249e-10		PPP1R16B	1.18275	5.39016	23.5791	2.77597e-06	8.78191e-05		MRPL45	-0.673739	5.45783	52.497	2.57042e-12	1.5439e-10		RPL22L1	-1.09624	4.974	29.9965	1.68784e-07	5.33955e-06
EIF2B4	-0.484421	4.88204	50.2685	6.84471e-12	4.10549e-10		POP5	-0.478572	4.28504	23.492	2.8796e-06	9.09704e-05		FAM13B	-0.592818	6.34296	52.487	2.58191e-12	1.54864e-10		ETS1	1.29705	6.40743	29.9896	1.69804e-07	5.36433e-06
CCDC91	-0.593094	4.79142	50.2212	6.99163e-12	4.18777e-10		ITGA8	1.38748	0.193196	23.4854	2.88825e-06	9.11165e-05		VIL1	1.87125	-1.27956	52.4104	2.67159e-12	1.6002e-10		TAX1BP3	-1.00069	1.18617	29.977	1.70207e-07	5.3696e-06
LPCAT4	-0.793388	4.77009	50.1899	7.09027e-12	4.24095e-10		LOC151484	1.45733	-1.40038	23.4566	2.92622e-06	9.21862e-05		EDA2R	-3.39528	2.04976	52.3769	2.72272e-12	1.62856e-10		TTC19	-0.452722	6.45809	29.9684	1.70847e-07	5.37644e-06
GK3P	1.10711	0.505925	50.1736	7.14244e-12	4.26622e-10		PRSS23	1.2811	1.20749	23.4218	2.97292e-06	9.35272e-05		RP11.443A13.5	2.25612	-4.04652	52.3626	2.72902e-12	1.63006e-10		TRPM5	1.30208	-0.255482	29.9677	1.70899e-07	5.37644e-06
MCTS1	-0.535805	4.13897	50.1705	7.15246e-12	4.26628e-10		BCAP31	-0.490096	6.6911	23.4081	2.99154e-06	9.38935e-05		CIB4	1.78469	-4.27299	220.539	2.75476e-12	1.63831e-10		TMEM196	2.27741	-1.29017	29.9592	1.71527e-07	5.3887e-06
SCT	2.31841	-1.77099	50.1592	7.18857e-12	4.28188e-10		CABP5	1.42931	-1.73206	23.4071	2.99285e-06	9.38935e-05		KRT33A	1.81775	-4.27381	241.761	2.75476e-12	1.63831e-10		TUSC3	1.98731	-0.809064	29.9417	1.72829e-07	5.4221e-06
PRKD1	2.68378	-1.66488	50.1527	7.22875e-12	4.29986e-10		XCL2	1.35499	-0.412306	23.4035	2.99785e-06	9.39203e-05		CDHR2	1.60519	0.418534	52.3394	2.7574e-12	1.63831e-10		MIR34A	-3.67212	-1.27934	29.9062	1.75507e-07	5.49848e-06
SLC1A6	2.51576	-3.36618	50.0437	7.57127e-12	4.49738e-10		CCDC24	-1.22621	2.36363	23.3855	3.02242e-06	9.45592e-05		RSPH4A	1.749	0.494782	52.3361	2.7614e-12	1.63831e-10		IBSP	2.27649	-1.8715	29.8985	1.76095e-07	5.50929e-06
LRRC46	-1.14056	0.319363	50.0275	7.6265e-12	4.51952e-10		MIR4473	1.74538	-2.18052	23.3636	3.05276e-06	9.53765e-05		RAD9A	0.580221	4.24561	52.3357	2.76188e-12	1.63831e-10		KIR3DL2	1.69323	-0.220215	29.8892	1.76808e-07	5.52396e-06
PRODH2	2.01734	-4.15445	59.3397	7.63388e-12	4.51952e-10		CENPBD1P	-0.517233	4.09536	23.3442	3.07986e-06	9.60907e-05		MRGPRG.AS1	1.90446	-4.24129	109.164	2.79184e-12	1.6538e-10		USP22	-0.580366	8.27718	29.8518	1.79689e-07	5.60625e-06
CDK5	-0.912262	3.28705	50.0235	7.64007e-12	4.51952e-10		CD99L2	-0.539922	5.98228	23.335	3.09269e-06	9.63582e-05		IGBP1P1	-0.709628	0.833017	52.2078	2.92391e-12	1.72965e-10		MIEF1	0.441106	6.23735	29.8454	1.80187e-07	5.61406e-06
NDRG3	-0.716562	5.31318	49.9855	7.77158e-12	4.591e-10		LOC400238	1.88516	-1.9841	23.3267	3.10439e-06	9.65901e-05		GAL3ST3	2.3592	-3.72314	52.1468	3.00447e-12	1.77487e-10		VDAC1	-0.710986	6.3168	29.8328	1.81178e-07	5.63716e-06
PRPH	2.37451	-1.72939	49.905	8.05746e-12	4.75335e-10		CYB561D2	-0.579218	4.42514	23.2928	3.15273e-06	9.7828e-05		RP11.567J20.2	1.9889	-4.16247	55.381	3.14474e-12	1.85518e-10		LDLRAP1	0.915454	5.35205	29.753	1.8755e-07	5.82001e-06
AC002511.1	2.09533	-4.04228	49.9018	8.06934e-12	4.75383e-10		PRINS	1.89068	-0.235835	23.293	3.15282e-06	9.7828e-05		CRB1	1.4676	-2.1159	51.9765	3.24142e-12	1.90959e-10		SPAG5.AS1	-0.663606	2.72576	29.7528	1.87568e-07	5.82001e-06
TACC1	0.741632	7.78319	49.8733	8.17313e-12	4.8084e-10		SLC23A1	0.898014	3.54675	23.2723	3.18227e-06	9.86068e-05		TRIM29	3.0574	-0.356701	51.689	3.71196e-12	2.18381e-10		SC5D	0.654052	5.26408	29.7281	1.89585e-07	5.87453e-06
DPH1.AS1	2.07245	-1.66679	49.8124	8.39959e-12	4.93487e-10		CRISP2	1.85309	-1.53505	23.2659	3.19156e-06	9.86685e-05		SGCG	1.80629	-4.18937	55.9162	3.91407e-12	2.29643e-10		SLC25A35	-1.27911	3.64588	29.7031	1.9165e-07	5.93041e-06
RPL23AP7	-0.957506	2.60392	49.8063	8.42273e-12	4.94172e-10		RABIF	-0.394263	5.00415	23.265	3.19297e-06	9.86685e-05		CENPVL3	1.89739	-4.19362	57.6966	3.91407e-12	2.29643e-10		TIGD7	0.731872	3.61001	29.6924	1.92545e-07	5.94998e-06
ZFP64	-0.889192	3.66114	49.7395	8.6792e-12	5.08525e-10		RCC1	-0.571502	6.34495	23.2576	3.20367e-06	9.88641e-05		ATG2A	1.20684	6.34124	51.5508	3.93155e-12	2.30355e-10		MLYCD	-0.560623	3.98731	29.6858	1.93091e-07	5.95156e-06
RP11.372E1.4	2.22718	-3.91101	49.7214	8.75035e-12	5.11997e-10		LOC283299	1.75784	-1.74576	23.2499	3.21491e-06	9.9076e-05		SPANXC	1.84331	-4.19435	51.4492	4.10133e-12	2.39906e-10		PRR5	1.2263	4.15023	29.6855	1.93122e-07	5.95156e-06
SLC2A4	2.17632	-0.266094	49.6986	8.84109e-12	5.16603e-10		CREG2	1.67527	-0.084868	23.2257	3.25064e-06	9.99234e-05		CEP120	-0.601641	5.49223	51.4468	4.10572e-12	2.39906e-10		LRRC32	1.95627	1.1686	29.6671	1.94668e-07	5.99106e-06
RP11.168O22.1	1.73741	-4.27046	226.559	9.07427e-12	5.29509e-10		EFS	1.04693	-0.762678	23.2253	3.25123e-06	9.99234e-05		AC006115.3	2.33382	-3.68082	51.3988	4.19481e-12	2.44779e-10		MCF2	1.60568	0.899739	29.6612	1.95166e-07	5.99824e-06
RP11.439C8.2	2.24842	-3.78597	49.6085	9.20545e-12	5.36436e-10		ALPG	1.47577	-1.51878	23.1713	3.33215e-06	0.000102272		RP11.372E1.6	2.36209	-3.87674	51.3439	4.29897e-12	2.50517e-10		EPM2AIP1	-0.619636	7.09545	29.6484	1.96251e-07	6.02342e-06
TMEM42	-0.855803	3.30348	49.5098	9.62301e-12	5.6001e-10		HMGA2	1.66922	2.31956	23.1303	3.39789e-06	0.000104148		RP11.844P9.4	1.8222	-4.26933	194.532	4.314e-12	2.51053e-10		GMPR	1.62311	3.79721	29.6296	1.98183e-07	6.07447e-06
POLRMT	-0.533245	5.05638	49.4888	9.71452e-12	5.64571e-10		GANAB	-0.434137	9.26091	23.1136	3.42101e-06	0.000104715		ABHD14B	-0.707702	5.77944	51.283	4.4175e-12	2.56728e-10		AMMECR1	1.06047	5.13351	29.6113	1.99436e-07	6.10464e-06
AC018731.3	1.98359	-4.23109	107.284	9.73651e-12	5.65086e-10		PIGZ	-0.801422	3.69219	23.1082	3.4294e-06	0.00010483		SLFN14	2.21838	0.569441	51.1692	4.65298e-12	2.70049e-10		SPTB	2.11972	5.4019	29.6139	2.00487e-07	6.12852e-06
EMD	0.661055	6.20314	49.4011	1.01053e-11	5.85701e-10		EIF2B4	-0.331749	5.37961	23.0707	3.48857e-06	0.000106496		NUDT13	-0.949533	1.57533	51.1365	4.71623e-12	2.73351e-10		TCF20	0.49712	6.69987	29.5887	2.01398e-07	6.14807e-06
NIPAL4	2.03145	-0.155385	49.3895	1.01578e-11	5.8795e-10		LOC100128164	1.18341	1.71197	23.0401	3.53749e-06	0.000107485		PIM1	1.31588	7.82266	51.1172	4.787e-12	2.77079e-10		STXBP6	2.25592	0.0488821	29.5847	2.01752e-07	6.15058e-06
GLT8D1	-0.90405	4.84413	49.3729	1.02339e-11	5.91558e-10		CEP85	-0.325899	6.43026	23.0397	3.53814e-06	0.000107485		GCKR	2.43515	-2.79942	51.0719	4.8545e-12	2.80608e-10		TXNDC16	0.806988	4.3531	29.5775	2.02382e-07	6.16151e-06
BCL6B	2.75461	1.39523	49.3788	1.02819e-11	5.93537e-10		KCNT2	1.46794	-1.02451	23.0367	3.54311e-06	0.000107485		C2orf16	2.02011	-4.06338	51.0624	4.87517e-12	2.81425e-10		AKAP10	-0.576254	6.39	29.5189	2.07595e-07	6.31172e-06
RP11.58K22.4	2.04617	-4.20741	89.9633	1.04014e-11	5.99631e-10		CTSA	-1.01169	8.54052	23.0362	3.54455e-06	0.000107485		SH2B1	-0.501046	5.99261	50.9583	5.10749e-12	2.94441e-10		CAMLG	-0.904781	5.15953	29.5097	2.08426e-07	6.32848e-06
HEMK1	-0.813591	4.89376	49.2671	1.0733e-11	6.17916e-10		OAS3	1.12963	6.49199	23.0426	3.54472e-06	0.000107485		EIF2S3B	-0.624335	6.20891	50.8519	5.35621e-12	3.08366e-10		SLAMF7	1.68619	4.42086	29.5068	2.09544e-07	6.35391e-06
POLRMTP1	-0.603092	3.08298	49.2509	1.08111e-11	6.21583e-10		FKSG29	0.858752	1.71555	23.0134	3.5809e-06	0.000108241		PLAT	2.38377	-2.03854	50.8212	5.43043e-12	3.12221e-10		SANBR	-0.957905	4.57776	29.4171	2.16975e-07	6.57047e-06
PCBD2	-0.616028	3.51755	49.2333	1.08973e-11	6.25698e-10		NLRP7	1.30464	0.456544	23.0124	3.58249e-06	0.000108241		ZNF615	0.728155	3.20379	50.599	5.9982e-12	3.44404e-10		NTRK1	2.32882	3.00877	29.418	2.17883e-07	6.58914e-06
GRHPR	-0.598691	6.07371	49.1692	1.12161e-11	6.43144e-10		C22orf39	-0.26042	5.10596	23.0115	3.58399e-06	0.000108241		H2AX	0.931089	5.46175	50.5604	6.10249e-12	3.49925e-10		GALNT15	1.64782	-0.725807	29.3956	2.19015e-07	6.61455e-06
MIR1302.5	2.02486	-4.01952	49.164	1.12424e-11	6.43794e-10		RBM11	1.57273	-0.843996	23.0044	3.59568e-06	0.000108375		LGR5	2.33819	-3.85731	50.5371	6.16667e-12	3.53134e-10		TMED7	-0.84654	6.25562	29.3693	2.21525e-07	6.68144e-06
SYNE1.AS1	1.93191	-4.14249	49.0973	1.15848e-11	6.6252e-10		SFTPA1	1.5166	-1.19086	23.0021	3.59936e-06	0.000108375		SLC6A1	2.80902	-2.92387	50.5136	6.23192e-12	3.56396e-10		SIL1	-0.771203	5.36583	29.2777	2.30526e-07	6.94368e-06
THBS1	2.74221	8.34188	49.0242	1.20785e-11	6.89839e-10		CTTNBP2	1.25836	-1.02215	23.0001	3.60277e-06	0.000108375		FGF14	2.27483	-3.59093	50.497	6.27821e-12	3.58567e-10		TLCD4	2.38676	3.46047	29.2793	2.3182e-07	6.97339e-06
EPN3	2.3128	-2.13047	48.9875	1.21717e-11	6.94236e-10		INSYN2B	0.952453	3.89226	22.938	3.70633e-06	0.000111342		POU2F3	2.26012	-2.38454	50.4399	6.44086e-12	3.67368e-10		ERMAP	0.828684	5.54654	29.2547	2.32839e-07	6.99474e-06
MMD	0.994076	3.68188	48.96	1.23236e-11	7.01972e-10		LMO7	0.698482	3.76275	22.9277	3.72375e-06	0.000111717		NCMAP	2.39807	-3.60401	50.2654	6.96443e-12	3.96705e-10		STAG3L4	-0.591916	3.94871	29.224	2.35969e-07	7.07434e-06
ALOX15P2	2.00895	-4.23448	115.256	1.30129e-11	7.40256e-10		NDUFB2	-0.695828	4.74892	22.9169	3.74219e-06	0.000112121		FJX1	2.2641	-2.20677	50.2019	7.16541e-12	4.07613e-10		VPS53	-0.666382	6.95439	29.2226	2.36113e-07	7.07434e-06
MXRA8	2.16323	-0.766719	48.7841	1.33396e-11	7.57839e-10		XKR9	1.23617	-1.00477	22.914	3.7471e-06	0.000112121		CTD.2319I12.5	2.05164	-4.10693	50.0805	7.56607e-12	4.29837e-10		PTPRZ1	1.69189	-1.22286	29.2043	2.38002e-07	7.1215e-06
CD274	1.7436	1.23968	48.7615	1.34759e-11	7.64569e-10		CCDC50	1.60943	5.40542	22.9142	3.76008e-06	0.000112254		TMEM132E	2.47024	-2.39538	49.9405	8.05636e-12	4.57087e-10		NHLRC1	1.44146	1.50864	29.1879	2.39702e-07	7.16293e-06
KIF5A	2.12125	-0.572624	48.7369	1.36257e-11	7.72051e-10		RUSC1	-0.502625	5.16719	22.9056	3.76145e-06	0.000112254		NNAT	2.85836	-1.59376	49.9381	8.09758e-12	4.5882e-10		NOS1AP	1.93665	1.60626	29.1695	2.4163e-07	7.21102e-06
MVB12A	-0.666938	3.78059	48.7315	1.36592e-11	7.72929e-10		SLC1A2	1.17785	0.478342	22.8584	3.84351e-06	0.000114552		RBMY1HP	1.80754	-4.28499	90.1446	8.28765e-12	4.68972e-10		PKLR	2.59082	2.84347	29.1707	2.42885e-07	7.23894e-06
RP11.777B9.5	2.15355	-1.44058	48.7216	1.37203e-11	7.75366e-10		MTFR1L	-0.352344	5.81995	22.8399	3.87601e-06	0.000115369		AC004449.6	2.07686	-3.86887	49.6831	9.04242e-12	5.1101e-10		OAT	1.09464	5.73519	29.1184	2.47142e-07	7.35268e-06
CFAP119	-1.13915	4.26301	48.6902	1.39155e-11	7.85369e-10		MRM2	-0.527001	4.73628	22.8265	3.8999e-06	0.000115845		C8orf34	1.81711	-4.21453	65.1255	9.21783e-12	5.19557e-10		SRA1	-0.877936	5.18708	29.1157	2.47351e-07	7.35268e-06
KAT6A	0.689179	7.4666	48.6755	1.4008e-11	7.89096e-10		NKAIN2	2.3862	1.28	22.8315	3.90224e-06	0.000115845		LY6G6E.6	1.92301	-4.20808	72.2477	9.21783e-12	5.19557e-10		SLCO2B1	2.3562	1.35917	29.1083	2.48515e-07	7.37759e-06
C19orf33	2.0392	-3.37669	48.6739	1.40183e-11	7.89096e-10		DNAAF2	-0.594031	4.54064	22.8034	3.94128e-06	0.000116757		ZNF229	2.19758	1.17062	49.5498	9.62713e-12	5.41917e-10		CDH5	1.97286	1.07002	29.1008	2.48966e-07	7.38131e-06
KCNK1	2.69317	-1.30767	48.6586	1.41652e-11	7.96325e-10		HPS6	-0.585885	4.29455	22.801	3.94549e-06	0.000116757		RPS14	-0.819216	8.80923	49.5369	9.65555e-12	5.42806e-10		BTF3	-0.792172	8.46578	29.0957	2.49517e-07	7.38798e-06
EIF2AK3	0.826002	5.03198	48.6427	1.4217e-11	7.98195e-10		CLEC11A	-2.10831	8.38324	22.8071	3.94843e-06	0.000116757		SYNDIG1	2.3455	-3.64433	49.503	9.80357e-12	5.50408e-10		HTR2C	1.93347	-1.8712	29.0579	2.53655e-07	7.5007e-06
MIR29A	1.40004	1.70815	48.6306	1.42947e-11	8.01494e-10		TFAP4	-0.578788	4.67402	22.782	3.97986e-06	0.000117533		EIF2S3	-0.533511	7.63848	49.4639	9.97714e-12	5.59422e-10		INHBA	2.41768	1.59076	29.0504	2.55009e-07	7.53091e-06
RHCG	2.33718	-3.86171	48.6277	1.43131e-11	8.01494e-10		MARCHF10	1.21	-1.28968	22.7685	4.00463e-06	0.000118111		GYPA	3.07236	3.68895	49.3815	1.04558e-11	5.85497e-10		CDC42SE2	-0.549299	7.43514	29.0395	2.55699e-07	7.54145e-06
FOXO3	0.822267	6.60987	48.6201	1.43624e-11	8.0321e-10		ZNF768	-0.53879	5.46848	22.7638	4.01325e-06	0.000118211		RRP12	1.20522	6.52293	49.2698	1.09242e-11	6.10933e-10		MYL4	2.52259	2.62381	28.9824	2.63436e-07	7.75124e-06
MSH3	-0.509496	4.568	48.6036	1.44692e-11	8.08132e-10		GBP1	1.68113	4.03469	22.7615	4.03152e-06	0.000118595		NPRL3	0.692403	5.33679	49.2191	1.11368e-11	6.2201e-10		RGS17	1.51358	-0.621615	28.9705	2.63496e-07	7.75124e-06
TNFSF15	2.03433	0.179642	48.5388	1.48986e-11	8.31035e-10		RABGAP1L	0.419115	6.8254	22.7354	4.06557e-06	0.000119441		GUSBP6	2.13905	-3.96174	49.1998	1.1234e-11	6.26317e-10		RUNDC1	-0.568785	5.35866	28.9582	2.64909e-07	7.78268e-06
SH3GL1	0.592025	5.9194	48.4847	1.52662e-11	8.50428e-10		FNTA	-0.311414	6.15248	22.7237	4.08738e-06	0.0001199		CDKL3	-1.03772	-0.904226	49.198	1.1243e-11	6.26317e-10		C16orf74	-1.61515	3.73018	28.9539	2.65409e-07	7.78727e-06
SMIM5	1.1398	1.52462	48.4818	1.52858e-11	8.50428e-10		ST3GAL4	-1.17049	6.06559	22.7251	4.09176e-06	0.0001199		ABCF1	0.49821	6.4785	49.1913	1.12771e-11	6.27405e-10		RPS14	-0.938509	9.02945	28.943	2.66673e-07	7.80466e-06
ADIPOR1	0.772121	7.29169	48.439	1.55841e-11	8.65904e-10		HEXA	-0.597263	7.21285	22.6981	4.13555e-06	0.000121026		GJC2	1.6214	-0.223704	49.1252	1.16169e-11	6.45473e-10		TRAK1	-0.484063	7.00322	28.9412	2.6688e-07	7.80466e-06
WRAP53	-0.550345	3.61625	48.3903	1.59298e-11	8.83198e-10		TCEAL2	1.36591	-1.40193	22.6927	4.14584e-06	0.000121171		NR5A1	2.31064	-0.266496	48.96	1.25249e-11	6.95026e-10		AKR1C8	1.7959	-1.63304	28.9399	2.67035e-07	7.80466e-06
DRG2	-0.351064	4.94047	48.3894	1.59364e-11	8.83198e-10		LOC100506068	0.905211	-0.249261	22.6658	4.19699e-06	0.000122508		ERMAP	0.815214	5.08848	48.9445	1.26002e-11	6.9822e-10		KCND2	2.00244	-1.50347	28.9123	2.70257e-07	7.87916e-06
ZFP36L1	1.6263	7.63334	48.3978	1.60103e-11	8.86151e-10		ITGA5	-0.767829	8.53252	22.6585	4.21109e-06	0.000122761		HPSE2	2.47018	-3.50482	48.9419	1.26149e-11	6.9822e-10		PLPP3	1.827	2.31852	28.9121	2.7028e-07	7.87916e-06
TVP23A	1.86094	-2.41893	48.3733	1.60527e-11	8.87355e-10		ITGB1BP1	-0.531299	5.26209	22.6452	4.23674e-06	0.00012335		SLC6A19	3.04426	-0.129238	48.8773	1.30791e-11	7.22982e-10		CD27	1.15128	2.75386	28.8971	2.72057e-07	7.92078e-06
LINC01411	1.9133	-4.25043	121.617	1.62554e-11	8.95459e-10		DPEP3	1.73332	1.96234	22.6434	4.24367e-06	0.000123393		RP5.1121A15.3	1.92959	-4.2627	183.204	1.32817e-11	7.33237e-10		OBP2B	2.06234	-2.24112	28.8919	2.72671e-07	7.92845e-06
RAB21	0.640031	6.1875	48.3414	1.62849e-11	8.95459e-10		ANKRD20A8P	1.38662	-0.967361	22.6344	4.25776e-06	0.000123644		PGA5	2.61926	-3.48568	48.7428	1.37969e-11	7.60704e-10		CDK13	-0.400465	7.07748	28.8854	2.73453e-07	7.94101e-06
MPV17	-0.576968	5.33202	48.3414	1.62852e-11	8.95459e-10		ZFAT	0.535738	4.60942	22.631	4.26434e-06	0.000123677		TMEM74B	2.18853	-2.37627	48.6825	1.41764e-11	7.80627e-10		RAMP3	1.8905	-0.683665	28.826	2.80616e-07	8.13857e-06
PTN	2.25745	-3.88221	48.3401	1.62946e-11	8.95459e-10		TBL2	-0.426227	4.72793	22.6173	4.29126e-06	0.000124298		RNPC3	-0.735046	5.16331	48.6474	1.4402e-11	7.92038e-10		CRTAP	-0.779581	7.63915	28.7867	2.85466e-07	8.26867e-06
MSC	2.1695	0.792707	48.3403	1.63299e-11	8.95459e-10		KRT72	1.68685	1.13868	22.5828	4.35958e-06	0.000126116		DALRD3	-0.673785	4.26012	48.624	1.45541e-11	7.98823e-10		STC2	1.78076	-0.549799	28.7737	2.87089e-07	8.30506e-06
EHMT2	-0.67413	6.38692	48.3335	1.63433e-11	8.95459e-10		ZDHHC16	-0.31642	5.32444	22.573	4.37912e-06	0.00012652		CXCL2	1.99823	5.15837	48.644	1.45626e-11	7.98823e-10		JCHAIN	1.79921	6.97787	28.761	2.90455e-07	8.39171e-06
AFG1L	-0.791844	2.39936	48.3332	1.6345e-11	8.95459e-10		FUZ	-0.557884	4.28192	22.5653	4.39458e-06	0.000126678		CDC42EP5	2.54712	-3.20064	48.5705	1.49092e-11	8.16795e-10		TFRC	1.16431	8.55934	28.7324	2.92521e-07	8.44063e-06
INSM1	2.35859	-3.05965	48.3284	1.63805e-11	8.9626e-10		PRKCSH	-0.565462	8.3496	22.5647	4.39579e-06	0.000126678		SOWAHC	2.38421	0.259443	48.5557	1.50497e-11	8.23446e-10		IGLL5	2.14059	7.71134	28.6996	2.98336e-07	8.59747e-06
PLLP	2.00971	-2.34584	48.3254	1.64031e-11	8.96353e-10		DMAC2	-0.426914	5.72757	22.5266	4.47317e-06	0.000128744		RP11.321E8.4	1.89384	-4.18592	57.6825	1.51845e-11	8.29766e-10		DTWD2	-1.12563	3.89763	28.6778	2.99365e-07	8.61617e-06
DHRS4	-0.744027	4.04028	48.3137	1.64899e-11	8.99953e-10		PGM5	1.77387	0.870872	22.5182	4.49092e-06	0.000129091		HNRNPDLP4	2.0055	-4.12645	48.4616	1.56585e-11	8.54579e-10		ALDH1A3	1.32388	2.39866	28.6425	3.04012e-07	8.73431e-06
SNRPGP3	1.95165	-3.92389	48.3009	1.65851e-11	9.04002e-10		ACVR2A	0.983032	2.55518	22.4955	4.53727e-06	0.000130258		CCL22	2.5727	-1.00962	48.4287	1.59308e-11	8.68338e-10		SERPINE2	2.26407	3.08787	28.6506	3.04241e-07	8.73431e-06
ARHGEF12	1.52822	5.01412	48.306	1.66528e-11	9.06543e-10		YBX2	1.12464	0.0970457	22.4857	4.5577e-06	0.000130679		RP11.536N17.1	2.03236	-4.12637	49.8882	1.6024e-11	8.72312e-10		SLC19A2	0.942642	3.7999	28.6186	3.0719e-07	8.80781e-06
ZBTB3	-0.832438	2.30079	48.271	1.68103e-11	9.1396e-10		OSBPL6	1.60383	0.61695	22.4771	4.57559e-06	0.000131026		CASC9	2.77689	-3.38475	48.3616	1.63791e-11	8.90517e-10		MYO10	1.78209	2.01692	28.6116	3.08142e-07	8.82392e-06
DGLUCY	-0.798135	6.37733	48.2113	1.72692e-11	9.37726e-10		LOC153469	1.52238	-1.44689	22.4617	4.608e-06	0.000131788		TMEM158	1.99721	0.337227	48.3405	1.6536e-11	8.97914e-10		ADAMTS9	2.09203	0.987997	28.5489	3.16694e-07	9.05736e-06
SPAG8	-1.10309	1.43494	48.2058	1.73122e-11	9.38876e-10		RPP25L	-0.580756	3.46751	22.4586	4.61448e-06	0.000131806		PEG3	2.86185	-0.543929	48.2631	1.72191e-11	9.33825e-10		ZCCHC10	-0.73099	4.38541	28.5127	3.21738e-07	9.19001e-06
IDO1	2.51134	-1.81631	48.1571	1.77179e-11	9.59665e-10		GPHB5	1.68139	-2.50801	23.7232	4.64924e-06	0.000132632		FAM216B	2.22517	-3.99192	48.2285	1.73916e-11	9.41996e-10		GZMA	1.55219	2.74931	28.5021	3.23236e-07	9.22118e-06
NUDT7	-1.8615	2.02362	48.0946	1.82027e-11	9.84688e-10		LRCH1	0.440099	5.84937	22.4286	4.67831e-06	0.000133294		RP11.329A14.1	0.946861	3.11331	48.1772	1.77987e-11	9.62829e-10		C1orf116	1.72141	0.103951	28.4647	3.28559e-07	9.36125e-06
RP1.232L22__B.1	0.979226	3.3993	48.0755	1.83604e-11	9.91967e-10		LOC284551	2.21285	1.84383	22.4165	4.7172e-06	0.000134218		HDGF	0.593584	8.69583	48.1026	1.84065e-11	9.94459e-10		RPL26	-0.949663	8.73634	28.4304	3.33516e-07	9.49055e-06
SLC41A2	1.61816	0.474337	48.0686	1.84174e-11	9.93801e-10		CHRNA3	1.238	-0.385868	22.4081	4.72261e-06	0.000134218		FMN2	1.71817	-4.20197	51.0674	1.87444e-11	1.01018e-09		CA3	1.76351	0.897054	28.3811	3.40785e-07	9.67983e-06
SLC25A21.AS1	2.40815	-3.30304	48.0604	1.84864e-11	9.96271e-10		IL24	1.18277	0.337039	22.3765	4.79148e-06	0.000136005		RP11.65L3.1	1.85966	-4.19358	57.9141	1.87444e-11	1.01018e-09		CLNK	2.53098	2.0024	28.3873	3.41023e-07	9.67983e-06
SLC9A8	0.787772	5.70392	48.0225	1.88049e-11	1.01217e-09		COQ6	-0.387804	4.38268	22.3692	4.80752e-06	0.000136289		RP11.398E10.1	1.94921	-4.13827	47.925	1.99412e-11	1.07333e-09		ARFGEF3	1.23454	0.503477	28.3756	3.41601e-07	9.68412e-06
RPH3A	2.77022	2.71877	48.0256	1.89384e-11	1.01678e-09		PNPLA2	-0.834242	7.734	22.364	4.81893e-06	0.000136442		OR5AN1	2.14924	-4.10789	47.8556	2.05749e-11	1.10605e-09		PAK2	-0.58498	7.90168	28.3523	3.45108e-07	9.77131e-06
CTCFL	1.76693	-4.17501	48.0048	1.89563e-11	1.01678e-09		LTBP2	1.05652	2.72561	22.3471	4.85639e-06	0.000137331		TACR1	2.11821	-3.97605	47.8276	2.08372e-11	1.11876e-09		HIBADH	-0.652106	4.7909	28.313	3.51082e-07	9.92196e-06
RABEPK	-0.568723	3.57116	48.0041	1.89615e-11	1.01678e-09		PCGF1	-0.556727	3.69015	22.3313	4.89166e-06	0.000138126		NCKAP1	1.90425	0.700352	47.7648	2.14351e-11	1.14942e-09		MIR650	2.07038	3.29111	28.3197	3.51305e-07	9.92196e-06
SQSTM1	0.812825	7.74039	47.9878	1.91021e-11	1.02305e-09		QPCTL	-0.65254	4.23399	22.3287	4.89758e-06	0.000138126		RP13.192B19.2	1.70122	-4.20071	47.9248	2.24276e-11	1.20115e-09		CCT6B	-1.27903	1.95509	28.2975	3.53472e-07	9.97073e-06
WDR26	0.700971	8.06518	47.9586	1.93557e-11	1.03534e-09		CDH15	0.992182	-0.871751	22.3264	4.9028e-06	0.000138126		GATAD2A	0.485858	7.16914	47.5964	2.31281e-11	1.23712e-09		PLCH2	1.28922	1.99062	28.2795	3.5626e-07	1.00369e-05
AHCTF1P1	0.697077	4.72591	47.9485	1.94438e-11	1.03876e-09		SLC29A1	-0.664044	6.26371	22.3091	4.94176e-06	0.000139051		CCDC80	2.67699	-0.427684	47.4234	2.51172e-11	1.34185e-09		SAMD14	1.41214	1.4204	28.2417	3.62211e-07	1.01919e-05
RP11.98O2.1	2.6131	-3.05893	47.8791	2.00623e-11	1.07047e-09		NID2	0.806913	2.85134	22.2906	4.98379e-06	0.000140059		PWWP2A	-0.536646	5.03382	47.3956	2.53228e-11	1.35115e-09		PEG3	2.17872	0.29302	28.2114	3.67045e-07	1.03151e-05
AC015969.3	2.26875	-2.67602	47.8744	2.01053e-11	1.07144e-09		ARHGAP42	1.37809	0.100304	22.245	5.08911e-06	0.000142842		MIR490.1	1.74185	-4.25511	108.872	2.53704e-11	1.35202e-09		RUNDC3A	1.74196	1.30103	28.1064	3.84313e-07	1.0787e-05
TRIM65	-0.689832	4.83853	47.8434	2.03884e-11	1.08518e-09		RSAD2	1.16199	4.02591	22.2191	5.15426e-06	0.000144491		COX7C	-0.675667	5.79727	47.2606	2.69156e-11	1.43259e-09		MYO3B	1.77086	-0.69327	28.0829	3.88287e-07	1.0885e-05
PDE2A	2.16786	2.07278	47.8426	2.05026e-11	1.08991e-09		CAT	-1.0599	9.63974	22.2115	5.16857e-06	0.000144714		RP1.90J20.8	1.72652	-2.26754	47.2481	2.70668e-11	1.43886e-09		SENP3.EIF4A1	-1.14902	0.414298	28.0213	3.98917e-07	1.11692e-05
LINC00659	2.05041	-2.79198	47.8037	2.07573e-11	1.10208e-09		RNF25	-0.452329	3.9688	22.2	5.19538e-06	0.000145285		LINC01671	2.05376	-4.02356	47.2194	2.7421e-11	1.45589e-09		TK2	-1.0825	5.26266	28.0136	4.00261e-07	1.1193e-05
NAT16	2.41462	-3.49388	47.7567	2.12029e-11	1.12436e-09		EEF2K	-0.495061	6.75805	22.1965	5.20369e-06	0.000145338		NSG2	2.22997	-3.10211	47.1848	2.78527e-11	1.47548e-09		PSMC3IP	-0.632874	3.14915	27.9793	4.06333e-07	1.13488e-05
CTTNBP2	2.48774	-2.46186	47.7224	2.15344e-11	1.14053e-09		COQ9	-0.419679	5.0691	22.1912	5.21643e-06	0.000145514		SPTA1	2.19827	5.46899	47.2044	2.78587e-11	1.47548e-09		ANP32A.IT1	-0.763266	5.16079	27.9667	4.08575e-07	1.13882e-05
GALNT7	-0.982869	5.97783	47.7167	2.15896e-11	1.14204e-09		ECI1	-0.553538	4.31898	22.1857	5.22958e-06	0.000145701		HMGXB3	-0.520367	6.10911	47.1575	2.8198e-11	1.49161e-09		RNASE1	2.28557	2.54592	27.9682	4.0948e-07	1.13882e-05
REXO4	-0.647773	5.01256	47.6459	2.22918e-11	1.17774e-09		ZMYND12	-0.995965	1.26208	22.1775	5.24929e-06	0.000146071		CXCL3	2.18133	4.00971	47.1418	2.86502e-11	1.51367e-09		SATB1	-0.863292	8.24479	27.9608	4.09626e-07	1.13882e-05
ARSD	-1.15619	6.32964	47.5985	2.27744e-11	1.20176e-09		NOVA1	2.23384	0.0462001	22.1654	5.28743e-06	0.000146952		GATA4	2.3836	-3.87251	47.0766	2.92484e-11	1.54339e-09		LINC00299	1.54299	-0.0441848	27.9601	4.09757e-07	1.13882e-05
PARN	-0.429184	5.7041	47.5906	2.28557e-11	1.20457e-09		NPAS2	0.923943	0.128448	22.1465	5.32444e-06	0.000147799		RP11.351J23.1	1.76616	-4.18682	47.9685	2.93182e-11	1.54517e-09		DCP2	-0.725476	7.15686	27.9524	4.11152e-07	1.1413e-05
PIK3R5	1.2075	7.11541	47.5898	2.29692e-11	1.20908e-09		B3GALT6	-0.518378	4.56755	22.1423	5.33469e-06	0.000147902		MUC3A	2.40254	-3.70236	47.0564	2.95174e-11	1.55376e-09		LOC727982	1.94907	-2.1204	27.9357	4.1417e-07	1.14827e-05
PLPP3	2.02461	2.26142	47.4731	2.42124e-11	1.27295e-09		LOC100133920	1.47077	-1.74536	22.1296	5.36578e-06	0.000148582		LY6G6D.7	2.10906	-4.02191	46.958	3.08604e-11	1.62247e-09		DERA	-0.708944	5.06216	27.9307	4.15066e-07	1.14935e-05
KCNQ4	1.36768	-0.478108	47.4245	2.46375e-11	1.29373e-09		TMEM150A	-0.765355	4.05131	22.1229	5.38242e-06	0.000148861		SELENBP1	2.78504	3.5819	46.9635	3.10614e-11	1.63105e-09		RSC1A1	0.723889	3.76423	27.9251	4.16088e-07	1.15077e-05
EFNB2	2.01511	1.01902	47.3419	2.56087e-11	1.34308e-09		TLX1	1.28168	-1.26764	22.1	5.4392e-06	0.000150248		CLCF1	1.61241	2.75003	46.9258	3.13376e-11	1.64354e-09		IKZF3	1.45763	3.66639	27.9027	4.20197e-07	1.16072e-05
USP9X	0.554677	7.19125	47.3104	2.59423e-11	1.35892e-09		PRXL2A	1.68439	2.31307	22.0932	5.46167e-06	0.000150685		GCLM	1.07329	3.88976	46.828	3.27279e-11	1.71437e-09		GLT8D1	-0.681598	5.7488	27.8849	4.235e-07	1.16842e-05
TUBBP9	2.01158	-4.02136	47.2928	2.61494e-11	1.36811e-09		TNFRSF21	1.44208	4.60655	22.0848	5.49563e-06	0.000151304		PSD	1.27799	-0.0519598	46.7278	3.42456e-11	1.79169e-09		THG1L	-0.793267	3.75313	27.8798	4.24438e-07	1.16958e-05
LINC02694	1.89422	-3.17432	47.2792	2.63107e-11	1.37487e-09		ORMDL2	-0.510313	3.9404	22.0733	5.50639e-06	0.000151304		EIF4EBP3	-0.935106	1.17244	46.712	3.44918e-11	1.80237e-09		SYS1	-0.51413	5.26757	27.8719	4.25919e-07	1.17224e-05
MB21D2	1.92364	0.0982774	47.2545	2.66063e-11	1.38863e-09		CHST6	1.02859	-0.391209	22.0729	5.50747e-06	0.000151304		FAM90A28P	1.85538	-4.26792	193.772	3.50628e-11	1.82999e-09		GZMB	1.74343	2.36985	27.8357	4.32736e-07	1.18955e-05
RP11.271K11.5	-2.21343	0.704016	47.2342	2.68524e-11	1.39977e-09		PRSS3P2	1.69172	-2.01355	22.0715	5.51083e-06	0.000151304		IGF2.AS	1.88599	-4.19723	59.2803	3.58021e-11	1.86571e-09		LY6G6E	2.28194	-0.315779	27.8268	4.34432e-07	1.19276e-05
RSPH3	-1.07607	3.78477	47.2227	2.69926e-11	1.40538e-09		FLAD1	-0.433619	5.40993	22.0618	5.53551e-06	0.000151798		MRRF	-0.471625	4.38511	46.6277	3.5834e-11	1.86571e-09		FUT8	0.769324	4.96531	27.754	4.4853e-07	1.22874e-05
WNT5A	2.49363	-2.40054	47.1892	2.7404e-11	1.42507e-09		LOC284578	1.52621	-1.39495	22.0517	5.56123e-06	0.000152318		RP11.415J8.3	2.00444	-3.80933	46.5965	3.63424e-11	1.88989e-09		TPSG1	2.2448	-0.553095	27.7536	4.48618e-07	1.22874e-05
MPP1	0.656247	7.30644	47.1789	2.75324e-11	1.43002e-09		CCL7	1.70637	-2.39847	22.043	5.58359e-06	0.000152746		AC093159.1	1.83849	-2.61147	46.5591	3.69635e-11	1.91987e-09		OR6T1	1.93837	-2.42122	27.7503	4.49271e-07	1.22904e-05
NUDT4	0.684078	5.40083	47.0921	2.86347e-11	1.48548e-09		ST3GAL3	-0.6172	5.10231	22.0152	5.65531e-06	0.000154349		KALRN	2.12297	0.913202	46.5487	3.72038e-11	1.93002e-09		TBC1D12	1.94747	2.62532	27.7423	4.51319e-07	1.23315e-05
IFIT1B	2.81046	1.32009	47.0657	2.91837e-11	1.51214e-09		SNORA70F	1.8654	-1.57381	22.015	5.65581e-06	0.000154349		FKBP10	2.27245	0.798745	46.4998	3.80838e-11	1.97329e-09		MAGEE1	1.33584	0.272813	27.7131	4.56668e-07	1.24626e-05
SLITRK1	2.67291	-2.99496	47.0319	2.94256e-11	1.52159e-09		BCAT2	-0.637526	4.33557	21.9847	5.73505e-06	0.000156323		OSBP2	2.22959	3.75747	46.4529	3.91097e-11	2.02401e-09		BMT2	-0.776148	4.86701	27.7098	4.57333e-07	1.24658e-05
PRIMPOL	-1.07204	3.76215	47.0311	2.94368e-11	1.52159e-09		PTH	1.62487	-2.32913	21.9769	5.75561e-06	0.000156695		MAMLD1	1.71398	0.855202	46.2761	4.20184e-11	2.17193e-09		DDI2	0.843363	3.92234	27.6788	4.63599e-07	1.26185e-05
VN1R110P	1.90066	-3.89279	46.9278	3.0846e-11	1.59251e-09		XCR1	1.46384	-1.53595	21.9631	5.79231e-06	0.000157505		ATP5MC1P1	2.16829	-4.05487	46.1626	4.42345e-11	2.28373e-09		SMARCC2	-0.313337	8.22645	27.6766	4.64051e-07	1.26185e-05
OSBP2	2.14203	3.76402	46.8827	3.17346e-11	1.63642e-09		ZNF764	-0.383376	4.33929	21.9557	5.81217e-06	0.000157855		RHCE	2.3093	1.13062	46.1541	4.45903e-11	2.29934e-09		LIPH	1.4829	1.00149	27.6532	4.68842e-07	1.27335e-05
LRRFIP2	0.58119	6.57004	46.8536	3.19004e-11	1.643e-09		NOP16	-0.579335	4.53835	21.9416	5.84979e-06	0.000158498		HTR1D	1.75848	-4.1919	51.0872	4.53341e-11	2.3349e-09		MAP2	1.23549	-0.250894	27.6437	4.70795e-07	1.27712e-05
WI2.1896O14.1	2.1141	-2.46622	46.771	3.31159e-11	1.70298e-09		WDR5	-0.33518	5.87412	21.9416	5.84983e-06	0.000158498		C5orf24	-0.713956	5.09842	46.0603	4.63354e-11	2.38361e-09		MIPOL1	2.23692	-0.543165	27.6042	4.79031e-07	1.29791e-05
FARS2	-0.720107	3.45192	46.7691	3.31441e-11	1.70298e-09		DLL4	1.07152	-0.340552	21.9313	5.87769e-06	0.000159056		PPFIA1	0.584876	5.90201	45.9681	4.83137e-11	2.48241e-09		RBM27	-0.611104	6.48948	27.552	4.90163e-07	1.32649e-05
COL9A1	1.94816	-4.11942	46.7218	3.38627e-11	1.73783e-09		CETN2	-0.57433	4.11145	21.9288	5.88446e-06	0.000159056		ABCC13	2.71759	-0.457418	45.902	5.00161e-11	2.56682e-09		GLIPR1	-1.45602	7.90672	27.5034	5.01447e-07	1.35521e-05
RABGEF1	1.18607	2.17095	46.6853	3.44268e-11	1.76467e-09		GRHL1	1.20347	-0.209115	21.909	5.93815e-06	0.000160316		RP11.70F11.8	2.21967	-4.20719	88.4402	5.11378e-11	2.62125e-09		C1QTNF1	1.81815	0.230356	27.4978	5.01973e-07	1.35521e-05
MMS19	-0.434331	5.79906	46.6737	3.46084e-11	1.77187e-09		SGSM1	1.25797	0.635322	21.8875	5.99727e-06	0.000161556		NAT16	2.42522	-3.49918	45.8294	5.14497e-11	2.6341e-09		NCBP3	-0.68767	7.21809	27.4868	5.0441e-07	1.36017e-05
GRSF1	-0.46537	6.19393	46.6441	3.50761e-11	1.79368e-09		KATNIP	-0.499206	5.73249	21.8871	5.99835e-06	0.000161556		ZNF850	1.10508	3.24726	45.7417	5.35382e-11	2.73777e-09		LOC387895	1.83663	-1.03058	27.4225	5.18873e-07	1.3975e-05
HSPD1P16	2.15877	-3.68137	46.6357	3.521e-11	1.79839e-09		NYAP2	1.81623	-0.363352	21.8734	6.03647e-06	0.000162202		SIAH2	0.696432	5.80571	45.6422	5.601e-11	2.86077e-09		BLMH	-0.62378	5.92124	27.3944	5.25325e-07	1.4132e-05
FAM186B	1.8168	-1.68295	46.5725	3.62324e-11	1.84841e-09		AKR1C2	1.19982	1.3142	21.8732	6.03666e-06	0.000162202		KCNK15	2.03967	-3.93678	45.5974	5.71609e-11	2.91609e-09		CASP2	-0.649282	7.9405	27.3763	5.29526e-07	1.42281e-05
TCAIM	-0.832486	4.76046	46.544	3.67033e-11	1.87022e-09		OLFM3	1.64103	-1.5407	21.8494	6.1031e-06	0.000163552		COL18A1	1.34962	4.46777	45.5239	5.92713e-11	3.02017e-09		PLA2G6	1.03084	5.79834	27.3511	5.35439e-07	1.43699e-05
GALT	-0.596816	4.22031	46.4533	3.82444e-11	1.94644e-09		EXPH5	1.58831	1.85679	21.8474	6.10953e-06	0.000163552		GTF2IRD2	-0.761829	2.14016	45.5139	5.93707e-11	3.02165e-09		KCNQ4	1.20601	1.03198	27.3412	5.37778e-07	1.44156e-05
MTHFR	0.656837	5.79062	46.4491	3.8317e-11	1.94783e-09		DDC	1.3846	-1.50836	21.8469	6.11007e-06	0.000163552		CHRNA5	1.42462	-0.216438	45.4733	6.04737e-11	3.07415e-09		ESPNP	1.68384	-0.306892	27.286	5.51008e-07	1.47528e-05
MLYCD	-0.789182	2.72405	46.424	3.8755e-11	1.96777e-09		OASL	1.37474	2.33789	21.8449	6.11579e-06	0.000163552		IL22	2.24156	-3.84741	45.3516	6.39108e-11	3.24504e-09		MALL	1.66852	-0.185689	27.281	5.52224e-07	1.47679e-05
GEMIN7	-0.767048	3.71781	46.3662	3.9784e-11	2.01763e-09		TMEM42	-0.556112	3.37001	21.8166	6.19586e-06	0.000165498		MAS1L	1.96068	-4.15884	47.337	6.41503e-11	3.25336e-09		GPRC5D	2.06219	-0.190059	27.2569	5.58114e-07	1.49012e-05
FFAR1	2.26804	-1.61085	46.3586	3.99227e-11	2.02228e-09		PCDH12	1.09695	2.69057	21.8053	6.22814e-06	0.000166164		KDM3B	-0.449787	7.36436	45.3316	6.44946e-11	3.26697e-09		MYOM2	1.32038	2.63934	27.2553	5.58523e-07	1.49012e-05
RP11.744N12.3	2.00929	-2.66456	46.2877	4.12262e-11	2.08585e-09		KLHL21	-0.57506	5.79056	21.8025	6.23629e-06	0.000166186		ALKBH7	-0.661485	4.62438	45.2481	6.69874e-11	3.38925e-09		CYB5B	-0.547633	6.06625	27.2466	5.6065e-07	1.49403e-05
RPAP1	-0.640874	4.66489	46.2652	4.16486e-11	2.10475e-09		MGAT4B	-0.625729	6.97149	21.7994	6.24515e-06	0.000166227		ZNF90	1.93849	1.51881	45.2374	6.74074e-11	3.40649e-09		UQCRQ	-0.790174	4.85818	27.2278	5.65324e-07	1.5031e-05
ZFAND6	0.565892	6.03255	46.1982	4.29341e-11	2.16716e-09		STYXL1	-0.512559	4.9752	21.7892	6.27446e-06	0.000166811		CYP26B1	2.56225	-2.13466	45.2261	6.77191e-11	3.41822e-09		STARD3NL	-0.571124	5.83461	27.2272	5.65463e-07	1.5031e-05
IL6ST	1.12411	6.46809	46.2007	4.30058e-11	2.16824e-09		MEPCE	-0.477556	6.34335	21.7676	6.33714e-06	0.000168205		AC025287.1	1.91271	-4.20467	62.161	6.80601e-11	3.43141e-09		IFIH1	0.775265	4.94054	27.2232	5.66463e-07	1.5031e-05
INSYN2A	2.48592	-2.57574	46.1474	4.39352e-11	2.2125e-09		STAC2	0.907528	-0.980527	21.766	6.34177e-06	0.000168205		SORBS1	1.57841	2.30541	45.2018	6.84126e-11	3.44514e-09		ZNF516	-1.03792	7.05967	27.2222	5.66707e-07	1.5031e-05
NARF	0.544913	6.00485	46.1327	4.42297e-11	2.22473e-09		PLOD3	-0.845863	6.19099	21.7602	6.35894e-06	0.000168464		NCAPD3	0.700273	5.76224	45.1477	7.01174e-11	3.52686e-09		STING1	-1.01769	8.24539	27.1822	5.76786e-07	1.52804e-05
PHACTR1	0.956557	4.91811	46.1285	4.43143e-11	2.22638e-09		PRR14	-0.662214	6.31278	21.7557	6.37191e-06	0.00016861		LINC02908	-1.80656	4.21673	45.1126	7.14178e-11	3.58808e-09		SENP3	-0.643923	3.23344	27.1748	5.78663e-07	1.53123e-05
AGO2	0.921701	5.61783	46.1224	4.44379e-11	2.22999e-09		CPSF4	-0.421108	4.93722	21.7357	6.43086e-06	0.000169971		UBE2D2	-0.455689	6.3506	45.08	7.2307e-11	3.62851e-09		NEXMIF	1.67554	-0.0747313	27.1488	5.85344e-07	1.5471e-05
SAMM50	-0.511971	5.14089	46.0992	4.49071e-11	2.2509e-09		MIR603	1.87055	-2.34625	21.7275	6.45536e-06	0.00017042		LAMA1	2.64639	-3.59913	45.0589	7.30031e-11	3.65918e-09		MYOC	1.77483	-2.0512	27.135	5.88914e-07	1.55472e-05
RAB5A	0.543541	6.27736	46.0784	4.53329e-11	2.2696e-09		EXTL2	-0.745655	4.74435	21.7185	6.48198e-06	0.000170923		PLA2G2A	2.44238	-3.82843	45.0016	7.49307e-11	3.75142e-09		RFLNB	-1.38961	8.30436	27.0999	5.98374e-07	1.57785e-05
PDE3A	2.16052	1.39815	46.0563	4.59618e-11	2.29841e-09		AFMID	-0.539569	4.8371	21.7038	6.52599e-06	0.000171884		GABPA	0.523251	5.54414	44.999	7.50197e-11	3.75151e-09		IGBP1	-0.610042	5.98624	27.0845	6.02174e-07	1.58603e-05
UTP14A	-0.572109	4.74164	45.9754	4.75028e-11	2.37271e-09		NCLN	-0.652509	7.09813	21.6845	6.58436e-06	0.00017322		IL36RN	2.44858	-4.23882	150.111	7.61343e-11	3.80283e-09		TIAM1	1.90287	3.46037	27.0744	6.06503e-07	1.59443e-05
PIGA	0.991568	5.13543	45.9474	4.81106e-11	2.40029e-09		KCNJ10	0.956273	-0.181421	21.6646	6.64499e-06	0.000174612		RP11.879F14.2	2.36297	-2.67101	44.9256	7.75659e-11	3.86984e-09		HOOK1	2.00442	2.37187	27.0695	6.0677e-07	1.59443e-05
RP11.290F20.2	1.91753	-4.15729	54.8983	4.84209e-11	2.41296e-09		PLCL2	0.77138	5.47565	21.6346	6.73741e-06	0.000176835		CTA.363E6.6	2.55705	-1.31549	44.9114	7.8249e-11	3.89939e-09		VWA1	1.60453	2.85988	27.0568	6.09579e-07	1.59995e-05
ZMIZ1.AS1	1.31234	0.0870352	45.9254	4.8593e-11	2.41874e-09		LRAT	1.5137	-1.37381	21.6167	6.79313e-06	0.000178092		CTC.297N7.8	-0.720069	3.5024	44.8444	8.04858e-11	4.00622e-09		LAT	1.1828	4.53169	27.0332	6.15944e-07	1.61479e-05
RP4.801G22.3	1.86583	-4.19806	67.9115	4.90459e-11	2.4384e-09		PRXL2A.1	-0.350868	4.54508	21.6055	6.82825e-06	0.000178805		GATA5	2.72879	-1.73694	44.8392	8.09223e-11	4.02329e-09		COL5A1	2.19787	4.23995	27.0156	6.24148e-07	1.6344e-05
ENTR1	-0.593597	4.94236	45.9023	4.91061e-11	2.4384e-09		ANTKMT	-0.863591	3.07269	21.6014	6.84113e-06	0.000178936		PCNT	0.535764	6.68564	44.776	8.30277e-11	4.1232e-09		COL13A1	1.38154	-0.445643	26.9904	6.27699e-07	1.6418e-05
RP11.45A16.4	1.72944	-4.25793	135.994	4.9158e-11	2.4384e-09		STAT1	0.672416	7.40301	21.5702	6.94046e-06	0.000181324		NARF	0.625986	6.01013	44.7717	8.31927e-11	4.12663e-09		EMSY	0.499394	6.01738	26.942	6.41252e-07	1.67532e-05
MRPS26	-0.764254	4.07631	45.8887	4.94096e-11	2.44805e-09		TREML1	1.49113	1.1035	21.5615	6.96826e-06	0.000181841		RP11.486A14.2	2.07843	-3.40062	44.763	8.35205e-11	4.13811e-09		TNIK	1.5993	4.45118	26.8831	6.60373e-07	1.72329e-05
MTHFSD	-0.758196	3.90938	45.8241	5.08818e-11	2.51809e-09		TBRG4	-0.508533	5.75067	21.5453	7.02043e-06	0.000182992		ST6GALNAC5	2.20761	-3.86835	44.7227	8.50663e-11	4.20985e-09		CHSY3	1.74664	-0.0783786	26.872	6.61361e-07	1.72388e-05
CFAP45	1.62106	2.14331	45.7834	5.1831e-11	2.56212e-09		QSER1	0.473484	6.65746	21.5404	7.03624e-06	0.000183193		FHL2	2.14153	1.44467	44.7031	8.61124e-11	4.25672e-09		PPME1	0.498227	5.53674	26.866	6.63114e-07	1.72646e-05
NES	2.01038	-1.497	45.7212	5.33171e-11	2.63256e-09		EVA1B	-1.12684	4.59028	21.5156	7.11915e-06	0.000185139		ATG9A	0.801978	5.76526	44.6916	8.62786e-11	4.26004e-09		C1orf109	0.56901	3.97044	26.8539	6.66686e-07	1.73377e-05
NINJ1	1.55993	6.87304	45.7044	5.41094e-11	2.66861e-09		ACAN	0.979995	-0.625204	21.512	7.12902e-06	0.000185183		NAT8	1.83999	-4.14145	45.1422	8.94069e-11	4.40944e-09		LOC441242	-0.710856	1.39471	26.8429	6.69927e-07	1.7402e-05
NUDT4B	0.674053	4.04414	45.627	5.56468e-11	2.74129e-09		CDKL2	1.13132	-0.838639	21.4942	7.18782e-06	0.000186475		CLCN3	1.02731	5.18962	44.6	8.99545e-11	4.43137e-09		WLS	2.49896	1.64085	26.8264	6.76585e-07	1.75548e-05
P2RX2	1.92952	-4.12243	45.5951	5.64594e-11	2.77814e-09		ATP6V0B	-0.773198	6.80001	21.492	7.19525e-06	0.000186475		LINC02572	1.64213	-4.283	313.359	9.17497e-11	4.51463e-09		SYNE1	0.899849	6.49041	26.8153	6.78141e-07	1.7575e-05
BAZ2A	0.552657	8.47726	45.563	5.72904e-11	2.81581e-09		MGAT4A	0.757418	5.72037	21.485	7.21822e-06	0.000186857		IGKV1D.22	-4.9282	-1.58692	44.5123	9.37469e-11	4.60763e-09		GJC2	1.23225	1.1434	26.8089	6.80046e-07	1.76043e-05
SPDYA	1.10844	0.954263	45.5576	5.74319e-11	2.81954e-09		IFIH1	0.58672	4.94322	21.4505	7.33425e-06	0.000189644		C6orf118	1.90785	-4.25926	158.161	9.50861e-11	4.66812e-09		LMNB1	-0.986339	7.31061	26.7893	6.85958e-07	1.7737e-05
PREP	-0.597843	5.33172	45.5538	5.75306e-11	2.82001e-09		CDKN2C	-1.29212	5.07786	21.451	7.34462e-06	0.000189696		RABL2B	-0.64649	4.62164	44.452	9.62228e-11	4.71854e-09		SLC43A3	0.767677	7.46847	26.7785	6.89256e-07	1.7802e-05
RP11.128A17.1	2.17223	-3.90124	45.5522	5.75727e-11	2.82001e-09		FREM1	2.37627	2.30232	21.4333	7.41584e-06	0.000191317		FERMT2	1.90666	-0.753394	44.4185	9.7703e-11	4.78567e-09		ALDH1L2	1.32057	2.92904	26.716	7.08565e-07	1.82798e-05
NECAB1	2.60024	-1.40301	45.5473	5.78658e-11	2.83115e-09		CA13	1.04218	2.18529	21.4106	7.4703e-06	0.000192503		SLIT3	2.50595	-2.33319	44.3821	9.93485e-11	4.86073e-09		PHF7	-0.701919	4.4746	26.6757	7.21298e-07	1.85872e-05
PLPP2	1.98482	-2.56367	45.5054	5.88085e-11	2.874e-09		MIS12	-0.381365	4.90397	21.3924	7.53339e-06	0.000193908		LINC00454	1.73792	-4.26796	148.688	1.03029e-10	5.03508e-09		ZNF578	1.1246	1.87267	26.6624	7.25531e-07	1.86452e-05
PPP6R3	0.334799	7.18585	45.4983	5.89996e-11	2.88007e-09		AHSA1	-0.461654	6.20609	21.3867	7.55319e-06	0.000194197		ALX4	2.16866	-3.82935	44.2985	1.03194e-10	5.03743e-09		FSD1L	-1.15337	3.34883	26.6607	7.26083e-07	1.86452e-05
AC007292.3	1.06201	-1.1112	45.4912	5.91897e-11	2.88607e-09		LOC286094	1.53775	-2.40123	21.381	7.57299e-06	0.000194485		VN1R87P	1.75565	-4.19206	48.5935	1.04933e-10	5.11649e-09		FAP	1.71636	-1.78494	26.6598	7.26382e-07	1.86452e-05
COQ4	-0.662448	4.77696	45.4819	5.94424e-11	2.89511e-09		PPP1R27	-3.42881	3.73874	21.3834	7.58853e-06	0.000194661		CAMLG	-0.75083	5.05971	44.2146	1.07214e-10	5.22181e-09		TDO2	2.03895	-1.16047	26.6584	7.26842e-07	1.86452e-05
CCDC142	-1.09427	2.68717	45.4291	6.08852e-11	2.96202e-09		GPR171	1.0613	2.30403	21.3735	7.59929e-06	0.000194661		ATP9B	-0.399131	4.82798	44.1969	1.08083e-10	5.25815e-09		OSMR	1.83208	1.99374	26.6541	7.2821e-07	1.86591e-05
ITPA	-0.657942	4.52921	45.3755	6.23887e-11	3.03174e-09		SYN3	1.21866	-0.755491	21.3717	7.60562e-06	0.000194661		RP11.501C14.7	1.99118	-4.06177	44.0957	1.13184e-10	5.5001e-09		SLC6A9	1.70395	2.96184	26.6276	7.36849e-07	1.88592e-05
NEURL4	-0.567688	4.84139	45.3695	6.25594e-11	3.0366e-09		ALKBH4	-0.548092	3.39643	21.3623	7.63872e-06	0.000195287		XX.C2158C6.3	1.70905	-4.25113	91.4946	1.15616e-10	5.61196e-09		PRDM5	2.19743	-0.63312	26.5708	7.55555e-07	1.93161e-05
ITGB5	1.89205	3.36033	45.3566	6.3297e-11	3.06894e-09		ANGPTL2	1.1849	0.637339	21.3544	7.66665e-06	0.000195771		DNAH5	2.14753	-3.63839	43.9839	1.19107e-10	5.76872e-09		ITGA8	1.70184	0.183636	26.5599	7.59195e-07	1.93873e-05
IFITM10	1.97137	3.14515	45.3333	6.39765e-11	3.09839e-09		NRBP1	-0.437288	6.90894	21.3521	7.67494e-06	0.000195771		RSPO2	2.49555	-0.746055	43.9897	1.19114e-10	5.76872e-09		CCDC80	1.96798	1.32166	26.5339	7.67975e-07	1.95894e-05
TRIP10	1.23836	3.09865	45.3022	6.45028e-11	3.12037e-09		COA4	-0.445168	4.62104	21.336	7.73202e-06	0.000196809		ACTA2	-1.54924	4.18562	43.9209	1.22591e-10	5.93043e-09		LOC100131655	-0.982018	1.41351	26.5121	7.75415e-07	1.97569e-05
WDR5B	-1.06529	3.42	45.2851	6.50078e-11	3.14126e-09		MAGI1	1.0638	0.35961	21.333	7.74268e-06	0.000196809		DNAH17.AS1	2.42218	-3.82215	43.881	1.24832e-10	6.03205e-09		CNGA1	1.35508	-0.32699	26.5064	7.77398e-07	1.97852e-05
SAR1A	0.621768	6.54289	45.2011	6.75372e-11	3.25983e-09		RNF40	-0.368745	7.25123	21.3326	7.74421e-06	0.000196809		NALCN	1.91513	-4.11598	43.7518	1.32407e-10	6.39091e-09		CNN1	1.54147	-1.55325	26.4708	7.89731e-07	2.00756e-05
LHFPL4	1.92404	-4.13737	45.1924	6.78061e-11	3.26913e-09		ERCC6L2	0.608502	4.29322	21.3309	7.75036e-06	0.000196809		EPB41	0.697247	7.54069	43.744	1.32883e-10	6.40668e-09		MAF	1.29429	3.50033	26.4684	7.9058e-07	2.00756e-05
POP5	-0.797011	3.71223	45.1885	6.79261e-11	3.27125e-09		CCDC61	-0.566979	3.4447	21.3058	7.84065e-06	0.000198834		CRYBA2	2.50379	-3.71891	43.7186	1.34429e-10	6.47397e-09		KREMEN1	1.71829	2.25119	26.4582	7.94137e-07	2.01433e-05
SFRP5	2.33696	-0.840117	45.1858	6.81182e-11	3.27683e-09		MIR4769	1.7507	-2.46332	21.3038	7.84769e-06	0.000198834		UQCRC2	-0.419846	7.38445	43.6763	1.37053e-10	6.59297e-09		HTRA2	0.578781	4.74818	26.4346	8.02505e-07	2.03328e-05
VPS36	-0.577019	6.31041	45.1104	7.03849e-11	3.38209e-09		RASSF1	-0.526565	7.13038	21.2992	7.8646e-06	0.00019904		SLC1A6	2.41115	-3.40413	43.6303	1.39959e-10	6.72525e-09		NAV1	1.74716	6.09503	26.4393	8.05043e-07	2.03743e-05
H19	2.43827	3.32198	45.0746	7.20846e-11	3.45537e-09		OR2M2	1.56562	-2.3826	21.282	7.92727e-06	0.000200403		CKAP2	0.626086	6.19885	43.5963	1.42152e-10	6.82296e-09		RIMS3	1.04077	3.18363	26.4176	8.08565e-07	2.04406e-05
AP4M1	-0.604533	3.56088	45.0572	7.2111e-11	3.45537e-09		ADAM19	1.17307	4.67449	21.2649	8.00476e-06	0.000202136		TUFT1	1.62315	1.52735	43.5794	1.43248e-10	6.86794e-09		DCTN4	-0.753246	6.9275	26.4077	8.12117e-07	2.05075e-05
PIGO	-0.458929	4.54588	45.0559	7.21509e-11	3.45537e-09		SLC12A5	0.871341	0.41261	21.2533	8.03296e-06	0.000202622		AC053503.11	1.94261	-4.23691	99.7483	1.44699e-10	6.92978e-09		ZNF677	1.41665	1.54904	26.3706	8.25558e-07	2.08237e-05
PCK1	2.2013	-3.82817	45.0381	7.27398e-11	3.4797e-09		SIX3	-4.0764	2.93145	21.2544	8.05414e-06	0.000202759		IL26	2.08785	-3.96453	43.5509	1.45124e-10	6.94103e-09		FKBP10	1.7915	1.30057	26.3489	8.33546e-07	2.09899e-05
IRAK1	0.614786	7.56885	45.0224	7.32624e-11	3.5008e-09		ZC3H3	-0.732508	6.2611	21.247	8.05631e-06	0.000202759		PRSS1	2.97065	-0.690263	43.5614	1.45257e-10	6.94103e-09		APH1B	-0.616181	5.54468	26.3477	8.33999e-07	2.09899e-05
RP11.753N8.1	2.0053	-4.21987	96.3443	7.33446e-11	3.50084e-09		GNB1L	-0.827699	2.81242	21.236	8.09752e-06	0.00020357		RP11.1C8.7	1.86522	-4.22231	71.2851	1.46552e-10	6.99514e-09		SLX9	0.850679	2.26003	26.3061	8.49497e-07	2.13562e-05
CCL8	2.50617	-2.67637	45.0139	7.3544e-11	3.50647e-09		ECH1	-0.569286	6.9707	21.2315	8.11451e-06	0.000203758		AC005154.7	-1.06064	1.53497	43.5251	1.46844e-10	7.00132e-09		YARS1	0.499192	6.92668	26.2778	8.60247e-07	2.16025e-05
IQCA1	2.08954	-2.93201	44.9835	7.45706e-11	3.55148e-09		TIMMDC1	-0.384461	5.55921	21.2292	8.12297e-06	0.000203758		PTPRR	2.3495	-2.83549	43.4611	1.51201e-10	7.19445e-09		AFG3L2	-0.550776	6.22177	26.2639	8.65554e-07	2.17117e-05
TRAF1	1.05257	4.8085	44.9341	7.62662e-11	3.62821e-09		KCNK9	1.44924	-1.55824	21.2237	8.1437e-06	0.000204052		RP11.229P13.20	-1.80083	2.93936	43.4607	1.5123e-10	7.19445e-09		LRRC2	1.77702	0.515852	26.2529	8.69767e-07	2.17932e-05
SNRK	0.690562	7.03009	44.9146	7.69478e-11	3.65659e-09		GBP4	1.43848	6.41462	21.2254	8.16252e-06	0.000204191		NUDT18	-0.783306	3.3468	43.3076	1.62187e-10	7.70721e-09		LOC100287559	-0.751569	3.08264	26.2381	8.75499e-07	2.19126e-05
GATD1	-0.718758	5.2698	44.7311	8.36548e-11	3.97092e-09		VWA3B	1.23222	-1.10046	21.2172	8.16823e-06	0.000204191		DNAH17	2.05273	-0.313886	43.2658	1.65317e-10	7.84728e-09		KRT1	2.21887	1.09364	26.228	8.80007e-07	2.19937e-05
CRYBA2	2.52047	-3.7155	44.7266	8.38249e-11	3.97461e-09		EBP	-0.601449	4.62408	21.215	8.17629e-06	0.000204191		XPC	-0.629112	5.71176	43.2536	1.66238e-10	7.87929e-09		PRF1	1.47769	4.89971	26.2326	8.80681e-07	2.19937e-05
SLC25A37	1.11941	7.4459	44.6927	8.54324e-11	4.04637e-09		MKKS	-0.414102	5.3422	21.1952	8.25143e-06	0.00020584		TCTN1	-1.13661	3.7641	43.252	1.66358e-10	7.87929e-09		ST8SIA4	-1.11203	6.16373	26.1977	8.91342e-07	2.22354e-05
TMCO4	-0.676307	4.13321	44.6659	8.61758e-11	4.07709e-09		CRNDE	-2.092	4.00393	21.183	8.3228e-06	0.000207392		DNAJC18	-1.10299	3.02828	43.2341	1.67725e-10	7.93531e-09		NID2	1.05568	2.84944	26.1784	8.98979e-07	2.23915e-05
ERCC2	-0.748637	4.57993	44.6626	8.63052e-11	4.07873e-09		MTX2	-0.471743	4.39996	21.1705	8.34625e-06	0.000207526		RP11.490D19.6	1.9148	-4.24764	114.262	1.68552e-10	7.96568e-09		SLU7	-0.560177	6.25067	26.177	8.99574e-07	2.23915e-05
PLXNB3	1.77512	1.01816	44.6587	8.64581e-11	4.08147e-09		PDE2A	1.37106	1.97015	21.1705	8.34648e-06	0.000207526		VN1R2	1.82553	-4.20101	61.5406	1.69668e-10	8.0096e-09		LOC100129794	2.12238	-1.8602	26.1006	9.30571e-07	2.31376e-05
RNF170	-0.903916	3.96649	44.5544	9.06697e-11	4.27559e-09		COL26A1	1.55414	-0.163189	21.1551	8.40574e-06	0.000208723		NR3C1	-0.601165	7.03318	43.1811	1.71836e-10	8.10302e-09		LRIF1	0.666998	5.13664	26.0958	9.32547e-07	2.31613e-05
KRTAP10.11	1.62427	-4.21079	54.1702	9.08137e-11	4.27769e-09		TCAF2	0.846509	1.94504	21.1533	8.41307e-06	0.000208723		RP11.497E19.1	2.0891	-4.06388	43.1417	1.74962e-10	8.24143e-09		TDRKH	1.364	2.42869	26.077	9.40369e-07	2.333e-05
RP13.379O24.3	1.87373	-4.21366	73.0917	9.10454e-11	4.28391e-09		PTK2	1.79705	4.5218	21.1573	8.42318e-06	0.000208746		AC009299.4	1.6479	-4.19087	43.105	1.77923e-10	8.3717e-09		NDUFB5	-0.826702	5.72143	26.0598	9.47588e-07	2.34834e-05
NOA1	-0.493259	5.65791	44.5066	9.2664e-11	4.35531e-09		KIAA2013	-0.511067	6.17289	21.1469	8.438e-06	0.000208884		TMOD1	1.61848	3.26882	43.0901	1.79693e-10	8.44578e-09		MIR492	2.03336	-2.68604	84.3631	9.51702e-07	2.35596e-05
CTDSPL	1.445	3.74279	44.4997	9.3213e-11	4.37633e-09		SNORD116.23	1.63412	-1.92093	21.1349	8.48472e-06	0.000209812		BX255923.3	2.12648	-4.14878	54.0341	1.81256e-10	8.50992e-09		C1R	1.30193	2.66409	26.0235	9.62987e-07	2.38129e-05
RBPJ	0.783718	6.97506	44.4791	9.38346e-11	4.40071e-09		AHCTF1	0.399014	6.31787	21.1019	8.61518e-06	0.000212805		ENGASE	-0.725728	6.2987	43.0429	1.83048e-10	8.5847e-09		IK	-0.57925	5.38825	25.962	9.89638e-07	2.44452e-05
COQ5	-0.8063	3.79105	44.4632	9.45169e-11	4.42788e-09		PLN	1.29002	0.422718	21.0903	8.6615e-06	0.000213716		RP11.621H8.2	0.919855	1.4946	42.996	1.87013e-10	8.76111e-09		PRDX1	0.823344	6.93877	25.945	9.97137e-07	2.46037e-05
NNT	-0.590501	6.8258	44.3901	9.77195e-11	4.57293e-09		TMX2	-0.324375	5.95858	21.0667	8.75663e-06	0.000215828		SHISA7	2.51151	-0.872317	42.9978	1.87385e-10	8.76896e-09		SETBP1	2.09886	4.46241	25.9272	1.01019e-06	2.48987e-05
TPD52L2	0.717202	7.21244	44.3742	9.84335e-11	4.60134e-09		RPS16P5	0.929304	3.11841	21.0535	8.81014e-06	0.000216911		PRSS3P2	3.07832	-0.367956	42.9666	1.90735e-10	8.91604e-09		LOC100134713	-0.692475	1.68961	25.9129	1.01148e-06	2.49032e-05
COL6A6	2.9329	1.22301	44.3448	1.0047e-10	4.69144e-09		MIR4474	1.62731	-1.8253	21.0376	8.87538e-06	0.00021828		GLRX5	0.773758	5.41837	42.9304	1.92714e-10	8.99875e-09		SLC25A5	-0.692159	7.79439	25.9037	1.01561e-06	2.49779e-05
RP11.134L10.1	1.29414	2.0558	44.3194	1.00924e-10	4.7075e-09		KIF5A	1.58791	0.0478586	21.0319	8.89875e-06	0.000218618		AC002059.10	1.47415	-1.4236	42.9138	1.9418e-10	9.05736e-09		ZSCAN25	-0.78505	5.45349	25.8853	1.02397e-06	2.5156e-05
CTD.2532D12.4	1.83375	-4.24588	117.548	1.01311e-10	4.72047e-09		ZDHHC4	-0.415804	4.92138	21.0286	8.91252e-06	0.000218655		MAPK8IP1	1.39019	0.490481	42.8631	1.98735e-10	9.25982e-09		LOC100499466	-1.06389	7.29501	25.878	1.02729e-06	2.52103e-05
PRKAB1	0.598159	5.2857	44.2852	1.02508e-10	4.77108e-09		LOC100506033	-0.482801	4.35954	21.0258	8.92385e-06	0.000218655		LRRC2	2.20747	-0.77448	42.8087	2.03807e-10	9.48585e-09		BRSK1	1.05885	2.1035	25.8397	1.04494e-06	2.56158e-05
ZNF74	-1.1904	3.89653	44.2133	1.05929e-10	4.92497e-09		NENF	-0.665282	4.50994	21.023	8.93534e-06	0.000218655		CTTNBP2	2.42294	-2.50116	42.7798	2.06462e-10	9.59789e-09		DCLRE1A	0.779893	4.39543	25.8305	1.04921e-06	2.56926e-05
MMP19	2.08726	3.95078	44.2246	1.06157e-10	4.9302e-09		FAM32A	-0.38115	6.20994	21.0208	8.94458e-06	0.000218655		TM4SF5	1.92119	-4.11454	42.7777	2.06661e-10	9.59789e-09		MOXD1	1.54204	-0.259105	25.8243	1.05211e-06	2.57218e-05
PCYOX1	-1.05466	4.88101	44.2035	1.06402e-10	4.93358e-09		PCGF2	1.02899	0.707152	21.0198	8.94855e-06	0.000218655		SAMD14	1.61309	1.24683	42.7568	2.08649e-10	9.67976e-09		EVA1C	1.57951	1.88793	25.8231	1.05267e-06	2.57218e-05
TREML3P	1.84129	1.14582	44.2029	1.06459e-10	4.93358e-09		TRARG1	1.12112	-1.04744	21.0035	9.01659e-06	0.000220081		TATDN1	-0.580444	3.51843	42.7205	2.12141e-10	9.83118e-09		SOD1	0.610847	6.15343	25.8134	1.05721e-06	2.58049e-05
RCC1	-0.810491	6.01395	44.1578	1.08644e-10	5.02946e-09		ST8SIA5	1.28017	-0.191192	20.97	9.15726e-06	0.000223274		GAGE2B	1.61166	-4.27771	197.222	2.13853e-10	9.89984e-09		GORASP1	-0.548675	5.87577	25.7929	1.06691e-06	2.59938e-05
RO60	0.518124	6.14854	44.1421	1.09425e-10	5.06016e-09		EEF1B2	-0.640768	7.73808	20.9573	9.21111e-06	0.000224345		EIF3E	-0.659769	8.90587	42.6975	2.14391e-10	9.91408e-09		LOC100131551	1.90864	-0.282301	25.7913	1.06765e-06	2.59938e-05
SMCO3	1.95126	-3.99112	44.1282	1.10121e-10	5.08686e-09		FMO3	1.7629	0.280926	20.9534	9.22903e-06	0.00022435		BACE2	1.92571	2.53494	42.6841	2.16595e-10	1.00052e-08		AMOT	1.39592	3.08948	25.7897	1.06839e-06	2.59938e-05
TRMT2B	-0.380944	4.74607	44.0686	1.13159e-10	5.22158e-09		DCTPP1	-0.632774	5.08565	20.9514	9.23659e-06	0.00022435		RP11.88I21.1	1.63325	-4.19854	42.6545	2.18643e-10	1.0089e-08		MFHAS1	0.79843	5.36051	25.7681	1.07875e-06	2.62175e-05
WDR83	-0.49261	3.06204	44.0276	1.153e-10	5.31467e-09		RAI14	1.44185	1.58967	20.9503	9.24104e-06	0.00022435		RSL1D1	-0.651953	7.87134	42.6293	2.2119e-10	1.01956e-08		DTHD1	1.55603	1.11856	25.7241	1.10007e-06	2.67069e-05
SP7	2.35515	-1.34134	44.0217	1.15753e-10	5.32984e-09		TAB2	0.555872	7.44397	20.9425	9.27464e-06	0.000224925		INO80E	-0.559077	5.69071	42.6264	2.21482e-10	1.01981e-08		IFITM1	1.56608	5.48057	25.7248	1.10526e-06	2.68043e-05
MRPS27	-0.601875	6.0511	43.9961	1.16968e-10	5.38004e-09		ATP7A	0.584457	5.27978	20.9063	9.43157e-06	0.000228486		CCDC191	-0.851569	3.28661	42.5921	2.24988e-10	1.03485e-08		GMPR2	-0.436523	5.97726	25.6985	1.11267e-06	2.69553e-05
HELZ2	1.2336	6.22759	43.9471	1.20114e-10	5.51883e-09		TLE2	0.999303	1.11938	20.9039	9.44203e-06	0.000228495		SOX6	2.27821	1.09819	42.5852	2.26572e-10	1.04102e-08		XCL1	1.47891	-0.700015	25.6956	1.11411e-06	2.69613e-05
FFAR3	2.02417	-0.512765	43.9312	1.20485e-10	5.52995e-09		PRSS1	1.51194	-0.89456	20.8956	9.47841e-06	0.000229131		HSD17B11	-0.692453	6.76877	42.5498	2.29387e-10	1.05283e-08		GSTK1	-0.960595	7.46923	25.6925	1.11563e-06	2.69691e-05
AGFG1	0.909346	7.16678	43.9211	1.21043e-10	5.54965e-09		MAGEE1	1.06702	0.283279	20.886	9.5205e-06	0.000229903		RP11.184A2.3	1.90409	-4.23957	97.4941	2.32055e-10	1.06394e-08		TMEM168	-0.647913	5.64392	25.6617	1.13102e-06	2.72941e-05
NFKBID	1.13876	5.2903	43.907	1.22083e-10	5.59139e-09		LOC154872	1.75468	-2.49031	20.8836	9.53102e-06	0.000229912		AHSA2P	-0.718189	7.12277	42.5136	2.33224e-10	1.06615e-08		DDN	1.10726	1.12872	25.6608	1.13148e-06	2.72941e-05
RICTOR	0.813504	7.02077	43.8993	1.22254e-10	5.59323e-09		PIWIL4	-1.24328	5.89715	20.8755	9.58655e-06	0.000230841		RP11.147N17.1	1.94643	-4.1751	51.3507	2.3328e-10	1.06615e-08		LYRM7	-0.860716	6.02962	25.6526	1.13561e-06	2.73647e-05
SPTBN4	1.92973	-0.970246	43.852	1.24924e-10	5.70931e-09		TPI1P2	-0.59822	3.29102	20.8697	9.59247e-06	0.000230841		LINC00922	1.77256	-4.17522	44.2167	2.3328e-10	1.06615e-08		ABHD15	-1.19055	5.7382	25.6472	1.13835e-06	2.74015e-05
SLC2A3	1.53115	8.97148	43.8558	1.25601e-10	5.73418e-09		ISM2	1.13907	-0.896195	20.868	9.60014e-06	0.000230841		MAPK9	-0.384687	5.38157	42.5059	2.34045e-10	1.06851e-08		RBM11	1.87787	-0.860654	25.6405	1.14177e-06	2.74547e-05
ATG9A	0.718389	5.76069	43.8234	1.26564e-10	5.77203e-09		TMEM14EP	1.09667	3.70757	20.838	9.73434e-06	0.000233634		HES2	2.24611	-1.99549	42.4899	2.35765e-10	1.07522e-08		CMYA5	0.904538	0.907137	25.636	1.14407e-06	2.74807e-05
RHOF	0.880603	5.69369	43.8099	1.27348e-10	5.80161e-09		HAR1A	0.903281	-0.292358	20.837	9.73913e-06	0.000233634		CFAP161	1.99659	-0.339653	42.4693	2.38001e-10	1.08427e-08		PCLO	1.98407	1.07097	25.6319	1.14614e-06	2.75013e-05
DNAJB5	1.73399	1.29804	43.8021	1.27802e-10	5.81615e-09		LRP2BP	1.39778	1.2741	20.8352	9.74722e-06	0.000233634		ALKAL2	2.15274	-2.57552	42.4641	2.38573e-10	1.08572e-08		IL1RL1	2.76996	3.84534	25.6113	1.16247e-06	2.78637e-05
RP11.677M14.6	1.84875	-4.07071	43.7995	1.27957e-10	5.81704e-09		MMAB	-0.508531	3.94568	20.8326	9.75886e-06	0.000233666		AC027763.2	-0.618809	2.95752	42.422	2.43214e-10	1.10567e-08		NCR1	1.63475	0.666145	25.5821	1.17182e-06	2.80126e-05
RPAP2	-0.732648	5.40648	43.785	1.28803e-10	5.84931e-09		LOC400643	1.56471	-1.7108	20.8225	9.80467e-06	0.000234515		RP11.20I20.1	2.43243	-2.25687	42.3923	2.46552e-10	1.11966e-08		CPD	-1.17601	7.73578	25.5813	1.17224e-06	2.80126e-05
DHPS	-0.377601	5.41992	43.7524	1.30739e-10	5.93097e-09		MSLN	-5.16655	4.45143	20.8092	9.89487e-06	0.000236423		ACBD7	1.57163	-1.189	42.3559	2.50692e-10	1.13726e-08		LOC100631378	2.23777	-1.12435	25.581	1.1724e-06	2.80126e-05
RP11.113I22.1	2.33287	-2.84978	43.7478	1.31011e-10	5.93706e-09		FMC1	-0.753413	1.48186	20.7995	9.90993e-06	0.000236533		LINC01050	2.3298	-4.14781	62.0031	2.5099e-10	1.13742e-08		HYDIN	1.18665	0.199764	25.5706	1.17784e-06	2.8113e-05
MAPK4	2.5597	-3.30729	43.7166	1.32896e-10	6.01614e-09		PDZRN4	1.70348	1.09906	20.7942	9.93597e-06	0.000236905		AKAP12	2.19351	1.86892	42.2973	2.58677e-10	1.17102e-08		HSD17B4	-0.857882	7.06869	25.555	1.18608e-06	2.82799e-05
RABL2A	-0.756788	4.01778	43.705	1.336e-10	6.04165e-09		SLC34A1	1.26824	-0.801756	20.7806	9.99686e-06	0.000238106		GAP43	1.62671	-4.22653	57.7585	2.69217e-10	1.21745e-08		ZSCAN1	1.86904	-0.767016	25.5397	1.1942e-06	2.84434e-05
GHDC	-0.598092	4.99629	43.6914	1.34432e-10	6.0729e-09		RGPD4	0.62553	1.67863	20.766	1.00648e-05	0.000239397		LRTM1	1.74733	-4.26395	141.859	2.74801e-10	1.24009e-08		DAPL1	-4.74606	-0.117414	25.529	1.20097e-06	2.85649e-05
OR56B2P	2.00462	-3.65091	43.6663	1.35986e-10	6.13661e-09		BBX	0.558399	6.75088	20.7644	1.00722e-05	0.000239397		AC006499.7	1.79068	-4.26412	144.514	2.74801e-10	1.24009e-08		SLC40A1	1.70201	7.33264	25.5365	1.20182e-06	2.85649e-05
RP11.1299A16.3	1.85111	-1.7432	43.6558	1.36641e-10	6.15974e-09		GSTA4	1.2064	0.891048	20.7458	1.01593e-05	0.000240965		RP11.180C1.1	1.63471	-4.27282	152.795	2.79913e-10	1.26184e-08		NXPE1	1.76363	-1.88695	25.5219	1.20368e-06	2.85792e-05
RP11.13K12.2	1.88767	-4.14174	46.0237	1.37093e-10	6.17366e-09		YAP1	1.27819	0.259805	20.7458	1.01595e-05	0.000240965		CRYZL1	-0.524118	4.33171	42.1093	2.80695e-10	1.26404e-08		TERF2	-0.463775	5.82893	25.4745	1.22939e-06	2.91591e-05
TEX264	-0.511512	5.00087	43.6181	1.39012e-10	6.2535e-09		VSX1	1.09442	-1.03235	20.7406	1.01841e-05	0.000241298		MTMR12	0.52669	5.77127	42.062	2.86854e-10	1.29042e-08		ITGB3	2.43614	5.1422	25.4049	1.27435e-06	3.01864e-05
FGB	1.92343	-4.06734	43.5913	1.40728e-10	6.32407e-09		SLC39A11	-1.00423	5.91003	20.7319	1.02343e-05	0.000242198		BX842568.2	0.886639	2.06329	42.014	2.93243e-10	1.31778e-08		LOC339524	1.43109	1.77316	25.3921	1.27537e-06	3.01864e-05
NUDT18	-0.756573	3.34242	43.5597	1.42772e-10	6.40924e-09		SLC35C2	-0.61441	6.45772	20.728	1.02435e-05	0.000242198		BAX	-0.571472	5.79834	41.9601	3.00579e-10	1.34934e-08		RNFT1	-0.63965	5.39224	25.3528	1.29796e-06	3.06891e-05
RP11.141M1.1	2.04731	-3.12138	43.5321	1.44588e-10	6.484e-09		SPACA7	1.65185	-2.46801	20.7104	1.03276e-05	0.000243932		CKAP2L	1.40592	3.81465	41.941	3.03879e-10	1.36274e-08		COL16A1	1.4108	0.508555	25.3409	1.30484e-06	3.08195e-05
MSR1	2.45818	4.18277	43.5394	1.45135e-10	6.50173e-09		CCDC80	1.54855	1.3097	20.6979	1.03876e-05	0.000245093		CTC.260E6.11	1.96421	-3.27565	41.9099	3.07581e-10	1.3779e-08		TMEM150C	1.3954	1.29477	25.3085	1.32387e-06	3.12282e-05
OTUD5	0.426489	6.503	43.4966	1.46954e-10	6.57638e-09		NIPSNAP3A	-0.474375	6.00245	20.6947	1.04029e-05	0.000245198		YWHAH	0.735071	7.40746	41.9058	3.08162e-10	1.37906e-08		LOC100130581	-0.825898	4.31531	25.3067	1.3249e-06	3.12282e-05
EIF4HP2	1.80904	-2.02021	43.4819	1.47942e-10	6.6137e-09		LBHD1	-0.477357	5.16571	20.6687	1.05293e-05	0.000247921		TFDP1	0.80654	6.44064	41.902	3.08696e-10	1.38002e-08		SEMA6A	-0.965055	3.69253	25.28	1.3408e-06	3.15702e-05
ARHGDIG	1.87444	-2.89508	43.4074	1.53071e-10	6.8359e-09		KRTCAP2	-0.637598	5.4854	20.6563	1.05902e-05	0.000249095		GYPB	2.73979	1.92572	41.8912	3.12392e-10	1.39509e-08		NEDD4L	1.72325	3.30105	25.2804	1.34256e-06	3.15786e-05
NSG2	2.08117	-3.10551	43.3969	1.53806e-10	6.86159e-09		MIR3675	1.64701	-2.58293	26.2159	1.06093e-05	0.000249286		MYEOV	2.26629	-1.63153	41.8127	3.21603e-10	1.43474e-08		TBX21	1.41279	2.40675	25.2494	1.35925e-06	3.19382e-05
ARMC10	-0.729012	4.26119	43.3812	1.54916e-10	6.90396e-09		LCOR	0.566188	4.99501	20.6445	1.06482e-05	0.000249939		KB.1639H6.7	2.18503	-4.19556	70.7819	3.26548e-10	1.45529e-08		PACSIN1	2.46934	2.90096	25.228	1.37895e-06	3.23675e-05
YTHDC1	0.536211	7.16515	43.3535	1.56891e-10	6.98474e-09		VDAC3	-0.433591	6.8431	20.6327	1.07067e-05	0.000250804		DUOXA2	2.42293	-3.75658	41.7545	3.30322e-10	1.47058e-08		DYRK1A	0.436482	7.73253	25.2075	1.38487e-06	3.24727e-05
FAM71E2	1.97301	-4.14615	48.6799	1.57282e-10	6.9949e-09		HYKK	1.13751	-0.910357	20.6326	1.07072e-05	0.000250804		PAX2	2.01077	-3.74763	41.7061	3.37743e-10	1.50206e-08		HBQ1	1.52951	0.749385	25.2045	1.38674e-06	3.24831e-05
CCDC191	-0.813142	3.2825	43.3442	1.5756e-10	7.00001e-09		N4BP2	0.589485	6.71838	20.6275	1.07326e-05	0.000251141		MS4A15	1.71858	-4.25092	92.0208	3.55595e-10	1.57983e-08		CYP4F22	1.40506	0.0297951	25.1824	1.40047e-06	3.27617e-05
SLC8A2	1.64472	-2.8862	43.3241	1.59014e-10	7.05732e-09		CCDC175	1.98146	0.92188	20.6249	1.07584e-05	0.000251486		RP11.867O8.5	2.12476	-3.28469	41.5678	3.59884e-10	1.59617e-08		EIF3F	-0.569142	6.60493	25.1808	1.40153e-06	3.27617e-05
RP11.229P13.20	-1.72355	2.9312	43.2829	1.62038e-10	7.18413e-09		C3P1	1.34621	-1.44178	20.5951	1.08949e-05	0.000254412		SIL1	-0.706073	4.98974	41.567	3.60017e-10	1.59617e-08		GATA1	2.04659	4.18517	25.1834	1.40665e-06	3.28474e-05
TGFB1I1	1.63556	2.08262	43.2347	1.6571e-10	7.33648e-09		GALNT18	1.50134	-0.5245	20.5895	1.09234e-05	0.000254815		MPIG6B	2.04636	4.48321	41.5716	3.61862e-10	1.6027e-08		XCL2	1.5646	-0.442	25.1652	1.41131e-06	3.29223e-05
PTPN12	0.682827	7.14247	43.2326	1.65815e-10	7.33648e-09		CEP350	0.437742	7.70786	20.5853	1.09447e-05	0.00025505		EWSAT1	2.05297	-3.77683	41.5132	3.69021e-10	1.63273e-08		COL12A1	1.60255	0.449033	25.1432	1.42524e-06	3.32131e-05
COL4A2.AS1	1.9409	-3.99307	43.184	1.69542e-10	7.49365e-09		TC2N	1.31498	4.31844	20.58	1.09965e-05	0.000255993		XPO7	0.579058	6.70203	41.4849	3.7385e-10	1.65239e-08		LOC643733	1.5202	-0.022025	25.077	1.46806e-06	3.41757e-05
EP300	0.585704	8.0814	43.1802	1.69839e-10	7.49906e-09		FBXL6	-0.789941	4.82754	20.5707	1.10192e-05	0.000256259		ALDH1A2	2.30499	0.0841502	41.4745	3.76555e-10	1.66264e-08		DPF2	0.440861	6.46394	25.0656	1.47552e-06	3.43142e-05
SLC25A11	-0.633559	5.38641	43.1275	1.7398e-10	7.67403e-09		VIM	-1.13086	11.3322	20.5496	1.11286e-05	0.000258334		DCC	2.03954	-3.99269	41.3829	3.918e-10	1.72818e-08		TGFB3	0.858404	2.69791	25.023	1.5039e-06	3.49382e-05
CRELD1	-1.02648	4.57817	43.05	1.80262e-10	7.94299e-09		PIGC	-0.294461	4.58603	20.5489	1.11312e-05	0.000258334		CYB5D2	-0.714304	3.17278	41.3567	3.96538e-10	1.74729e-08		DDX19A	-0.329262	5.66134	25.015	1.50927e-06	3.50271e-05
LHX4	1.97665	-1.77356	42.9704	1.86959e-10	8.22869e-09		CMTM8	1.25162	1.02809	20.5319	1.12192e-05	0.000260108		WSCD2	2.13784	-3.11098	41.3498	3.97802e-10	1.75106e-08		MEIS2	2.21263	1.51548	24.9924	1.52681e-06	3.5398e-05
PROCA1	-1.00461	3.24568	42.9684	1.87129e-10	8.22869e-09		TVP23B	-0.469879	3.92676	20.5284	1.12377e-05	0.00026027		LINC01589	2.13017	-3.82341	41.3251	4.02334e-10	1.7692e-08		GLOD4	-0.445271	5.50124	24.9867	1.52852e-06	3.54014e-05
EXOC3L2	2.28605	0.735094	42.9668	1.87933e-10	8.25563e-09		FRAS1	1.07583	-0.211983	20.5187	1.12882e-05	0.000261174		RP1.286D6.5	1.36285	-1.67462	41.3008	4.06865e-10	1.78567e-08		ANTXR2	-0.795959	7.29645	24.959	1.54755e-06	3.58054e-05
RP11.888D10.4	0.943134	0.36013	42.9191	1.914e-10	8.39935e-09		RANGRF	-0.592073	2.663	20.4808	1.14888e-05	0.000265543		KRT38	2.35109	-3.84348	41.3005	4.0691e-10	1.78567e-08		PITHD1	0.445885	5.33302	24.9406	1.56038e-06	3.60654e-05
SESN2	1.20723	5.11512	42.9004	1.93591e-10	8.48684e-09		SLC52A2	-0.752631	5.21353	20.4686	1.15542e-05	0.000266783		SLC8A2	1.68164	-2.90093	41.2937	4.0819e-10	1.78946e-08		LPP.AS2	-1.01147	1.78318	24.9311	1.56696e-06	3.61806e-05
UBR1	0.460979	5.43314	42.8899	1.93976e-10	8.49506e-09		TIAM1	1.47122	3.44339	20.4676	1.15772e-05	0.000267042		ZBTB4	-0.70998	6.43068	41.29	4.08874e-10	1.79064e-08		HSPA13	0.632209	5.66641	24.9133	1.57949e-06	3.64328e-05
NDUFB5	-0.678749	5.38775	42.8859	1.94335e-10	8.50209e-09		NOMO1	-0.463286	5.61705	20.4469	1.16714e-05	0.000268942		RHBG	2.20742	-3.89413	41.2818	4.10434e-10	1.79564e-08		OPRK1	1.5546	-1.05545	24.9054	1.58508e-06	3.65246e-05
TAL1	2.02251	4.68873	42.8978	1.94618e-10	8.50583e-09		CEP89	-0.365459	3.83295	20.4438	1.1688e-05	0.00026905		DHRS13	0.754654	3.60758	41.2723	4.12226e-10	1.80165e-08		XPO7	0.648955	7.38355	24.8927	1.59417e-06	3.66884e-05
PTGS1	1.18081	6.19617	42.8563	1.97695e-10	8.62659e-09		TAGLN2	-0.821018	9.16063	20.4385	1.17167e-05	0.000269437		IGLV4.3	2.08541	-3.1436	41.246	4.17244e-10	1.82172e-08		SLC41A1	1.6282	4.35325	24.8983	1.59543e-06	3.66884e-05
TNXA.2	2.00799	-2.10774	42.8475	1.97782e-10	8.62659e-09		UNC13C	1.35694	-1.1585	20.4328	1.1748e-05	0.000269881		ASCC2	0.317482	6.20287	41.1847	4.29168e-10	1.87189e-08		CD247	1.401	3.66154	24.8823	1.60157e-06	3.67922e-05
ZNF747.DT	-1.37462	1.82877	42.7786	2.04126e-10	8.89426e-09		RNF41	-0.266105	6.52463	20.4209	1.18133e-05	0.000271108		TEK	2.05354	0.0310703	41.171	4.32007e-10	1.88236e-08		LOC648691	1.67084	-1.18755	24.8447	1.62879e-06	3.73796e-05
RP11.536N17.1	1.78947	-4.12929	42.7742	2.04539e-10	8.90326e-09		ARGFX	1.21963	-1.31492	20.4138	1.18523e-05	0.000271728		EDNRA	2.35864	-3.70632	41.1657	4.32934e-10	1.88413e-08		NRIP1	1.50343	7.24753	24.8239	1.65178e-06	3.78689e-05
RP11.467C18.1	1.87633	-3.26025	42.7592	2.05946e-10	8.95542e-09		TBX10	1.35882	-0.566598	20.4105	1.18704e-05	0.000271832		TMC5	2.20152	-1.839	41.162	4.33667e-10	1.88413e-08		LUC7L3	-0.612693	9.13427	24.7924	1.66737e-06	3.81877e-05
RP11.127L20.5	1.9317	-3.56313	42.7392	2.07843e-10	9.02877e-09		ENAM	1.55398	0.699355	20.4086	1.18809e-05	0.000271832		OR2I1P.6	1.9572	-4.13553	41.1617	4.33728e-10	1.88413e-08		CXADR	1.97647	0.733461	24.713	1.72775e-06	3.95305e-05
GABRA2	2.14776	-3.64873	42.7228	2.09415e-10	9.08791e-09		ARSD	-0.882718	6.81002	20.4027	1.19169e-05	0.000272153		G3BP1	-0.583659	7.37252	41.1235	4.41422e-10	1.91557e-08		MRGPRX2	1.83756	-2.16594	24.7081	1.73148e-06	3.95741e-05
ST3GAL1	0.771762	7.29271	42.662	2.15327e-10	9.33503e-09		ETS1	0.929705	6.39049	20.4048	1.19189e-05	0.000272153		PRR5	0.966975	3.11705	41.1213	4.41855e-10	1.91557e-08		ZMAT3	-1.29656	6.66967	24.7085	1.73315e-06	3.95741e-05
DNAL4	-0.761279	3.06474	42.6469	2.16824e-10	9.39046e-09		MAEA	-0.364701	5.88838	20.399	1.19342e-05	0.000272226		SOX2.OT	1.66562	-3.19928	41.1105	4.44069e-10	1.92323e-08		NCOR1	-0.47916	9.01091	24.7023	1.73604e-06	3.96003e-05
LITAF	0.960551	7.88255	42.6313	2.18666e-10	9.4607e-09		SNORD116.18	1.61466	-1.75079	20.3436	1.22453e-05	0.000279041		C6orf223	2.22521	-1.02659	41.0819	4.50117e-10	1.94746e-08		BMI1	1.06633	2.53579	24.6682	1.76276e-06	4.01694e-05
AQP10	2.22409	-1.07719	42.6243	2.19219e-10	9.47509e-09		NR2C2AP	-0.512489	3.10229	20.3285	1.23315e-05	0.000280725		PPME1	0.648182	4.65536	40.9927	4.68797e-10	2.02624e-08		LOC100133091	-0.799184	3.17929	24.63	1.79321e-06	4.08222e-05
ANKRD16	-0.936211	2.56844	42.6184	2.19675e-10	9.48529e-09		RAB11FIP4	0.883278	4.01978	20.321	1.23743e-05	0.000281417		ZFP42	1.58148	-4.28182	240.581	4.70865e-10	2.03314e-08		UBAC1	0.704408	5.63151	24.6072	1.81164e-06	4.12003e-05
PELI1	1.51179	7.13836	42.623	2.20639e-10	9.51735e-09		MAPT.IT1	1.25616	-1.35864	20.3131	1.24203e-05	0.000282179		PLPP2	1.95239	-2.59852	40.8701	4.95992e-10	2.13948e-08		XCR1	1.80004	-1.54779	24.5867	1.8283e-06	4.15375e-05
REC8	1.09532	4.92983	42.5507	2.26811e-10	9.77378e-09		CASP9	-0.446214	4.37261	20.3014	1.24877e-05	0.000283427		SCD	1.44575	4.96079	40.8557	5.01668e-10	2.1618e-08		PRUNE1	0.483562	5.00678	24.5447	1.86311e-06	4.22859e-05
PI15	-8.10698	2.0675	42.5152	2.31891e-10	9.98268e-09		SFT2D3	-0.321369	4.63737	20.2859	1.25784e-05	0.000284672		CXADRP3	1.65093	-4.25944	97.8048	5.12223e-10	2.20507e-08		CHMP1B	-0.53815	6.48922	24.5392	1.86767e-06	4.23073e-05
RP11.307C18.1	1.49996	-1.95491	42.4685	2.35302e-10	1.01194e-08		MYOM1	0.680391	3.3298	20.2848	1.2585e-05	0.000284672		FEV	2.96582	-1.22888	40.7974	5.15406e-10	2.21543e-08		HCG23	1.9056	-1.95162	24.5391	1.86779e-06	4.23073e-05
THBD	1.9283	5.2281	42.4692	2.36829e-10	1.01749e-08		ASAP1.IT1	1.26372	0.964368	20.2839	1.25902e-05	0.000284672		LRP2	1.90961	-2.30198	40.7856	5.15659e-10	2.21543e-08		TCAIM	-0.573037	5.39443	24.5215	1.88262e-06	4.26005e-05
AC109829.1	1.59084	-4.27947	298.03	2.37255e-10	1.0183e-08		GDF5	1.16351	-1.39359	20.2825	1.2598e-05	0.000284672		PCDHA6	2.10126	-3.98581	40.7411	5.26337e-10	2.25905e-08		ZNF583	0.648037	2.72338	24.4834	1.91509e-06	4.32921e-05
CACUL1	0.639465	6.18632	42.4372	2.38706e-10	1.02351e-08		PTGER1	-1.80993	0.828788	20.2813	1.26054e-05	0.000284672		OAF	0.99861	4.99306	40.7146	5.328e-10	2.28451e-08		DHRS7B	-0.650412	3.97964	24.4762	1.92129e-06	4.33757e-05
SWSAP1	-0.708232	1.82736	42.4132	2.4135e-10	1.03382e-08		LAMP3	1.07495	-0.0720595	20.278	1.26245e-05	0.000284819		CTD.3064H18.4	2.21022	-1.40336	40.6794	5.41516e-10	2.31957e-08		LOC100508120	-0.613669	3.24777	24.474	1.92315e-06	4.33757e-05
ZNF729	1.67614	-4.20585	58.8217	2.42462e-10	1.03651e-08		ESYT1	-0.570481	8.32717	20.2719	1.26607e-05	0.00028535		PHYKPL	-0.665956	6.2282	40.6461	5.49884e-10	2.35307e-08		RAB6B	1.32306	3.79411	24.4724	1.92453e-06	4.33757e-05
SNORD114.4	1.67803	-4.21104	50.9552	2.42462e-10	1.03651e-08		HGSNAT	-0.542646	7.55674	20.2528	1.27738e-05	0.000287394		RABEP2	-0.637524	4.82516	40.5685	5.6988e-10	2.43621e-08		LGR6	1.36087	1.49453	24.4618	1.93368e-06	4.35386e-05
RNASEH2B	-0.606555	5.92345	42.368	2.46402e-10	1.05221e-08		GPRC5A	1.18942	-1.63255	20.2507	1.27859e-05	0.000287394		REXO2	0.840008	4.2219	40.5539	5.7374e-10	2.45028e-08		ITGAE	-1.42194	5.11849	24.4611	1.93593e-06	4.35459e-05
PRTG	2.50055	-2.28666	42.3683	2.46623e-10	1.05221e-08		GPRIN3	1.2578	4.46171	20.2548	1.27894e-05	0.000287394		NES	1.97042	-1.53509	40.4386	6.05036e-10	2.58137e-08		NQO1	-0.873425	2.85388	24.4547	1.93986e-06	4.35824e-05
BTD	-0.619815	3.11176	42.335	2.50165e-10	1.06627e-08		TARBP2	-0.48391	4.52827	20.2313	1.29017e-05	0.000289631		RP11.672A2.3	1.81887	-4.19046	52.1769	6.08725e-10	2.59453e-08		LOC100506540	-1.0904	0.600752	24.453	1.9414e-06	4.35824e-05
VPS37B	0.64695	6.50256	42.3271	2.51067e-10	1.06905e-08		APC	0.447024	6.5387	20.2284	1.29194e-05	0.000289739		BDKRB2	2.58213	-1.96345	40.4257	6.09851e-10	2.59676e-08		KLHDC10	-0.497192	6.24889	24.4493	1.94456e-06	4.36102e-05
GLIPR1	-1.29216	8.01616	42.3299	2.51449e-10	1.06962e-08		KCNN3	0.99156	1.06171	20.2202	1.29687e-05	0.000289953		BORA	0.707792	3.50215	40.401	6.15612e-10	2.61869e-08		C5orf24	-0.602528	6.07947	24.4375	1.95492e-06	4.37972e-05
VMAC	-0.522842	3.30172	42.3174	2.52194e-10	1.07172e-08		LOC100287177	-1.13871	0.521862	20.2196	1.29726e-05	0.000289953		CMTM5	2.46503	1.22242	40.3838	6.23582e-10	2.64814e-08		TYW1B	-0.659754	3.77631	24.4354	1.95677e-06	4.37972e-05
TBC1D15	0.586212	6.0725	42.3078	2.533e-10	1.07536e-08		PAGR1	-0.332281	5.34871	20.2188	1.29772e-05	0.000289953		CTD.2147F2.2	1.89974	-4.09461	40.3725	6.23766e-10	2.64814e-08		TBC1D4	1.50688	4.29337	24.3951	1.99688e-06	4.46508e-05
TLE3	0.990251	7.80597	42.2867	2.56238e-10	1.08676e-08		COASY	-0.466412	6.01077	20.2175	1.29848e-05	0.000289953		PFDN1	-0.523871	5.29052	40.3283	6.36598e-10	2.69995e-08		FXR1	-0.48776	6.93471	24.3685	2.01643e-06	4.50436e-05
AOC2	1.35901	1.02778	42.2346	2.61953e-10	1.10991e-08		FSD1	1.19925	-0.432153	20.2162	1.29929e-05	0.000289953		ADCYAP1	2.88044	-1.11913	40.3095	6.45036e-10	2.73305e-08		EVL	1.05874	6.36465	24.3666	2.02088e-06	4.50984e-05
CCNK	0.537252	6.60199	42.0724	2.82198e-10	1.1937e-08		GPR82	1.03113	1.52052	20.2033	1.3071e-05	0.00029141		CMAS	0.671649	4.70882	40.2117	6.71769e-10	2.84351e-08		CRB1	1.35069	-0.888718	24.3442	2.03857e-06	4.54484e-05
ZFAND3	0.570987	6.83142	42.0718	2.82285e-10	1.1937e-08		RRS1	-0.566319	4.2009	20.1963	1.3114e-05	0.00029208		VCX3B	2.00772	-3.97104	40.2077	6.72994e-10	2.8459e-08		NAP1L1	-0.820631	9.29749	24.2906	2.08827e-06	4.65108e-05
RNF214	-0.548493	4.96452	42.0679	2.82783e-10	1.19463e-08		ALKBH7	-0.730355	4.15046	20.1864	1.31741e-05	0.000293129		COL11A2	0.869519	0.881216	40.2016	6.7489e-10	2.85111e-08		TREML1	1.82051	1.09262	24.2833	2.09509e-06	4.66167e-05
ACOX3	-0.588059	3.43453	42.0478	2.85404e-10	1.20452e-08		POLDIP3	-0.287647	7.13333	20.184	1.3189e-05	0.000293173		RP11.963H1.1	-0.793417	1.52066	40.1861	6.79742e-10	2.86879e-08		DCAF4L2	1.51144	-1.31895	24.2784	2.09973e-06	4.66743e-05
RSU1P3	1.57882	-4.28196	424.022	2.87235e-10	1.21106e-08		ABCG8	1.18593	-1.25104	20.1803	1.32119e-05	0.000293395		AP000251.3	2.1205	-2.54615	40.1473	6.91998e-10	2.91766e-08		POLR2J4	-0.520748	5.28953	24.2538	2.12304e-06	4.71461e-05
CD226	1.55494	2.66107	42.0292	2.88215e-10	1.214e-08		TMEM150C	1.09289	1.29755	20.165	1.33064e-05	0.000295205		UBAC1	0.712934	5.52638	40.1443	6.92981e-10	2.91893e-08		NFIA	2.25903	4.57542	24.2475	2.13876e-06	4.74486e-05
P2RX4	0.766875	5.80131	41.9981	2.91993e-10	1.22871e-08		CCL4	1.06236	1.96265	20.15	1.33993e-05	0.000296832		RP11.416N2.4	1.93114	-0.57852	40.1388	6.94725e-10	2.92342e-08		FAM189A1	1.80382	-0.00449886	24.2212	2.15443e-06	4.77494e-05
TP53I13	-0.635657	5.56172	41.9778	2.94734e-10	1.23904e-08		RSPO3	1.45462	-1.53584	20.149	1.3406e-05	0.000296832		ZNF829	1.00364	2.20071	40.1047	7.05743e-10	2.96688e-08		TPRN	-0.786402	4.06812	24.1712	2.20338e-06	4.87867e-05
TMEM108	2.42672	-2.04424	41.9682	2.96327e-10	1.24452e-08		FAM86C1P.1	-0.791709	3.19337	20.1458	1.34259e-05	0.000296984		KIF18A	0.986686	2.90467	40.0745	7.1565e-10	3.00559e-08		FOLR2	1.98943	1.02264	24.1622	2.21233e-06	4.8937e-05
CTD.2139B15.2	1.65367	-2.37471	41.9157	3.03252e-10	1.27236e-08		KAT6A	0.381509	7.85462	20.1085	1.36609e-05	0.000301885		FGG	1.80387	-4.25013	97.0086	7.18662e-10	3.0153e-08		PDGFB	1.26743	1.11462	24.155	2.21946e-06	4.90468e-05
AOC4P	1.95316	-2.74065	41.9123	3.0373e-10	1.27312e-08		EPB41L1	1.17284	0.974899	20.0954	1.37449e-05	0.000303447		NECAB1	2.50399	-1.47427	40.0525	7.24535e-10	3.03697e-08		TAF15	-0.558899	7.46806	24.1463	2.22815e-06	4.9175e-05
PDZK1IP1	2.15055	0.348503	41.8551	3.12414e-10	1.30797e-08		GTF3C2	-0.230681	6.82963	20.0891	1.37848e-05	0.000304031		PRORY	1.65148	-4.27433	176.472	7.35592e-10	3.07732e-08		TRIM29	2.07048	-0.277641	24.1445	2.22998e-06	4.9175e-05
RNF10	0.573392	7.88017	41.8493	3.12652e-10	1.30797e-08		STK36	-0.692528	5.35953	20.0844	1.38151e-05	0.000304403		RBMY1E	1.73182	-4.27252	179.75	7.35592e-10	3.07732e-08		RPL23	-0.802837	8.78725	24.1427	2.23178e-06	4.9175e-05
GAPVD1	0.434237	6.38618	41.8284	3.15671e-10	1.31931e-08		BACH2	1.15937	4.2795	20.0761	1.38859e-05	0.000305665		YPEL4	1.89313	2.09031	40.0087	7.39774e-10	3.09181e-08		ZNF835	1.86188	1.04271	24.1146	2.26024e-06	4.97539e-05
FBXO41	-0.867171	5.94211	41.8251	3.16148e-10	1.32003e-08		SNORD116.16	1.56012	-2.12243	20.0598	1.39746e-05	0.000306983		DAP3	-0.366039	6.34809	39.9645	7.5291e-10	3.14365e-08		CADM3	1.71408	-0.278169	24.1095	2.26537e-06	4.97857e-05
FZR1	0.553017	5.71013	41.8019	3.19536e-10	1.33288e-08		IGFBP2	-2.69619	5.89938	20.0652	1.39783e-05	0.000306983		DNAJC5G	1.77772	-4.12428	39.8703	7.86356e-10	3.28012e-08		SLC10A5	1.69359	0.824963	24.1088	2.26608e-06	4.97857e-05
INTS8	-0.551759	6.29888	41.6858	3.37038e-10	1.40452e-08		NCF4	-0.806346	6.99057	20.058	1.39864e-05	0.000306983		RP1.60O19.1	2.10654	-3.95555	39.8213	8.04344e-10	3.3519e-08		FBXO38	-0.805513	6.44454	24.0934	2.28181e-06	5.00826e-05
USP47	0.407459	6.51291	41.6591	3.41203e-10	1.4205e-08		CHD1	0.40996	7.28287	20.0513	1.40302e-05	0.000307646		RP11.471M2.3	2.51092	-3.67106	39.7378	8.35983e-10	3.48038e-08		NUB1	-0.58869	6.40281	24.0767	2.29907e-06	5.04125e-05
PIM2	1.04789	6.06372	41.631	3.46223e-10	1.44001e-08		TP53I13	-0.748295	5.66368	20.0485	1.4048e-05	0.000307739		ACSL6	1.88736	1.83611	39.7325	8.39876e-10	3.4932e-08		BCAS3	-0.504699	5.16202	24.0643	2.31199e-06	5.06469e-05
NEK11	-1.51719	1.97078	41.599	3.5077e-10	1.45751e-08		GCDH	-0.514976	4.87783	20.0381	1.41167e-05	0.000308945		AC017006.3	1.67798	-4.24392	75.0614	8.42365e-10	3.49679e-08		MRPL10	-0.469697	5.19386	24.0579	2.31859e-06	5.07425e-05
FAM133A	2.02731	-3.66591	41.5898	3.52252e-10	1.46226e-08		EIF2AK2	0.573902	6.17053	20.0303	1.41681e-05	0.000309769		RNU6.299P	1.73646	-4.24425	83.3789	8.42365e-10	3.49679e-08		CRYZL1	-0.459503	4.98317	24.0354	2.34221e-06	5.12098e-05
RP11.563J2.2	1.08003	0.714413	41.5618	3.5681e-10	1.47975e-08		ARG1	1.22931	3.30085	20.027	1.41932e-05	0.00031002		CTD.2287O16.5	-1.19803	0.456992	39.6682	8.63303e-10	3.58025e-08		BAZ2B	-0.662273	7.59763	24.0159	2.36291e-06	5.15669e-05
FASTKD1	-0.916608	4.75807	41.5552	3.57899e-10	1.48283e-08		DLX3	1.49534	-0.847381	20.0224	1.42199e-05	0.000310304		C2orf88	1.91964	2.75285	39.6576	8.71277e-10	3.60984e-08		EED	0.415106	4.88214	24.0157	2.36309e-06	5.15669e-05
SMTN	1.05605	3.49799	41.4807	3.70375e-10	1.53305e-08		MPST	-0.645164	5.19719	20.0143	1.4274e-05	0.000310674		LRRC71	2.10341	-3.43845	39.6264	8.80129e-10	3.64301e-08		VCX3A	1.87139	-2.06941	24.0131	2.36585e-06	5.15773e-05
SLC27A4	-1.09196	4.03363	41.4708	3.72066e-10	1.53856e-08		MAGED4B	1.50036	-2.16109	20.0138	1.42772e-05	0.000310674		SLC9A3	2.13746	-1.62399	39.6138	8.85256e-10	3.6607e-08		YTHDC2	-0.536965	6.10109	24.0022	2.37746e-06	5.17805e-05
TINAGL1	2.42185	0.371124	41.4369	3.79335e-10	1.56712e-08		KLRF1	1.18954	2.08208	20.0137	1.4278e-05	0.000310674		TUBAL3	2.4344	-1.43488	39.5979	8.93419e-10	3.69091e-08		ORAI3	-0.873074	6.21899	23.9964	2.38374e-06	5.18618e-05
LZTR1	-0.596427	5.92433	41.417	3.81381e-10	1.57406e-08		RNF24	-0.501214	7.73769	19.9828	1.4485e-05	0.000314875		RP11.167J8.3	2.14642	-3.83974	39.5765	9.00653e-10	3.71722e-08		ELOVL6	1.47957	4.11554	23.9983	2.38577e-06	5.18618e-05
HERC1	0.578328	7.41377	41.4069	3.83161e-10	1.57989e-08		LPAR6	1.31509	5.48098	19.9814	1.45351e-05	0.000315661		PRSS22	2.15752	-2.91887	39.5216	9.23787e-10	3.80905e-08		LETMD1	-0.41543	6.42654	23.9731	2.40887e-06	5.23137e-05
TBCK	-0.968976	4.65831	41.391	3.85969e-10	1.58994e-08		ACAD10	-0.312782	6.04299	19.9696	1.45746e-05	0.000316215		TGFB2	1.697	-1.85351	39.5155	9.26411e-10	3.81621e-08		B3GAT1	1.43764	0.707694	23.9606	2.42248e-06	5.25591e-05
VPS45	-0.77568	4.68316	41.3886	3.86408e-10	1.59023e-08		TBCB	-0.586696	5.15888	19.9644	1.46097e-05	0.000316673		CLCN4	1.96472	1.77455	39.5055	9.33191e-10	3.84046e-08		NECAB1	2.06428	2.23655	23.9616	2.42487e-06	5.25606e-05
PRSS41	1.96107	-3.49036	41.3348	3.96087e-10	1.6285e-08		OR56B1	1.20798	-0.32697	19.9607	1.46349e-05	0.000316917		XCR1	2.21357	-2.10883	39.464	9.48717e-10	3.90062e-08		EPB41	0.595403	7.72465	23.9559	2.42762e-06	5.25698e-05
SEMA6A.AS1	-0.777028	1.09983	41.3326	3.96493e-10	1.62861e-08		MFAP5	1.54318	-1.65313	19.9449	1.4743e-05	0.000318954		IGFL2.AS1	2.71657	-2.72799	39.4193	9.70153e-10	3.98495e-08		LOC100506599	-1.80777	1.342	23.9092	2.47912e-06	5.36338e-05
RP4.639F20.1	2.13615	-2.209	41.3251	3.97855e-10	1.63265e-08		CIAO1	-0.214183	6.86674	19.9406	1.4773e-05	0.000319296		NUDT7	-1.72973	2.03861	39.3552	9.97624e-10	4.09387e-08		CDKL3	-0.917389	1.60436	23.9054	2.48344e-06	5.36759e-05
AP1G2	-0.607204	7.19301	41.3173	3.99291e-10	1.63698e-08		OSBPL10	0.906378	2.28233	19.9335	1.48217e-05	0.000320044		CTC.428G20.3	-0.75169	2.37336	39.3359	1.00658e-09	4.12667e-08		ARSB	-0.757478	5.82897	23.8979	2.4918e-06	5.38052e-05
PSMD11	0.463111	6.01721	41.31	4.00624e-10	1.64088e-08		AGAP6	-0.498776	4.91252	19.9168	1.49378e-05	0.000322244		GATAD1	-0.527316	5.55378	39.3143	1.01668e-09	4.16411e-08		TAS1R3	0.947058	1.62676	23.8923	2.49812e-06	5.38905e-05
BBS9	-0.902446	3.19539	41.2265	4.16319e-10	1.70354e-08		SLC37A3	1.10886	3.20928	19.9073	1.50044e-05	0.000323372		BDKRB1	2.17655	-3.88537	39.3017	1.02265e-09	4.1846e-08		RAB28	-0.523356	4.15514	23.8791	2.51304e-06	5.41608e-05
HARS1	-0.374405	5.66242	41.2138	4.1876e-10	1.7119e-08		DHRS7B	-0.500181	3.97069	19.9022	1.50399e-05	0.000323831		RP1.78O14.1	1.60589	-4.18006	39.3474	1.03405e-09	4.22723e-08		TPD52	1.46323	4.18772	23.8753	2.52169e-06	5.42955e-05
BMP2	2.2544	1.64643	41.184	4.2648e-10	1.7418e-08		MAML2	1.06953	4.54889	19.8926	1.51255e-05	0.000325364		FECH	1.07519	5.7012	39.2752	1.03693e-09	4.23499e-08		RAI14	1.77492	1.58072	23.8655	2.52847e-06	5.43898e-05
NF1P8	1.89366	-4.08788	41.1647	4.28337e-10	1.74773e-08		FGD1	0.456508	2.303	19.8627	1.53195e-05	0.000329224		ZNF767P	-0.836627	4.61539	39.2479	1.04838e-09	4.27767e-08		NANP	0.677391	3.52251	23.8584	2.53658e-06	5.45124e-05
HES5	1.98132	-3.44307	41.1541	4.30434e-10	1.75462e-08		SNORA70	-0.671819	4.00246	19.859	1.53463e-05	0.000329384		AACSP1	2.09643	-3.58655	39.2356	1.0544e-09	4.29814e-08		NIT2	-0.642677	4.92679	23.8536	2.54202e-06	5.45377e-05
RP11.40H19.1	1.84241	-4.22004	74.9248	4.31711e-10	1.75816e-08		ERICH3	1.35203	-0.445113	19.8576	1.5356e-05	0.000329384		PRDX2P4	1.8705	-3.18788	39.2235	1.06029e-09	4.31806e-08		RHBDF1	1.83419	3.51347	23.8589	2.54257e-06	5.45377e-05
RP11.289I10.2	0.940732	2.69279	41.1444	4.32354e-10	1.75911e-08		HMGCL	-0.387815	4.57435	19.8554	1.53722e-05	0.000329419		CCNF	1.13936	3.51368	39.2175	1.06326e-09	4.32605e-08		HIF3A	2.11337	1.06721	23.8404	2.55847e-06	5.48267e-05
RP11.9N20.3	1.95805	-3.4298	41.1399	4.33266e-10	1.76116e-08		MRI1	-0.556392	6.03046	19.8333	1.55316e-05	0.000332521		HNRNPA0	-0.577891	7.91582	39.2095	1.06718e-09	4.33791e-08		MRPL16	0.521767	5.38943	23.8328	2.56604e-06	5.4937e-05
FKBP10	2.115	0.781766	41.1328	4.35705e-10	1.7694e-08		AK2	-0.777499	8.10068	19.8256	1.55875e-05	0.000333401		TRIM49D1.1	1.87059	-4.14267	39.1649	1.08945e-09	4.42425e-08		C7	2.18011	1.7416	23.8212	2.58318e-06	5.52517e-05
RP11.382A20.4	2.08615	-2.77926	41.1091	4.39446e-10	1.78291e-08		ABCA4	0.94224	-0.773513	19.8216	1.56164e-05	0.000333704		RP11.235P11.1	1.60041	-4.25698	92.0538	1.09356e-09	4.42425e-08		BHLHE22	1.53128	-0.106322	23.8159	2.58568e-06	5.52531e-05
FGFR3	1.77243	1.92615	41.1047	4.41074e-10	1.78783e-08		LOC730101	1.14976	1.89931	19.8159	1.5658e-05	0.000334278		RP1.56J10.8	1.67035	-4.25667	100.186	1.09356e-09	4.42425e-08		PPP1R26	-1.71683	4.67124	23.7939	2.61555e-06	5.58387e-05
SPIDR	-0.598989	6.04229	41.0762	4.46151e-10	1.8067e-08		ENPP1	0.976283	-0.591515	19.8106	1.56967e-05	0.00033479		ST6GAL2.IT1	1.78088	-4.25476	106.045	1.09356e-09	4.42425e-08		CLASP2	-0.522462	6.98769	23.759	2.6528e-06	5.65806e-05
IL6STP1	1.1028	0.468799	41.0662	4.48203e-10	1.8133e-08		RBFA	-0.48395	4.97704	19.8031	1.5752e-05	0.000335652		LINC01411	1.65416	-4.26249	96.591	1.09356e-09	4.42425e-08		A2MP1	1.69087	0.517321	23.7546	2.6581e-06	5.66403e-05
SMAD3	0.958928	6.48412	41.0375	4.54449e-10	1.83685e-08		CEBPE	-2.08823	3.56728	19.8032	1.57854e-05	0.000336049		PCDHA1	2.307	-3.21303	39.1136	1.1156e-09	4.50917e-08		ANKRD26	-0.761887	5.07714	23.7472	2.66704e-06	5.67774e-05
CTD.2310F14.1	-1.32944	-1.65621	41.0333	4.55053e-10	1.83756e-08		CKM	-1.30531	1.68129	19.784	1.58927e-05	0.000338014		PAX6	2.22634	-3.42702	39.0916	1.12703e-09	4.55108e-08		LRATD2	1.60928	3.42369	23.7234	2.69925e-06	5.74091e-05
ASTL	1.93847	0.0591897	41.0214	4.57551e-10	1.84591e-08		SNORD116.13	1.54362	-1.57174	19.7713	1.59872e-05	0.000339705		RP1.18D14.7	2.1183	-3.6216	39.0884	1.1287e-09	4.55354e-08		ATXN7L1	-0.607822	6.13723	23.7099	2.71228e-06	5.76321e-05
UBAP1	0.721516	6.72391	41.0053	4.6095e-10	1.85788e-08		TJP2	0.962601	5.13234	19.7548	1.61293e-05	0.00034224		RP11.676J12.8	1.82842	-4.11131	39.0562	1.14561e-09	4.61743e-08		LOC100507334	1.79242	-2.13878	23.7018	2.72215e-06	5.77876e-05
SPOUT1	-0.529	5.10691	40.9736	4.67734e-10	1.88346e-08		CLEC4M	1.49963	-1.18106	19.7514	1.61367e-05	0.00034224		MYH10	2.06251	3.47675	39.0623	1.14916e-09	4.62741e-08		PARVA	1.63246	0.44679	23.6715	2.7597e-06	5.853e-05
ZNF676	1.8782	-3.82571	40.9107	4.81493e-10	1.93705e-08		CALHM5	1.28839	-1.20976	19.7457	1.61793e-05	0.000342823		CLDN5	2.13109	-0.137646	39.0222	1.16506e-09	4.68706e-08		NFIC	-0.651996	7.82623	23.6592	2.77507e-06	5.88009e-05
TFG	0.445913	6.13959	40.8879	4.86566e-10	1.95563e-08		NCBP3	-0.454154	7.216	19.7409	1.62159e-05	0.000343278		IGKV2.23	-5.00266	1.19394	38.9994	1.18233e-09	4.75207e-08		SPTBN4	1.05891	0.590972	23.6522	2.78377e-06	5.893e-05
AP000355.2	1.86718	-1.42109	40.8758	4.89288e-10	1.96474e-08		MFSD1	-0.574494	7.76864	19.7285	1.63102e-05	0.000344743		PGA3	2.50601	-2.89286	38.9845	1.18431e-09	4.75558e-08		SLC16A5	-1.02682	5.26009	23.6389	2.80062e-06	5.92315e-05
LAMB3	2.08224	2.90305	40.8403	5.0001e-10	2.00592e-08		APOE	1.4392	2.87484	19.7295	1.63156e-05	0.000344743		ACCSL	1.93579	-3.87121	38.9718	1.19127e-09	4.77908e-08		IFIT1	1.74417	2.86726	23.617	2.83074e-06	5.98125e-05
GNG4	2.30519	-0.317319	40.8264	5.01731e-10	2.01095e-08		HSF5	1.05044	2.56832	19.7255	1.63331e-05	0.000344792		RP11.362A1.1	2.14053	-4.20573	73.5712	1.19294e-09	4.78132e-08		CCDC13	-1.28484	0.561214	23.6049	2.84391e-06	6.00349e-05
DNER	2.15598	-2.73474	40.8182	5.02462e-10	2.012e-08		AZU1	-2.45587	9.31232	19.7257	1.63761e-05	0.000345376		ZBTB17	0.595155	5.69008	38.9657	1.19462e-09	4.78362e-08		TMEM200A	1.64332	0.051902	23.5979	2.85284e-06	6.01672e-05
APEH	-0.657178	6.35174	40.793	5.08314e-10	2.03354e-08		CHRNA5	1.03039	1.281	19.7146	1.64161e-05	0.000345899		CTD.2260A17.2	-0.806922	1.79104	38.9561	1.19996e-09	4.80052e-08		WDR41	-0.607202	5.9351	23.5672	2.89273e-06	6.09517e-05
TIMP1	1.17516	7.3116	40.7963	5.09579e-10	2.03671e-08		JAKMIP2	1.66538	2.49773	19.6955	1.65829e-05	0.000349089		RP11.20D14.6	2.51808	1.38761	38.9627	1.20254e-09	4.80638e-08		SOX6	2.03333	2.31183	23.5541	2.91405e-06	6.1344e-05
SDCCAG8	-0.654549	5.36766	40.765	5.14921e-10	2.05615e-08		RASSF10	1.14424	-0.93206	19.6688	1.67716e-05	0.00035264		PHLDA3	-2.3217	1.85425	38.8711	1.24811e-09	4.98387e-08		TMCO6	-0.601832	4.48561	23.5412	2.92684e-06	6.1556e-05
UBE2FP1	1.31635	2.50962	40.727	5.24019e-10	2.09053e-08		PHF23	-0.466668	5.10376	19.6674	1.67828e-05	0.00035264		SLC25A35	-0.815605	3.7211	38.8265	1.27414e-09	5.0831e-08		ZSCAN4	1.90525	-1.56051	23.5214	2.95313e-06	6.20217e-05
LIAS	-0.559518	3.08984	40.6939	5.3208e-10	2.12073e-08		NUDC	-0.428632	5.93383	19.6593	1.6846e-05	0.00035364		RP11.83M16.3	1.98507	-4.03955	38.8005	1.28963e-09	5.1401e-08		KMT2E.AS1	-0.849358	4.45981	23.5196	2.9556e-06	6.20217e-05
KCNJ4	1.9145	-3.84022	40.6757	5.36565e-10	2.13662e-08		CD5L	1.91839	1.05854	19.6554	1.68953e-05	0.000354347		AC005730.2	1.84803	-4.08855	38.7841	1.29944e-09	5.17444e-08		HMGXB3	-0.524725	6.71477	23.5184	2.9572e-06	6.20217e-05
USP40	-0.872967	4.72808	40.6542	5.41912e-10	2.15592e-08		FAM136A	-0.430753	5.81525	19.6164	1.71873e-05	0.000360139		HTR3C	1.76844	-4.14935	38.767	1.30976e-09	5.21067e-08		CHN1	1.07976	0.43798	23.4961	2.98712e-06	6.25914e-05
E2F2	1.31971	4.67203	40.6308	5.49701e-10	2.18488e-08		FXR2	-0.392624	5.38958	19.6128	1.72163e-05	0.000360412		H19	2.32017	3.23656	38.767	1.31811e-09	5.23907e-08		MIR4312	-0.866374	1.17521	23.4528	3.04614e-06	6.3769e-05
RP11.467L13.5	1.4991	2.11575	40.5924	5.57562e-10	2.21408e-08		MAP9	1.32957	1.98316	19.6037	1.72893e-05	0.000361537		EYA4	2.05482	-3.92799	38.7079	1.34615e-09	5.34557e-08		ISG20	1.28708	3.36614	23.4487	3.05177e-06	6.3828e-05
RP11.324E6.6	1.74306	-3.20499	40.5695	5.63486e-10	2.23554e-08		JTB	-0.469263	6.6028	19.6022	1.73019e-05	0.000361537		PCYOX1L	-0.883044	5.23747	38.6547	1.37969e-09	5.46623e-08		FAM102A	0.807948	5.30066	23.4392	3.06488e-06	6.40429e-05
MARCKS	1.73846	6.85131	40.5754	5.65485e-10	2.24141e-08		STING1	-0.674715	8.23974	19.5922	1.73833e-05	0.000362901		CLEC1B	2.37683	1.22142	38.6638	1.37989e-09	5.46623e-08		LOC644145	1.81718	-2.58965	27.1594	3.08846e-06	6.44762e-05
YY1AP1	0.429824	6.62471	40.5456	5.69733e-10	2.25616e-08		STPG1	-0.687796	2.89244	19.5826	1.74614e-05	0.000364198		CLDN16	1.9912	-3.94178	38.6537	1.38035e-09	5.46623e-08		C1orf74	0.824563	1.43188	23.4016	3.11743e-06	6.50211e-05
TSPEAR.AS1	2.57311	-0.782069	40.5419	5.72711e-10	2.26587e-08		EIF2B5	-0.307639	6.11784	19.5779	1.74991e-05	0.000364648		CTD.2589H19.6	1.05109	-1.00411	38.6386	1.39002e-09	5.49945e-08		LOXL2	0.878936	1.57089	23.3655	3.16878e-06	6.59716e-05
MIR4260	1.92888	-4.05305	40.5202	5.7645e-10	2.27857e-08		CPXM2	0.95107	-0.896567	19.5748	1.75247e-05	0.000364846		RP11.110L15.2	1.63446	-4.24895	80.5549	1.3975e-09	5.51893e-08		FAM8A1	0.658804	5.73647	23.3655	3.16882e-06	6.59716e-05
GNPAT	-0.531254	5.43844	40.4992	5.82055e-10	2.29861e-08		MAPKAPK3	-0.443603	7.93485	19.568	1.75807e-05	0.000365675		PAGE1	1.99181	-4.2457	108.774	1.39751e-09	5.51893e-08		LOC388813	1.79376	-1.87917	23.3568	3.18128e-06	6.61701e-05
PRKG2	1.88698	0.191752	40.4904	5.84433e-10	2.30589e-08		MID1IP1	-0.740814	6.31655	19.5641	1.76132e-05	0.000366014		GNG8	2.05982	-3.06805	38.6198	1.40219e-09	5.53236e-08		RCL1	0.738031	4.64443	23.3467	3.19584e-06	6.6412e-05
ZNF292	0.629307	6.96443	40.481	5.8696e-10	2.31373e-08		LINC00905	1.41547	-2.25083	19.5598	1.76484e-05	0.000366411		ZNF534	1.65164	-2.23463	38.5982	1.41632e-09	5.58299e-08		MB21D2	1.37425	-0.015969	23.3435	3.20042e-06	6.64462e-05
IL9	2.07601	-4.26365	220.73	5.93434e-10	2.33711e-08		CNTROB	-0.600995	6.80677	19.5486	1.77406e-05	0.000367955		USP1	0.560293	6.25628	38.5736	1.43255e-09	5.64179e-08		SERPINA5	1.81058	-1.89978	23.3234	3.22972e-06	6.6993e-05
IZUMO1	2.05845	-2.89069	40.4132	6.05606e-10	2.38286e-08		TECPR2	-0.469029	5.50667	19.5469	1.77553e-05	0.000367955		RP11.44M6.1	2.24913	-3.53156	38.5623	1.4401e-09	5.66633e-08		STRADA	-0.438968	6.41648	23.2894	3.27974e-06	6.79684e-05
TCOF1	-0.630617	6.01126	40.4035	6.08344e-10	2.39145e-08		GCNT4	1.32719	0.680436	19.5413	1.78017e-05	0.000368436		ALAS2	2.6496	5.45587	38.569	1.44468e-09	5.67916e-08		UEVLD	-0.839696	3.66226	23.2824	3.29018e-06	6.81224e-05
INSM2	1.77081	-4.1598	46.0034	6.13764e-10	2.41055e-08		POLR1H	-0.565803	4.31004	19.5402	1.7811e-05	0.000368436		KB.173C10.2	2.03118	-4.16588	53.5772	1.46962e-09	5.77192e-08		PDAP1	-0.475661	5.79042	23.2765	3.29895e-06	6.82416e-05
CPXM2	2.08183	-3.68893	40.3651	6.19204e-10	2.4297e-08		NOMO2	-0.497493	6.615	19.5245	1.79422e-05	0.000370544		TAF2	0.366366	5.26367	38.5018	1.481e-09	5.81131e-08		CD99	-1.23731	7.06771	23.2722	3.30778e-06	6.83618e-05
WDR93	-2.17026	-1.37504	40.3381	6.26972e-10	2.45793e-08		C7	1.78792	1.74425	19.5248	1.79569e-05	0.000370544		NT5DC4	1.80584	-1.17466	38.4845	1.49299e-09	5.853e-08		MBOAT2	1.63298	4.82473	23.2728	3.31848e-06	6.85203e-05
COG8	-0.745243	3.56388	40.3311	6.28995e-10	2.46362e-08		CLDN2	1.21874	-1.49789	19.5201	1.79787e-05	0.000370544		SQLE	0.927735	5.14817	38.4551	1.51341e-09	5.92767e-08		USP18	1.29084	2.17917	23.2452	3.34608e-06	6.90273e-05
DHRS4L2	-0.691943	3.82949	40.3127	6.34357e-10	2.48236e-08		TPRN	-0.569246	4.06044	19.5197	1.79826e-05	0.000370544		BBS2	-0.687554	4.82435	38.4053	1.54878e-09	6.06066e-08		PRRC1	-0.563233	6.29795	23.2401	3.35374e-06	6.91224e-05
ANKRD20A1	1.9486	-2.23997	40.3074	6.3592e-10	2.48622e-08		MAPKAPK5.AS1	-0.39859	4.28174	19.5182	1.79947e-05	0.000370544		RP13.1016M1.2	1.8994	-3.95329	38.401	1.55191e-09	6.06569e-08		PTGER3	2.64137	2.77827	23.2322	3.3799e-06	6.95983e-05
BPIFB4	2.05131	-3.87335	40.2797	6.44093e-10	2.51539e-08		LGI3	1.05483	-0.527785	19.5138	1.80324e-05	0.000370983		RP11.521O16.2	1.61785	-4.26201	104.427	1.55288e-09	6.06569e-08		TNNT3	1.7319	2.59588	23.2	3.41597e-06	7.02771e-05
LINC02605	2.05514	-2.27285	40.2782	6.44552e-10	2.51539e-08		INSL5	1.55863	-1.79232	19.5084	1.8078e-05	0.000371583		DPH5	-0.690042	4.41565	38.3976	1.55434e-09	6.06589e-08		KCNS3	1.70425	-0.916751	23.1926	3.42668e-06	7.04334e-05
RP11.672A2.5	1.80867	-2.74392	40.2288	6.59417e-10	2.57107e-08		DCLK1	1.04548	0.343336	19.4935	1.82044e-05	0.000373842		KIF2C	1.33023	4.09164	38.3906	1.56301e-09	6.09417e-08		ALKBH4	-0.669365	3.40885	23.1887	3.43276e-06	7.04945e-05
TMEM150A	-0.804301	3.33104	40.2113	6.64758e-10	2.58955e-08		NADSYN1	-0.540826	6.8871	19.4827	1.82965e-05	0.000375394		FAM133A	1.99144	-3.68496	38.3428	1.59437e-09	6.20805e-08		SLC19A1	0.691144	5.43729	23.1848	3.43884e-06	7.05554e-05
SLC25A43	-0.905668	3.81442	40.2049	6.66738e-10	2.59467e-08		SLC2A4RG	-0.834495	5.86818	19.4558	1.85285e-05	0.00037981		RP11.299J3.8	-0.815186	2.05466	38.3418	1.5951e-09	6.20805e-08		LOC100129316	1.33726	-0.210842	23.1803	3.44581e-06	7.06345e-05
SEMA3F	2.04302	1.51675	40.21	6.6728e-10	2.59467e-08		EGFEM1P	2.34683	2.62694	19.458	1.85584e-05	0.000380078		CDCA8	1.20836	3.79347	38.3257	1.60714e-09	6.24925e-08		PGA5	1.88323	-1.48002	23.1733	3.45683e-06	7.07962e-05
FMR1	0.51454	5.78026	40.2001	6.68202e-10	2.59591e-08		AFG3L2	-0.369173	6.22014	19.4443	1.86286e-05	0.000381171		SERPINI1	1.23298	1.56272	38.3002	1.62619e-09	6.31761e-08		MRPS36	-0.841583	3.41313	23.1549	3.4856e-06	7.13211e-05
CTBP1	-0.345679	7.04447	40.1774	6.75253e-10	2.62093e-08		GMPR2	-0.30072	5.97543	19.4411	1.86558e-05	0.000381384		RAC3	1.1218	2.63099	38.2673	1.6512e-09	6.409e-08		UBXN10	1.98229	1.36941	23.1469	3.49846e-06	7.14555e-05
LARS1	-0.855471	7.16037	40.1582	6.8127e-10	2.6419e-08		FAM95B1	1.54198	-0.568686	19.4181	1.88581e-05	0.000385171		AC112229.1	1.97389	-2.92438	38.1916	1.71019e-09	6.63195e-08		NBPF22P	1.49374	-1.84864	23.1468	3.49848e-06	7.14555e-05
RP5.899E9.1	1.73867	-3.25891	40.1539	6.82616e-10	2.64236e-08		TRIM4	-0.381867	5.59705	19.409	1.8939e-05	0.000386272		ABI3BP	1.79212	-1.88894	38.1811	1.7185e-09	6.6582e-08		FERMT2	1.45305	0.51236	23.1184	3.54386e-06	7.23171e-05
MYL9	2.02721	2.48922	40.1623	6.83085e-10	2.64236e-08		SLC41A2	1.2276	1.08024	19.4059	1.89658e-05	0.000386272		EPB41L4A	1.68368	0.296304	38.1601	1.73539e-09	6.71758e-08		SLC25A3	-0.502961	8.51147	23.0992	3.57477e-06	7.28712e-05
DHDH	1.4817	-2.39703	40.1519	6.83232e-10	2.64236e-08		MRPS12	-0.597693	3.84947	19.4044	1.89797e-05	0.000386272		IRAK2	1.5807	3.53042	38.1545	1.74585e-09	6.75199e-08		SLC34A2	1.64108	-0.618444	23.0975	3.57745e-06	7.28712e-05
CDKN2AIPNL	-0.531385	3.6041	40.1367	6.88045e-10	2.65859e-08		UNC50	-0.287988	4.93169	19.4041	1.89825e-05	0.000386272		PMPCB	-0.455416	6.12566	38.0804	1.80073e-09	6.95796e-08		RFPL3S	1.09076	-0.00984142	23.0759	3.61268e-06	7.35227e-05
RP11.359E10.1	1.93503	-3.69259	40.126	6.91463e-10	2.6694e-08		PWAR5	1.36699	3.63861	19.4034	1.90141e-05	0.000386272		RCL1	0.771845	4.25438	38.0414	1.83367e-09	7.07891e-08		LIM2	1.51744	-1.58003	23.0603	3.6383e-06	7.3928e-05
NPBWR1	2.5517	-0.795772	40.085	7.07067e-10	2.72719e-08		DYNLL1	-0.539749	6.46161	19.4005	1.90143e-05	0.000386272		EPRS1.1	-0.507596	8.10548	38.0347	1.83938e-09	7.09456e-08		LOC375190	-0.627451	3.40529	23.0598	3.63912e-06	7.3928e-05
RNU1.72P	1.85019	-3.84497	40.074	7.08257e-10	2.72933e-08		TPI1	-0.570512	7.73586	19.3985	1.90316e-05	0.000386276		C9orf40	0.976769	2.19515	38.0237	1.8488e-09	7.1245e-08		PTPRM	2.24259	4.26125	23.0637	3.64781e-06	7.40381e-05
KCTD9	0.743815	4.9172	40.0499	7.16192e-10	2.75744e-08		COL4A4	0.725992	2.29431	19.3965	1.90494e-05	0.000386291		AK7	1.63919	-1.2305	38.0048	1.86508e-09	7.18081e-08		LOC285740	-1.07159	3.54324	23.0376	3.67601e-06	7.45437e-05
MYL4	2.44131	2.41202	40.0563	7.18353e-10	2.76328e-08		GLA	-0.59271	5.83096	19.3853	1.91497e-05	0.000387978		DCAF15	0.450683	5.59268	37.998	1.87096e-09	7.19699e-08		MX1	1.74234	5.3662	23.0343	3.69676e-06	7.48974e-05
NOMO1	-0.605003	5.74118	39.998	7.33573e-10	2.81931e-08		ACTR1B	-0.48009	6.16825	19.3808	1.91903e-05	0.000388453		CALD1	2.23834	0.8711	37.9958	1.87899e-09	7.22143e-08		AP3S1	-0.685468	5.13824	22.9908	3.75477e-06	7.60048e-05
NSUN5P2	-0.938465	3.86762	39.9948	7.34657e-10	2.82095e-08		APOB	1.44268	0.0635706	19.3748	1.9244e-05	0.000389193		RP11.431J24.2	1.52954	-4.21668	44.0574	1.89559e-09	7.27871e-08		MACROH2A1	-0.830653	9.44074	22.9693	3.79153e-06	7.66802e-05
PLXNA1	1.34918	3.60205	39.9876	7.38272e-10	2.8323e-08		GID4	-0.333085	4.88465	19.3632	1.9349e-05	0.000390716		ITGA2B	1.73872	5.83337	37.9713	1.90591e-09	7.31182e-08		ARNT2	1.49729	-0.580666	22.9618	3.80453e-06	7.68746e-05
TSPAN31	-0.77891	3.95591	39.9702	7.43052e-10	2.84744e-08		KLRD1	1.07561	2.93471	19.3627	1.93538e-05	0.000390716		CPB1	2.15979	-3.32953	37.9479	1.91499e-09	7.34013e-08		ESRP1	1.43417	-1.1455	22.9111	3.89296e-06	7.85913e-05
CT45A3	-6.03294	-1.86213	39.9758	7.43541e-10	2.84744e-08		CFAP58	0.930274	0.254129	19.3591	1.93867e-05	0.00039084		GMDS.DT	-0.720811	3.28495	37.9057	1.95294e-09	7.4789e-08		IRX3	-4.53411	3.96353	22.9175	3.89773e-06	7.86176e-05
ELL	0.894799	5.28413	39.933	7.55934e-10	2.89232e-08		RER1	-0.265393	6.39266	19.3582	1.93945e-05	0.00039084		CCL4	1.86203	3.32057	37.9136	1.95515e-09	7.48071e-08		SNRNP35	-0.44304	4.01214	22.8915	3.92773e-06	7.91522e-05
SLCO1C1	1.95072	-3.85442	39.9198	7.60547e-10	2.90632e-08		RUNX1.IT1	0.896713	5.19793	19.3576	1.94152e-05	0.000390911		HOXC13	1.87138	-4.10199	37.9012	1.95704e-09	7.4813e-08		UGT2B7	1.92295	-2.14414	22.887	3.93589e-06	7.92461e-05
RP11.472G21.2	1.90578	-3.92597	39.9187	7.60945e-10	2.90632e-08		CD33	-1.0347	6.78642	19.3502	1.94901e-05	0.00039207		ITIH6	1.61392	-4.26833	125.028	1.99396e-09	7.61567e-08		AP4M1	-0.624371	3.93966	22.8721	3.96252e-06	7.97114e-05
PDS5A	-0.454499	7.75232	39.8917	7.7051e-10	2.94024e-08		KXD1	-0.421871	5.94895	19.336	1.95972e-05	0.000393782		RN7SL494P	2.27413	-2.97719	37.8573	1.99731e-09	7.62169e-08		LRRC46	-0.793615	1.88366	22.8607	3.98317e-06	8.00556e-05
PRR9	2.52602	-3.41439	39.8482	7.86151e-10	2.99727e-08		LINC00174	-0.686459	5.20122	19.3341	1.96145e-05	0.000393782		LETMD1	-0.463004	5.6613	37.8534	2.00094e-09	7.62876e-08		DND1	-0.743472	3.52598	22.8482	4.00582e-06	8.04396e-05
RP11.672A2.3	1.69441	-4.18845	49.7713	8.03435e-10	3.06045e-08		NPM3	-0.674426	3.80055	19.3321	1.96336e-05	0.000393782		TSBP1.AS1	2.04658	-3.32284	37.8413	2.01225e-09	7.66509e-08		COL6A2	1.79586	3.80151	22.8226	4.06508e-06	8.15573e-05
INPP5E	-0.508001	4.34777	39.7897	8.07705e-10	3.074e-08		LOC152217	-0.489628	4.01196	19.3308	1.96448e-05	0.000393782		EFHC1	-0.845077	4.16024	37.835	2.01811e-09	7.68061e-08		MAPKAPK3	-0.58804	7.94223	22.7858	4.12085e-06	8.26029e-05
GGCX	-0.620574	4.5851	39.7481	8.23362e-10	3.13081e-08		RNFT1	-0.471238	5.3854	19.3278	1.96725e-05	0.000393989		IK	-0.406424	6.26942	37.8269	2.02573e-09	7.70279e-08		LOC285033	-0.506962	4.0414	22.7676	4.15504e-06	8.32146e-05
RASSF7	-0.800268	3.56706	39.7196	8.34299e-10	3.1696e-08		SURF6	-0.335749	5.07139	19.3167	1.9775e-05	0.000395692		TK2	-0.81352	4.62891	37.8122	2.03959e-09	7.74663e-08		PPIA	-0.622904	7.83666	22.7583	4.17264e-06	8.34933e-05
AREL1	0.554556	5.95787	39.7093	8.38265e-10	3.18186e-08		PLXNA1	1.0883	4.28687	19.2975	1.99726e-05	0.000399294		PLAC1	2.00082	-3.19384	37.8109	2.04086e-09	7.74663e-08		EML4	0.587467	6.2101	22.7563	4.1765e-06	8.34968e-05
RP11.495K9.7	2.04146	-3.62082	39.6843	8.48034e-10	3.2161e-08		OR51B5	1.37319	-1.50595	19.2903	2.00219e-05	0.000399925		CTB.113P19.5	-1.23389	-0.745546	37.7804	2.06995e-09	7.84893e-08		ACTA2	-1.22404	4.68553	22.7418	4.20405e-06	8.39735e-05
ATF6B.1	-0.434095	7.51	39.6633	8.56315e-10	3.24464e-08		CER1	1.54626	-2.29447	19.2855	2.00666e-05	0.000400465		RAI14	2.25665	0.647526	37.7853	2.07146e-09	7.84893e-08		CPSF4	-0.515085	4.94696	22.7238	4.23859e-06	8.45889e-05
LYRM7	-0.860445	4.60162	39.6306	8.69325e-10	3.29104e-08		MFSD3	-0.85466	3.83058	19.2832	2.00883e-05	0.000400546		PCDHA5	2.04681	-3.95773	37.6989	2.14988e-09	8.13887e-08		RRN3P3	-0.611068	4.48805	22.7212	4.24363e-06	8.46148e-05
OIP5.AS1	-0.721081	7.56053	39.626	8.71214e-10	3.29506e-08		CEMIP2	0.768197	5.44427	19.2717	2.01983e-05	0.000402385		ACAN	2.10465	-3.82551	37.6917	2.15704e-09	8.15185e-08		LLCFC1	1.7389	-0.344586	22.7088	4.26748e-06	8.50155e-05
CCDC186	0.710185	5.6114	39.6242	8.7192e-10	3.29506e-08		MMS19	-0.320912	7.04708	19.2696	2.02163e-05	0.000402389		TRIM52	-0.495564	5.05358	37.6917	2.15709e-09	8.15185e-08		UBE2Q2	-0.526441	6.58004	22.6689	4.3457e-06	8.64978e-05
EXOSC5	-1.02208	3.67285	39.6211	8.73164e-10	3.29687e-08		SLC26A10	1.44184	-1.04212	19.2517	2.03873e-05	0.000405438		IGKV1.22	-4.79511	0.647056	37.6964	2.16189e-09	8.1628e-08		SNX2	-0.733667	7.01305	22.6498	4.38354e-06	8.71742e-05
RP4.753D10.3	1.6984	-4.26226	145.31	8.76931e-10	3.30427e-08		SSR2	-0.433518	7.48027	19.2321	2.05752e-05	0.000408815		RP11.672A2.4	2.07171	-3.25204	37.6499	2.19933e-09	8.29687e-08		FEM1C	-0.691588	5.63688	22.6128	4.45787e-06	8.85242e-05
OR52A4P	1.87535	-4.25699	150.772	8.76931e-10	3.30427e-08		CLIC6	1.26939	0.00256162	19.2271	2.06236e-05	0.000409417		GHDC	-0.567299	5.00337	37.6374	2.21219e-09	8.33809e-08		UBLCP1	-0.665899	5.16772	22.6121	4.45924e-06	8.85242e-05
IRF3	-0.544257	6.03639	39.6106	8.77429e-10	3.30427e-08		GPR161	0.935373	0.960241	19.2156	2.0735e-05	0.000411269		CCL4L1	1.89239	-0.121995	37.6292	2.22059e-09	8.3624e-08		TMED6	-0.64671	2.01485	22.5917	4.50091e-06	8.92732e-05
RP1.64K7.4	0.927617	0.832424	39.6064	8.79128e-10	3.30777e-08		GALNS	-0.759285	5.54399	19.205	2.08387e-05	0.000412962		PRDX2	1.46229	5.96395	37.6015	2.26079e-09	8.50634e-08		LOC100507206	1.69826	-0.89453	22.5889	4.50665e-06	8.93089e-05
CCT7	-0.630457	7.3438	39.6033	8.8039e-10	3.30962e-08		SURF4	-0.546241	7.79132	19.2031	2.08568e-05	0.000412962		SOX1.OT	2.00087	-4.11571	37.4474	2.41646e-09	9.08413e-08		CFD	-2.64082	8.21895	22.5912	4.51999e-06	8.94761e-05
SENP2	0.398963	5.53449	39.5961	8.83334e-10	3.31779e-08		LOC100288122	1.31288	1.27056	19.1992	2.08949e-05	0.000413354		NIPAL4	1.9134	-0.224871	37.4296	2.43657e-09	9.15172e-08		TMEM26	1.62056	-1.01205	22.5809	4.52309e-06	8.94761e-05
PRMT7	-0.634586	5.17827	39.5851	8.87816e-10	3.33171e-08		FAM220A	-0.456651	3.83793	19.1915	2.09709e-05	0.000414496		C12orf76	-0.713957	3.74329	37.3225	2.56108e-09	9.61096e-08		KCTD18	-0.388992	4.87002	22.5775	4.53007e-06	8.94761e-05
MTMR10	0.512746	6.20206	39.573	8.92824e-10	3.34758e-08		GORASP1	-0.363031	5.8747	19.1787	2.10966e-05	0.000416617		AHCTF1	0.716892	6.02647	37.2558	2.64183e-09	9.90537e-08		FARS2	-0.430689	4.13524	22.5771	4.53089e-06	8.94761e-05
PMCH	2.6225	-1.90724	39.5438	9.07164e-10	3.39673e-08		PEX11B	-0.358824	4.73142	19.1713	2.11699e-05	0.000417699		DOK5	2.40739	-3.04554	37.1962	2.71604e-09	1.01747e-07		ZNF655	-0.594633	7.4059	22.5687	4.54816e-06	8.9739e-05
USP15	0.665696	7.56368	39.5377	9.07512e-10	3.39673e-08		CCL13	1.64704	-1.83362	19.1607	2.12761e-05	0.000419429		EPB42	2.31558	3.59826	37.1912	2.73844e-09	1.02497e-07		PIGS	-0.548189	6.48143	22.5588	4.56868e-06	9.00654e-05
LINC02908	-1.62759	4.21226	39.5395	9.08695e-10	3.3982e-08		THAP11	-0.428425	5.20492	19.1513	2.13695e-05	0.000420905		RPL22L1	-0.822744	4.97925	37.1566	2.76666e-09	1.03463e-07		C1S	1.44403	2.25752	22.5567	4.57317e-06	9.00672e-05
SH2B1	-0.393313	5.9972	39.5207	9.14676e-10	3.4176e-08		TSC22D4	-0.612707	6.94622	19.1424	2.14597e-05	0.000422094		KRT74	1.96633	-3.70937	37.1521	2.77246e-09	1.0359e-07		MIR4520.1	2.01999	-2.64609	46.2278	4.57895e-06	9.00672e-05
PFKFB3	1.33196	7.3212	39.4402	9.5402e-10	3.56151e-08		PLS3	1.89346	1.15232	19.1439	2.14672e-05	0.000422094		EIF2A	-0.495042	7.1812	37.1051	2.83379e-09	1.0579e-07		IRF4	1.42266	4.12448	22.5562	4.5807e-06	9.00672e-05
SSTR3	1.59631	-0.347627	39.4179	9.59212e-10	3.57778e-08		SBK1	0.984077	2.66474	19.1361	2.15229e-05	0.000422823		RP4.758J18.7	2.14123	-3.60916	37.1023	2.83743e-09	1.05834e-07		NKAIN2	2.63275	1.19533	22.5455	4.60996e-06	9.04905e-05
RALGDS	0.752995	7.20974	39.4149	9.60553e-10	3.57968e-08		SDHAF1	-0.534101	3.03701	19.1256	2.16286e-05	0.000424532		RP11.519G16.3	2.44493	-1.14736	37.0907	2.85922e-09	1.06554e-07		GRHL3	1.51177	-0.59057	22.5389	4.61022e-06	9.04905e-05
RNU6.574P	1.62968	-0.832609	39.3844	9.74198e-10	3.62739e-08		ADARB2	1.28122	1.53475	19.1072	2.18163e-05	0.000427846		RP11.744N12.3	1.89902	-2.71159	37.0723	2.87742e-09	1.0714e-07		PRSS16	1.43414	-0.35652	22.5299	4.62919e-06	9.07842e-05
POMGNT1	-0.707297	5.0343	39.3797	9.76337e-10	3.63221e-08		VPS28	-0.624041	6.21911	19.1024	2.18658e-05	0.000428264		CTD.2378E21.1	1.77842	-4.1661	38.6808	2.94502e-09	1.09467e-07		MFAP3L	1.60062	2.32631	22.5179	4.65449e-06	9.12014e-05
ZNF205.AS1	-1.02128	-0.0886489	39.3621	9.84347e-10	3.65885e-08		AAR2	-0.331316	5.43811	19.1015	2.18755e-05	0.000428264		PROS2P	1.6805	-4.17535	40.3435	2.94502e-09	1.09467e-07		CHD1	-0.561482	7.17183	22.4953	4.70257e-06	9.20639e-05
DKFZP667F0711	1.0972	0.771604	39.3562	9.8703e-10	3.66565e-08		CXCL11	1.58039	-1.34381	19.0973	2.19187e-05	0.000428647		RP11.438N5.2	1.50912	-3.27887	37.0192	2.94942e-09	1.09536e-07		ELOVL7	2.01945	2.73646	22.4823	4.74008e-06	9.27181e-05
TFCP2	-0.700909	5.80483	39.3518	9.89033e-10	3.66712e-08		LOC100652770	1.72291	-1.82478	19.0938	2.19541e-05	0.000428647		RP11.1109M24.5	1.85691	-4.2024	52.4713	2.96724e-09	1.10103e-07		KLHDC8A	2.06635	0.303342	22.4574	4.78447e-06	9.35057e-05
TAB2	0.625078	7.61918	39.3516	9.89132e-10	3.66712e-08		PPP1R16A	-0.823255	4.7071	19.0909	2.19847e-05	0.000428647		TFIP11	0.54125	5.53065	36.9964	2.98083e-09	1.10512e-07		MILR1	-1.53589	3.93062	22.4252	4.85514e-06	9.4805e-05
RP11.465B22.3	2.03096	1.83858	39.3404	9.97684e-10	3.69564e-08		FAM234A	-0.577564	6.58243	19.0905	2.19878e-05	0.000428647		GSTK1	-0.612195	7.72559	36.9932	2.98534e-09	1.10584e-07		ETV6	-0.730159	8.81411	22.4219	4.86234e-06	9.48638e-05
RP11.1055B8.7	-1.90656	8.04704	39.3414	9.99421e-10	3.69889e-08		DDX60	0.765194	5.26074	19.0904	2.19897e-05	0.000428647		MYH6	2.06694	-3.79932	36.9256	3.08078e-09	1.14021e-07		PFKM	1.02856	3.67048	22.3969	4.91805e-06	9.58682e-05
RASGEF1B	1.39228	5.16202	39.3363	1.00067e-09	3.70031e-08		PGA4	1.65074	-2.02176	19.0804	2.20931e-05	0.000430293		RP11.796G6.1	-0.803664	2.49664	36.8607	3.17547e-09	1.17424e-07		PKDCC	1.3703	0.703301	22.3808	4.95429e-06	9.64914e-05
RP1.35C21.1	-6.09754	-0.158459	39.3275	1.00507e-09	3.71341e-08		ZNF7	-0.344661	4.79241	19.0716	2.21843e-05	0.000431394		GALNT5	2.50636	0.0740892	36.8166	3.25331e-09	1.20199e-07		GTF2IRD2B	-0.637824	3.87801	22.3735	4.97073e-06	9.67285e-05
ANGPTL4	2.6962	0.671603	39.3137	1.01152e-09	3.73403e-08		PPCS	-0.404613	4.99829	19.0696	2.2205e-05	0.000431394		DOT1L	0.501613	6.78801	36.7898	3.28204e-09	1.21157e-07		PWP2	0.559683	5.57959	22.3675	4.98428e-06	9.69089e-05
IVNS1ABP	1.07373	7.42748	39.2893	1.02115e-09	3.76636e-08		FUT4	-0.922418	7.60939	19.0704	2.22102e-05	0.000431394		TEX22	-1.21044	1.13943	36.7408	3.35788e-09	1.23787e-07		RPS23	-0.749925	9.53674	22.3591	5.00346e-06	9.71985e-05
RP11.556I14.1	1.79277	-3.28202	39.2729	1.0258e-09	3.78024e-08		ZDHHC12	-0.698142	5.06902	19.0676	2.22258e-05	0.000431394		RP11.80H8.3	1.66725	-4.25983	104.854	3.36193e-09	1.23787e-07		BBS2	-0.653621	5.09785	22.3564	5.00962e-06	9.72347e-05
POMT2	-0.651002	3.81888	39.2669	1.02865e-09	3.78751e-08		OGFOD2	-0.527519	4.52989	19.0522	2.23869e-05	0.000434149		YBX2P1	1.90702	-4.25466	126.048	3.36194e-09	1.23787e-07		TDRD3	-0.400314	4.51909	22.3419	5.04279e-06	9.77849e-05
NHLH2	1.75956	-4.11241	39.2296	1.04658e-09	3.85024e-08		CRIP1	-1.871	5.71909	19.0506	2.24617e-05	0.000435227		RP11.57H12.2	2.27806	-3.47029	36.7265	3.38038e-09	1.2436e-07		GJB4	1.34354	-0.986602	22.3403	5.0466e-06	9.77849e-05
HMGN2P46	1.34465	-2.40838	39.1805	1.07065e-09	3.9354e-08		TIMM22	-0.378322	4.05888	19.0403	2.25124e-05	0.000435837		SAP30L	-0.749611	4.89808	36.7237	3.38481e-09	1.24416e-07		ZDHHC4	-0.505335	4.9312	22.3345	5.05984e-06	9.79576e-05
PEX6	-0.821361	5.08542	39.1749	1.07342e-09	3.94224e-08		NUP62	-0.398915	6.80027	19.0378	2.25386e-05	0.000435971		CFAP119	-1.0189	4.27716	36.6639	3.48036e-09	1.27819e-07		OMG	-0.722644	3.43767	22.2802	5.18653e-06	0.000100325
FGF10	-6.95832	-0.167702	39.1697	1.0817e-09	3.96926e-08		BOK	0.705894	0.803782	19.0358	2.256e-05	0.000436013		AC007362.1	1.99742	-1.87549	36.6086	3.57127e-09	1.31046e-07		LOC728989	1.65734	0.63343	22.2631	5.22733e-06	0.000101027
TDRD3	-0.461699	4.23152	39.1486	1.08658e-09	3.98374e-08		HSD17B7	-0.470993	2.74734	19.0069	2.28683e-05	0.000441595		CYYR1	2.82499	2.33084	36.5996	3.60695e-09	1.32243e-07		PPARGC1B	-0.876189	5.54768	22.256	5.24414e-06	0.000101266
STARD7.AS1	-0.4803	2.51036	39.1411	1.09039e-09	3.99431e-08		UBQLN3	1.37487	-0.90645	19.0002	2.29405e-05	0.00044261		MFAP2	2.2795	-0.368987	36.5692	3.64527e-09	1.33534e-07		PHAX	-0.581997	4.64438	22.238	5.28745e-06	0.000102007
LPIN2	0.576663	5.98612	39.1255	1.09828e-09	4.01979e-08		TUFM	-0.52866	7.19715	18.9946	2.30008e-05	0.000443292		IAH1	-0.415061	4.55764	36.5378	3.6913e-09	1.35105e-07		LOC644990	1.81982	-2.05301	22.2363	5.29154e-06	0.000102007
IL24	2.24481	-2.94698	39.0949	1.11397e-09	4.07376e-08		SLC16A5	-0.694108	5.2532	18.9924	2.30248e-05	0.000443292		B4GALNT4	2.11952	-0.183292	36.4894	3.78046e-09	1.3825e-07		CRYBA4	1.73144	-2.08663	22.2297	5.30745e-06	0.000102227
ZFP62	-0.850679	4.5701	39.0821	1.12061e-09	4.09321e-08		RELN	1.24535	0.860397	18.9892	2.30592e-05	0.000443292		GDI2	-0.479593	8.42806	36.4797	3.79257e-09	1.38575e-07		DNM3OS	1.55076	0.513387	22.2255	5.31767e-06	0.000102337
RP11.44K6.2	1.71076	-4.23463	81.5673	1.12119e-09	4.09321e-08		ARL6IP4	-0.545164	6.62273	18.9882	2.30703e-05	0.000443292		RP11.54C4.1	-0.995623	-0.979787	36.4616	3.82487e-09	1.39632e-07		COX4I1	-0.751386	7.16366	22.2205	5.32975e-06	0.000102404
PUS3	-0.651548	2.67578	39.069	1.12738e-09	4.11231e-08		TMEM186	-0.454187	2.74784	18.9873	2.30799e-05	0.000443292		ILDR1	1.57736	-1.84888	36.4583	3.8306e-09	1.39632e-07		ERAP2	-1.44321	7.18801	22.2236	5.3319e-06	0.000102404
WDR70	-0.421321	4.91382	39.0348	1.14543e-09	4.17333e-08		TAF6	-0.459606	5.87716	18.9854	2.3101e-05	0.000443292		REC8	1.07594	4.91179	36.4598	3.83122e-09	1.39632e-07		ZNF420	0.618875	3.44823	22.2184	5.33471e-06	0.000102404
COL8A1	2.36222	-2.90298	39.0336	1.14605e-09	4.17333e-08		PFN2	0.83762	1.0131	18.9843	2.31128e-05	0.000443292		SRPK1	0.733996	6.6143	36.4287	3.88392e-09	1.41432e-07		HSPA4	-0.594049	6.79717	22.1967	5.38797e-06	0.000103339
ELAC2	-0.445163	6.03687	39.0161	1.15537e-09	4.20346e-08		MYH10	0.861969	4.95248	18.9565	2.34251e-05	0.00044858		RPS27L	-0.695944	4.87247	36.4213	3.89739e-09	1.41803e-07		TYW1	-0.400861	5.1308	22.1587	5.48212e-06	0.000105055
CD99L2	-0.696898	5.72239	39.0144	1.15628e-09	4.20346e-08		LINC00612	1.13723	0.901469	18.9554	2.34281e-05	0.00044858		C7orf61	0.982961	-0.629026	36.3969	3.94193e-09	1.43302e-07		CRISP2	2.04666	-1.57879	22.1527	5.49707e-06	0.000105253
ESPN	2.05633	0.572649	39.006	1.1628e-09	4.2236e-08		ICOSLG	1.07156	4.44442	18.9431	2.35903e-05	0.000450933		COMMD10	-0.605271	3.66423	36.3935	3.94822e-09	1.4341e-07		LOC644189	1.56233	-1.79185	22.1445	5.5178e-06	0.000105551
PPP2R5D	-0.42309	5.72284	38.9884	1.17031e-09	4.24729e-08		TECR	-0.520409	5.77371	18.9407	2.35908e-05	0.000450933		RP5.1007M22.2	-0.797804	2.00511	36.3892	3.95615e-09	1.43576e-07		MIR1910	-1.98674	-0.156331	22.1428	5.52194e-06	0.000105551
RP4.607J23.2	1.12191	1.84651	38.9595	1.1861e-09	4.30097e-08		BCAR1	1.00853	0.297904	18.9375	2.3626e-05	0.000451225		MINPP1	1.19091	3.9113	36.3785	3.97784e-09	1.44242e-07		MFSD1	-0.754239	7.77908	22.1396	5.53012e-06	0.000105618
AP1G1	0.713644	6.92242	38.9572	1.18736e-09	4.3019e-08		SH2D1B	1.16079	1.28826	18.9142	2.38862e-05	0.00045581		MATR3	-0.416799	8.77609	36.3478	4.03345e-09	1.46135e-07		DISP2	0.895858	3.40622	22.1033	5.6223e-06	0.000107288
ABHD15	-1.12899	4.92665	38.9286	1.2032e-09	4.35563e-08		CD151	-1.12229	5.96888	18.9122	2.39446e-05	0.000456539		TRPC3	2.0592	-3.03128	36.3218	4.08257e-09	1.4779e-07		SMYD4	-0.552669	5.35659	22.0962	5.64058e-06	0.000107546
RN7SL835P	1.60921	-4.27754	244.97	1.2085e-09	4.37115e-08		FASLG	1.19936	0.0148842	18.9039	2.40021e-05	0.000457022		RP11.395L14.17	0.563597	2.85447	36.2901	4.14344e-09	1.49868e-07		TRIM67	1.07868	-0.147035	22.0713	5.70512e-06	0.000108685
ZNF575	-0.831417	1.20072	38.9142	1.21122e-09	4.37712e-08		THBS3	-0.722958	5.62693	18.9019	2.40256e-05	0.000457022		LY6K	2.35907	-0.748112	36.2818	4.1687e-09	1.50655e-07		SELENOM	1.40609	0.208824	22.068	5.71381e-06	0.000108759
RP11.736K20.5	1.91395	-3.91214	38.9125	1.21219e-09	4.37712e-08		FOXN3.AS2	1.07019	2.25589	18.9014	2.40304e-05	0.000457022		CSAG1	1.79607	-4.12161	36.2453	4.23112e-09	1.52603e-07		TRIM55	1.58307	-1.54807	22.0646	5.72265e-06	0.000108836
FLAD1	-0.464559	4.78266	38.8989	1.21984e-09	4.40106e-08		DIPK2B	1.14049	-0.284494	18.8989	2.40588e-05	0.000457178		CYP4F32P	1.67095	-4.16594	36.2443	4.23301e-09	1.52603e-07		OR8D4	1.83626	-2.43568	22.0597	5.73542e-06	0.000108904
BMP6	1.78175	1.94605	38.8939	1.22514e-09	4.41645e-08		CMYA5	0.686617	0.90819	18.895	2.41029e-05	0.000457357		TMEM63B	0.923887	4.1247	36.2442	4.23326e-09	1.52603e-07		LANCL3	1.60425	1.46504	22.0595	5.73585e-06	0.000108904
GLIS2	1.75376	-0.535179	38.839	1.25418e-09	4.51486e-08		SNTG2	1.15235	-1.34332	18.8945	2.41086e-05	0.000457357		RP11.1166P10.7	1.47861	-4.28328	216.113	4.26255e-09	1.5353e-07		POM121C	-0.399966	6.77154	22.0441	5.7765e-06	0.000109584
RAI14	2.22681	0.674162	38.845	1.25454e-09	4.51486e-08		KRCC1	-0.51327	5.3634	18.886	2.42051e-05	0.000458803		APOC1P1	2.2165	-3.15053	36.192	4.33766e-09	1.56105e-07		LY6E.DT	1.8631	-1.1603	22.0392	5.78943e-06	0.000109738
BRINP2	-6.57977	-1.40911	38.8357	1.26145e-09	4.53593e-08		NSG1	0.763948	1.66748	18.8764	2.43152e-05	0.000460504		RAD50	-0.691834	5.96833	36.1429	4.43824e-09	1.59591e-07		PKD2L2	-1.26393	2.70261	22.0325	5.80708e-06	0.00010998
C9orf85	-0.5481	3.28177	38.8125	1.2697e-09	4.56181e-08		CIB1	-0.640472	5.83485	18.8663	2.44308e-05	0.000462308		RP11.1018J11.1	-0.568349	2.90257	36.1356	4.45349e-09	1.60006e-07		CHMP7	0.413269	5.76608	22.0304	5.81267e-06	0.000109994
KRT8P31	1.94151	-3.54079	38.8058	1.27367e-09	4.5689e-08		CERS2	-0.33217	7.81196	18.8569	2.45392e-05	0.000463841		GALNT15	2.38525	-1.96524	36.12	4.49151e-09	1.61237e-07		LOC730101	1.38048	1.87935	22.0222	5.83435e-06	0.000110312
AP001189.4	2.37526	-0.0162099	38.8124	1.2738e-09	4.5689e-08		LOC100506835	1.45523	-2.01582	18.8547	2.45645e-05	0.000463841		FAT4	1.93213	-0.717142	36.1048	4.51781e-09	1.62046e-07		ADRB2	-1.7037	5.05007	22.0054	5.89243e-06	0.000111283
PGA5	2.38119	-3.52735	38.7957	1.27963e-09	4.58598e-08		GOLGA4	0.38743	6.97956	18.8539	2.45733e-05	0.000463841		SCYL1	0.387053	6.00825	36.1008	4.5263e-09	1.62215e-07		H2AZ2	-0.520715	7.69636	21.9994	5.89552e-06	0.000111283
ZFYVE19	-0.650027	4.58479	38.7791	1.28953e-09	4.61762e-08		MARK1	1.11253	-0.653267	18.85	2.4618e-05	0.000464299		DGKB	1.89261	-4.21214	60.2966	4.57929e-09	1.63977e-07		KDR	1.9718	0.973034	21.987	5.92913e-06	0.000111821
MOGS	-0.425391	6.10851	38.724	1.3229e-09	4.73317e-08		NEGR1.IT1	1.67556	-1.53196	18.8468	2.46555e-05	0.00046462		RP11.20O24.4	-0.630558	7.46381	36.0594	4.61465e-09	1.65106e-07		ADIPOQ	1.83627	-0.640129	21.985	5.93441e-06	0.000111821
PMS1	-0.82163	4.59749	38.7217	1.32433e-09	4.73432e-08		TCTE1	1.13209	-0.363276	18.8447	2.46793e-05	0.00046468		PPP4R3C	1.57586	-4.26785	113.684	4.69215e-09	1.676e-07		ME2	-0.471057	6.53867	21.9834	5.93885e-06	0.000111821
CTNNB1	0.655151	7.93338	38.7167	1.32739e-09	4.74134e-08		TMEM53	-0.934862	2.56368	18.8335	2.48097e-05	0.000466604		CER1	1.79739	-4.26136	127.914	4.69215e-09	1.676e-07		LOC100289561	-0.839986	1.85152	21.9782	5.95279e-06	0.000111991
TIA1	-0.803261	6.80129	38.7074	1.33313e-09	4.75788e-08		EXOSC7	-0.375357	4.21006	18.8324	2.48227e-05	0.000466604		TAL1	1.96895	4.63953	36.0304	4.70365e-09	1.67872e-07		LOC100128822	-0.736661	2.69101	21.9646	5.99009e-06	0.000112599
MYO9B	0.508856	8.60245	38.6801	1.3501e-09	4.81447e-08		TUSC2	-0.418535	4.11984	18.8274	2.48813e-05	0.000467319		RP11.340I6.6	0.47193	3.04471	36.006	4.73128e-09	1.68717e-07		KIF19	1.22433	-0.190794	21.9577	6.00898e-06	0.00011286
RP11.138I1.3	1.77087	-3.21147	38.6734	1.3543e-09	4.8232e-08		OR52N1	1.65495	-1.20013	18.8148	2.50296e-05	0.000469715		EIF4A1P10	-0.532733	6.70016	35.9975	4.75002e-09	1.69246e-07		MS4A1	1.30955	4.73708	21.9444	6.05621e-06	0.000113653
SYNJ1	0.750336	5.43996	38.6726	1.35479e-09	4.8232e-08		MSRB2	-0.566123	4.16443	18.8052	2.51429e-05	0.00047145		RP11.24J23.2	2.01353	-3.94865	35.9888	4.76944e-09	1.69744e-07		GPC5	2.01594	-0.576288	21.909	6.14406e-06	0.000115206
METTL25	-0.529036	2.05496	38.6139	1.39219e-09	4.9507e-08		SEPTIN4.1	0.997263	0.462686	18.7944	2.52702e-05	0.000473445		RP11.395M19.1	1.60336	-4.2455	72.5723	4.77584e-09	1.69744e-07		STEAP1B	1.62037	-1.82435	21.899	6.17226e-06	0.000115639
PLOD2	2.64165	1.19436	38.6237	1.39291e-09	4.9507e-08		SUMO4	0.770472	1.14418	18.7884	2.53415e-05	0.000473642		RP11.32K4.1	1.67971	-4.24909	78.4301	4.77584e-09	1.69744e-07		SNHG29	-1.07093	9.41722	21.8908	6.19552e-06	0.000115979
DFFA	-0.668977	5.52212	38.5973	1.40297e-09	4.98233e-08		BUD13	-0.263549	5.01895	18.7884	2.53423e-05	0.000473642		TOP1	0.608816	6.87581	35.9788	4.79179e-09	1.7017e-07		FNIP1	-0.585417	6.63083	21.8735	6.24458e-06	0.000116801
TATDN1	-0.548871	3.51602	38.5721	1.41944e-09	5.03667e-08		TMED9	-0.41889	6.81603	18.7883	2.53434e-05	0.000473642		NAP1L3	1.97986	0.425216	35.9694	4.81775e-09	1.70935e-07		TSBP1	1.73277	-1.47762	21.8629	6.27509e-06	0.000117233
RP11.1L9.1	1.98567	-3.97099	38.5215	1.45318e-09	5.15213e-08		ATP23	-0.664724	3.85246	18.7853	2.53793e-05	0.00047365		LINC01033	1.76629	-3.82743	35.9644	4.82427e-09	1.70935e-07		COX6B2	1.41001	-0.612746	21.8618	6.27803e-06	0.000117233
NUP42	-0.685486	4.60907	38.4927	1.47276e-09	5.21725e-08		GPN1	-0.268576	5.73843	18.7834	2.54018e-05	0.00047365		MOSPD1	0.585943	2.87471	35.9639	4.82527e-09	1.70935e-07		CA7	1.71744	-0.496755	21.8186	6.4033e-06	0.000119474
BZW1P2	0.573228	6.29059	38.48	1.48143e-09	5.24364e-08		FAM13A	0.577181	4.90674	18.7815	2.5425e-05	0.00047365		MAS1LP1.5	2.38522	-3.4416	35.9382	4.88356e-09	1.72858e-07		DCLRE1C	-0.516407	6.39489	21.8014	6.45404e-06	0.000120321
EPSTI1	1.5404	4.82636	38.4706	1.49502e-09	5.28739e-08		LAMP2	-0.415915	8.30885	18.7812	2.54275e-05	0.00047365		HIGD2A	-0.641621	5.68114	35.8929	4.98802e-09	1.7641e-07		FFAR3	1.69612	-1.26787	21.7943	6.47485e-06	0.00012061
EFHC1	-0.825123	4.15495	38.4514	1.50125e-09	5.30334e-08		OS9	-0.484515	8.33195	18.7639	2.56358e-05	0.000477138		RRP1B	0.605435	5.76692	35.871	5.03944e-09	1.78082e-07		VPS26B	0.437905	6.64794	21.7786	6.52159e-06	0.000121381
RP11.234K19.1	1.93411	-3.98034	38.4503	1.50199e-09	5.30334e-08		HDAC10	-0.736445	6.93811	18.756	2.57312e-05	0.00047852		SMIM20	-0.530059	3.12193	35.8176	5.16678e-09	1.82432e-07		PZP	1.47053	2.34858	21.7709	6.54467e-06	0.00012171
GEM	2.10779	-0.0862555	38.4225	1.52366e-09	5.37402e-08		RCE1	-0.551387	4.34442	18.7542	2.5753e-05	0.000478532		STXBP6	2.1028	-0.212238	35.8133	5.18344e-09	1.8287e-07		TAF7	-0.612392	7.0734	21.7655	6.56089e-06	0.000121912
CCN4	1.87345	-4.06213	38.4182	1.52451e-09	5.37402e-08		NDUFAF8	-0.575311	3.82866	18.7472	2.58387e-05	0.000479507		AC135178.1	-1.56398	2.60123	35.79	5.23383e-09	1.84497e-07		CCDC27	1.25273	-0.616056	21.7631	6.56801e-06	0.000121944
CRTC2	0.606094	6.67782	38.409	1.53108e-09	5.39278e-08		LINC00475	1.37567	-1.6626	18.7464	2.58478e-05	0.000479507		HJURP	1.39742	3.89606	35.7714	5.2935e-09	1.86447e-07		MINPP1	1.06104	5.10828	21.758	6.58728e-06	0.000122194
RP3.333A15.1	2.31557	-2.90584	38.3981	1.53882e-09	5.4156e-08		LOC100506801	1.004	0.743753	18.7301	2.60464e-05	0.000482292		AC084125.4	0.982471	-1.4961	35.747	5.34012e-09	1.87935e-07		TC2N	1.5365	4.28728	21.7606	6.59226e-06	0.000122194
GLIPR1.AS1	1.04424	0.945028	38.3885	1.54571e-09	5.4354e-08		GLYAT	1.43346	-2.04315	18.7301	2.60465e-05	0.000482292		H2BU1	2.06421	-2.86726	35.6827	5.50321e-09	1.93517e-07		COX7C	-0.792674	5.87798	21.7334	6.6579e-06	0.00012331
C16orf74	-1.5025	2.70017	38.376	1.5547e-09	5.46252e-08		ATF6B	-0.349745	7.86098	18.7289	2.60618e-05	0.000482292		RP11.571M6.8	0.815749	1.90776	35.6771	5.51765e-09	1.93866e-07		CCDC141	1.52807	1.08386	21.7289	6.67148e-06	0.000123461
SLC38A3	2.1207	-3.11849	38.3573	1.56825e-09	5.50563e-08		PYGB	-0.517563	6.48151	18.7256	2.61017e-05	0.000482637		RP11.157E21.1	1.81978	-4.07901	35.6444	5.60267e-09	1.96693e-07		GULP1	2.62776	0.569376	21.7026	6.76982e-06	0.000125128
ACTA2	-1.33766	4.18472	38.3517	1.57234e-09	5.51423e-08		PCNAP1	1.43035	-2.09973	18.7224	2.61417e-05	0.000482982		EBLN1	2.01697	-3.5091	35.6381	5.61914e-09	1.9711e-07		FSD1	1.48747	-0.445704	21.6961	6.77263e-06	0.000125128
RP11.872D17.8	1.61723	-1.55745	38.3504	1.57326e-09	5.51423e-08		TENM2	1.21278	-0.222948	18.7166	2.62128e-05	0.000483902		SLC1A5	0.812885	6.20004	35.6239	5.65663e-09	1.98263e-07		CLEC11A	-2.75667	8.42454	21.6925	6.80892e-06	0.000125696
EPB41L4A.DT	2.01483	-3.82593	38.3472	1.57563e-09	5.51805e-08		CXCR3	1.0623	1.99651	18.7144	2.62401e-05	0.000484009		GABRA5	1.80316	-4.1411	35.6089	5.69646e-09	1.99497e-07		YPEL2	-0.920991	6.10516	21.661	6.88207e-06	0.000126887
MTIF2	-0.437364	5.30098	38.3384	1.58207e-09	5.53609e-08		VCAM1	1.94031	2.76688	18.7128	2.63257e-05	0.000485194		CDKN2AIPNLP1	-0.84583	-0.916096	35.6008	5.71817e-09	2.00094e-07		TCHP	-0.37888	5.58299	21.6602	6.88464e-06	0.000126887
RP11.121A8.1	-1.723	1.453	38.3023	1.6088e-09	5.62503e-08		LDB2	1.30731	-0.338339	18.7048	2.63591e-05	0.000485414		CHRM3	2.33366	-0.112107	35.597	5.7439e-09	2.00831e-07		LOC386758	1.06916	1.19651	21.6569	6.8951e-06	0.000126976
NBN	0.618211	6.26489	38.2911	1.61721e-09	5.64836e-08		PTPRS	1.6694	4.82443	18.7067	2.64012e-05	0.000485795		SLC2A4	1.96933	-0.363343	35.5244	5.92676e-09	2.07056e-07		FFAR1	1.46482	-1.58102	21.6482	6.92266e-06	0.00012738
AC005730.2	1.69884	-4.08801	38.2899	1.6181e-09	5.64836e-08		CHID1	-0.557171	5.78619	18.6985	2.64373e-05	0.000486064		LINC00567	1.58473	-4.27693	173.81	5.95645e-09	2.07925e-07		ATP5PD	-0.684322	5.19661	21.6244	6.99852e-06	0.000128672
IGKV1D.22	-4.01768	-1.59474	38.2856	1.62288e-09	5.66047e-08		IFITM1	1.18121	5.46733	18.6702	2.68582e-05	0.000493403		GP9	2.02457	1.19526	35.5098	5.98103e-09	2.08613e-07		ZNF829	0.843561	3.22584	21.5916	7.10458e-06	0.000130414
HHAT	-1.25306	2.81677	38.2726	1.63117e-09	5.68476e-08		A2MP1	1.28104	0.502077	18.6603	2.69166e-05	0.000494074		RP11.43N5.1	1.52104	-4.18531	35.4632	6.09843e-09	2.12536e-07		TMEM14B	0.561136	4.91021	21.5915	7.10479e-06	0.000130414
NICN1	-0.581423	4.1779	38.2261	1.66676e-09	5.80409e-08		RNASE3	-2.25232	6.38664	18.6605	2.69813e-05	0.000494862		BGN	2.53985	-0.709059	35.439	6.1874e-09	2.15462e-07		PATL1	0.427258	6.66066	21.5794	7.14415e-06	0.00013103
RP11.57H12.2	2.15422	-3.4605	38.2015	1.68591e-09	5.86603e-08		SPIB	1.46646	3.77727	18.653	2.70652e-05	0.000495999		ZMAT3	-1.09046	5.97521	35.4123	6.24528e-09	2.17302e-07		LOC100505687	-0.954387	2.67323	21.5722	7.16782e-06	0.000131292
TMLHE	-0.603121	3.90356	38.1772	1.70506e-09	5.92365e-08		MYCBP2	0.479985	8.87159	18.6417	2.71544e-05	0.000497231		HADHA	-0.436151	8.08554	35.4072	6.26012e-09	2.17542e-07		ADH1B	1.95976	-1.3172	21.5715	7.17004e-06	0.000131292
LINC00910	-0.889978	1.90788	38.177	1.70522e-09	5.92365e-08		CPNE1	-0.478906	7.47977	18.6392	2.71856e-05	0.000497399		CGN	1.77416	-1.44691	35.4065	6.26231e-09	2.17542e-07		LOC100507066	-0.994035	1.213	21.5682	7.1809e-06	0.000131385
MYO10	1.84122	1.52807	38.1472	1.73197e-09	6.01087e-08		APOA4	1.42292	-1.88645	18.6222	2.7405e-05	0.000500934		PTPRZ1	1.98208	-4.0499	35.3135	6.5409e-09	2.27036e-07		TIGIT	1.11136	1.9627	21.5593	7.21021e-06	0.000131815
PUS10	-0.766769	2.93426	38.142	1.73312e-09	6.01087e-08		C6orf201	0.68942	-0.25946	18.6208	2.7423e-05	0.000500934		PPP6R3	0.300065	7.17806	35.2749	6.66021e-09	2.30991e-07		UBE4A	0.464652	7.31106	21.5565	7.21977e-06	0.000131883
CPSF3	-0.478356	5.84391	38.1306	1.74234e-09	6.03796e-08		FUCA2	-0.654664	5.67987	18.6168	2.74744e-05	0.000501468		SEMA7A	1.30338	4.23063	35.2741	6.6791e-09	2.3146e-07		CCDC175	2.23407	0.862815	21.5499	7.25014e-06	0.000132331
CUL7	-0.562861	5.15343	38.106	1.76234e-09	6.10237e-08		IDH1	-0.735453	6.9085	18.6126	2.75285e-05	0.000502052		RPL23	-0.561694	8.67173	35.2376	6.77762e-09	2.34685e-07		ZIM2	1.93933	-1.82809	21.5444	7.25975e-06	0.0001324
SMARCAL1	-0.739889	4.77785	38.0927	1.77335e-09	6.13552e-08		OR2S2	1.47016	-2.45359	18.6034	2.76488e-05	0.000503841		RPL19	-0.56792	9.5757	35.1996	6.89937e-09	2.38708e-07		GJB3	1.14544	-0.569935	21.5384	7.27987e-06	0.00013266
NSUN5P1	-0.878219	4.5125	38.0897	1.77575e-09	6.13889e-08		JMJD4	-0.445984	3.20041	18.5956	2.77502e-05	0.000505282		SLC6A17	1.86126	-4.14579	42.1872	7.00143e-09	2.4177e-07		IAH1	-0.500354	4.68641	21.5238	7.32855e-06	0.00013344
GATA1	2.0114	3.53196	38.0569	1.81289e-09	6.26069e-08		EYA2	0.972213	-0.761755	18.5901	2.78214e-05	0.00050617		PTTG4P	1.91778	-4.14306	45.0276	7.00143e-09	2.4177e-07		LOC100506746	-0.972696	3.13351	21.5124	7.36685e-06	0.000134029
LMTK2	1.00394	5.68135	38.0466	1.81389e-09	6.26069e-08		LINC01587	1.61389	-1.80514	18.5875	2.78566e-05	0.000506405		XK	1.9548	3.87092	35.178	7.00472e-09	2.4177e-07		ASMTL.AS1	-0.672436	4.06146	21.502	7.40231e-06	0.000134566
CCDC24	-1.42138	2.27203	38.037	1.8198e-09	6.27605e-08		THYN1	-0.35931	4.87453	18.5745	2.80278e-05	0.000509108		MPP1	0.620321	7.29349	35.1478	7.06879e-09	2.43785e-07		PLEKHG1	1.69543	3.08934	21.4888	7.45575e-06	0.000135429
RP11.46C24.7	-1.15235	2.24819	38.0318	1.82422e-09	6.28623e-08		LINC01122	1.7983	1.23181	18.5536	2.8328e-05	0.000514149		RP11.113I22.1	2.19491	-2.91225	35.0829	7.28719e-09	2.50977e-07		NOB1	-0.599385	5.34047	21.4643	7.53139e-06	0.000136694
ABCG4	1.82129	-3.49626	38.0019	1.84972e-09	6.36901e-08		SPAG17	1.49852	1.05107	18.5425	2.84532e-05	0.000516007		MID1	1.31102	-1.04733	35.0823	7.28899e-09	2.50977e-07		GRHL1	1.43748	-0.224652	21.4483	7.5867e-06	0.000137587
R3HDM4	0.653796	7.25521	37.997	1.85391e-09	6.37834e-08		CARMIL1	1.16468	3.23252	18.5327	2.85863e-05	0.000518002		SMYD4	-0.693161	4.11049	35.0642	7.35117e-09	2.52916e-07		XK	1.9777	4.42348	21.4276	7.687e-06	0.000139295
RP11.528G1.2	1.62422	-4.13344	37.994	1.85654e-09	6.38229e-08		NTNG2	-2.35375	6.43818	18.5361	2.86089e-05	0.000518002		PALM3	1.82539	-3.58272	35.0606	7.36366e-09	2.53143e-07		LTBP2	1.15861	2.68425	21.3935	7.77981e-06	0.000140864
CCDC90B	-0.501763	4.63112	37.9903	1.85973e-09	6.38814e-08		TMEM223	-0.381365	3.4756	18.5251	2.86881e-05	0.000519021		AP000688.29	1.98063	-3.88778	35.0438	7.42191e-09	2.54941e-07		KCNQ2	1.41278	-0.0482135	21.3629	7.88977e-06	0.00014274
MZF1	-0.594953	5.35507	37.9819	1.86703e-09	6.40808e-08		CCL2	1.73229	-0.426288	18.5078	2.89258e-05	0.000522904		CCNA2	1.29881	4.81649	35.0095	7.56572e-09	2.59674e-07		GSTZ1	-0.710489	3.65287	21.3562	7.91395e-06	0.000143064
GATD3	-0.59285	6.10533	37.9762	1.87199e-09	6.42e-08		GLCCI1	0.792565	5.15277	18.4991	2.90443e-05	0.000524628		GTSE1	1.25564	3.18546	34.9544	7.73943e-09	2.65424e-07		LOC440288	-0.475185	3.27818	21.3505	7.93498e-06	0.00014333
BBS10	-1.1349	3.07238	37.9632	1.88328e-09	6.45359e-08		TSPAN18	1.03429	2.43408	18.4965	2.90775e-05	0.000524809		PRDX2P1	1.56262	-0.315689	34.9506	7.75321e-09	2.65685e-07		B3GALT5.AS1	1.6119	-1.90784	21.3334	7.99741e-06	0.000144342
RP11.400F19.18	1.14279	1.30146	37.9594	1.88665e-09	6.45997e-08		ANAPC7	-0.284356	6.49412	18.4917	2.91431e-05	0.000525574		SLC26A2	-1.01339	4.85126	34.9244	7.84887e-09	2.68749e-07		AOPEP	-0.521678	3.71977	21.3274	8.01939e-06	0.000144623
RIOK3	0.868578	7.3849	37.9566	1.88938e-09	6.46416e-08		SLC9A9	1.26271	3.34494	18.4782	2.93495e-05	0.000528874		CASQ2	1.76891	-4.22861	69.723	7.9065e-09	2.70507e-07		RAP1GAP	1.77067	2.20967	21.3231	8.03664e-06	0.000144648
RP11.265N7.2	1.74266	-4.04099	37.9535	1.89184e-09	6.46745e-08		NEDD8	-0.522334	4.8069	18.4639	2.95279e-05	0.000531666		RP11.889L3.1	-0.55895	7.54196	34.903	7.92829e-09	2.71037e-07		LRRC47	0.398019	5.83381	21.3213	8.04174e-06	0.000144648
HDHD2	-0.709658	5.13179	37.9354	1.90783e-09	6.51694e-08		CSF1	1.04826	3.82099	18.4619	2.95594e-05	0.00053181		CTC.203F4.2	-1.16409	0.620487	34.8912	7.97217e-09	2.7232e-07		ZNF416	0.720337	2.47437	21.3211	8.04278e-06	0.000144648
TUBB1	2.26904	4.45108	37.9428	1.91182e-09	6.52539e-08		EIF5A	-0.569427	7.23753	18.4423	2.98302e-05	0.000536258		CCL2	2.91546	3.11811	34.8703	8.0929e-09	2.76225e-07		IL6	1.4956	-1.56827	21.3201	8.0463e-06	0.000144648
BCAS3	-0.580262	4.47554	37.9282	1.91417e-09	6.52822e-08		SRPX2	1.74705	0.525292	18.4393	2.98845e-05	0.000536807		COL7A1	1.17318	1.58764	34.8454	8.14527e-09	2.77792e-07		CR1L	1.84008	1.8235	21.3126	8.07491e-06	0.000145047
LUCAT1	1.93506	1.67439	37.9134	1.93257e-09	6.58574e-08		TRIAP1	-0.480534	4.48901	18.4339	2.99481e-05	0.000537523		DNAJC6	1.69307	3.31784	34.8403	8.19372e-09	2.79022e-07		EPSTI1	1.71334	3.4029	21.3058	8.11311e-06	0.00014552
USE1	-0.372931	3.99323	37.8953	1.94366e-09	6.616e-08		EMC8	-0.336781	4.52284	18.428	3.00323e-05	0.000538607		TNXB	1.60027	2.97065	34.838	8.19431e-09	2.79022e-07		GEM	1.55313	-1.00991	21.3018	8.11406e-06	0.00014552
SLC10A2	-7.3322	-0.509075	37.9051	1.94452e-09	6.616e-08		ALPP	1.29024	-0.351946	18.4192	3.0156e-05	0.000540399		SNCA	1.45326	4.47547	34.8022	8.34309e-09	2.83863e-07		PC	1.40447	2.75798	21.2925	8.14892e-06	0.000145987
SNX9	1.37765	5.13878	37.8916	1.95538e-09	6.64428e-08		RFT1	-0.275703	5.78537	18.4146	3.0222e-05	0.000541152		LINC00635	1.6512	-4.17649	38.4572	8.35225e-09	2.8395e-07		CDSN	1.75358	-0.88659	21.2911	8.15432e-06	0.000145987
SUMF2	-0.572694	6.66397	37.8818	1.95593e-09	6.64428e-08		CHCHD2	-0.547492	6.12349	18.4004	3.04252e-05	0.000544026		NDUFB5	-0.60882	5.39787	34.7846	8.38057e-09	2.84413e-07		GADD45A	0.807196	4.43066	21.2897	8.15944e-06	0.000145987
AC025171.1	-0.94881	3.43679	37.8647	1.97158e-09	6.69218e-08		APRT	-0.593733	5.76297	18.4	3.04305e-05	0.000544026		RPL15	-0.568224	9.90632	34.7839	8.38349e-09	2.84413e-07		TECTA	0.936813	0.836227	21.2825	8.18645e-06	0.000146355
ZNF691	-0.985896	2.42974	37.856	1.97954e-09	6.71388e-08		RANBP2	0.476195	7.87467	18.3852	3.06441e-05	0.000547413		CTC.251D13.1	-1.40515	-0.0617754	34.7833	8.38569e-09	2.84413e-07		SLC44A3	2.11016	0.144493	21.273	8.2247e-06	0.000146922
TMEM218	-0.884399	3.90679	37.8533	1.98198e-09	6.71686e-08		UBD	1.54646	-1.94115	18.3807	3.071e-05	0.000547543		AP001057.1	1.77663	-3.58493	34.7591	8.48155e-09	2.87437e-07		TMEM204	1.26045	2.46687	21.2427	8.33724e-06	0.000148815
C20orf141	1.80181	-4.22626	76.9976	2.02337e-09	6.84274e-08		PCAT4	1.30143	-2.07221	18.3806	3.07108e-05	0.000547543		AC013268.3	1.71229	-4.06283	34.7359	8.57421e-09	2.90348e-07		GZMK	1.39198	2.51285	21.2399	8.34814e-06	0.000148893
GSTZ1	-0.652043	3.22681	37.8081	2.02416e-09	6.84274e-08		PGM5.AS1	1.48322	-2.52758	19.9798	3.0746e-05	0.000547543		EIF3L	-0.564108	9.01872	34.721	8.63452e-09	2.91979e-07		TGS1	0.474138	5.70188	21.2206	8.42245e-06	0.0001501
AC099344.2	1.6234	-4.2702	183.326	2.02549e-09	6.84274e-08		BFAR	-0.231243	5.74986	18.378	3.07481e-05	0.000547543		AP001601.2	1.51874	-4.285	257.845	8.63594e-09	2.91979e-07		RBM15B	-0.476928	6.57579	21.2169	8.4367e-06	0.000150236
CTD.2562J17.2	1.55231	-4.27362	171.933	2.02549e-09	6.84274e-08		SOX6	1.60262	2.29753	18.3367	3.13797e-05	0.000558194		DCLK1	2.14024	-3.28254	34.7087	8.68443e-09	2.93388e-07		CFAP119	-1.3989	1.08966	21.2072	8.47445e-06	0.000150789
AC144831.1	1.39117	1.19917	37.7831	2.04781e-09	6.91271e-08		IFI44	0.84659	5.26011	18.3353	3.13955e-05	0.000558194		RP11.386I14.2	1.77977	-3.98202	34.7045	8.70182e-09	2.93745e-07		CERS5	-0.354918	5.90298	21.202	8.49458e-06	0.000151029
RP3.508I15.14	0.998462	0.0309632	37.7792	2.05151e-09	6.9198e-08		SEMG2	1.53149	-2.42606	18.3276	3.14884e-05	0.000559196		LTBP2	1.50292	1.11025	34.6751	8.8224e-09	2.97581e-07		IFI44	1.04533	5.24753	21.1829	8.57586e-06	0.000152354
HSPE1P26	1.82612	-2.20097	37.7552	2.07457e-09	6.99208e-08		HOMEZ	-0.433958	4.73325	18.3268	3.15012e-05	0.000559196		TP73.AS2	1.98735	-3.73773	34.6573	8.8965e-09	2.99845e-07		FHDC1	1.63609	3.55278	21.1749	8.61468e-06	0.000152918
BRCC3	-0.564389	4.53825	37.7508	2.07874e-09	7.00067e-08		GEM	1.27163	-0.996636	18.3073	3.17916e-05	0.000563908		TMEM190	2.06143	-4.19102	56.962	8.92852e-09	3.00689e-07		NAT2	1.86303	-2.08935	21.1699	8.62109e-06	0.000152918
RXYLT1	-0.665893	3.58954	37.7335	2.09554e-09	7.04833e-08		PPP1R35	-0.711428	4.17462	18.3053	3.18228e-05	0.00056402		GEM	2.1164	-0.120758	34.6423	8.97244e-09	3.01932e-07		PDIK1L	0.622956	4.52915	21.1681	8.62792e-06	0.000152919
RP11.701P16.5	1.67877	-0.801244	37.7329	2.09617e-09	7.04833e-08		ATCAY	0.91147	-0.295803	18.3006	3.18928e-05	0.000564819		RP11.521D12.5	1.92583	-3.82588	34.5949	9.16103e-09	3.08037e-07		NYNRIN	1.34925	5.88565	21.1696	8.65021e-06	0.000153195
Y_RNA.105	1.84312	-4.25573	142.623	2.14024e-09	7.19089e-08		ATP6V1G2	1.05345	0.660987	18.2972	3.19447e-05	0.000565296		HPN	1.61926	-2.51973	34.5846	9.2051e-09	3.09277e-07		GOLT1A	1.63232	-1.92657	21.1511	8.69568e-06	0.00015388
SLC30A3	2.20922	-1.79972	37.6796	2.14975e-09	7.21719e-08		CRYAB	1.25514	-1.68697	18.281	3.21892e-05	0.00056886		ZNF542P	0.874587	3.00983	34.5713	9.2629e-09	3.10976e-07		EVI2B	-1.1742	8.63994	21.1397	8.74146e-06	0.000154569
RP11.333E1.1	-0.878025	0.738713	37.6618	2.16667e-09	7.26832e-08		LOC100507334	1.51026	-2.11835	18.2805	3.21963e-05	0.00056886		GP1BA	1.99534	2.53448	34.5726	9.2934e-09	3.11757e-07		ENPP1	1.20088	-0.603726	21.1274	8.79084e-06	0.000155321
ELK1	0.450572	5.51088	37.6581	2.17038e-09	7.27509e-08		DTNB	0.517581	4.26178	18.2766	3.22559e-05	0.000569468		PDE1A	2.13552	-1.7742	34.4746	9.69351e-09	3.24925e-07		CECR7	2.2852	0.702694	21.1252	8.81117e-06	0.000155559
BBS2	-0.655768	4.82105	37.6208	2.20838e-09	7.39669e-08		LOC158376	1.31629	-1.97675	18.2735	3.23034e-05	0.000569863		RP3.329E20.2	2.07017	-3.67838	34.4674	9.72591e-09	3.25758e-07		DNAH3	1.20763	1.6201	21.1194	8.82342e-06	0.000155654
MTIF3	-0.743048	5.12205	37.6091	2.22044e-09	7.43129e-08		MIR1276	1.5596	-2.19052	18.2686	3.23789e-05	0.00057075		AC097374.2	1.66987	-3.98853	34.4568	9.77426e-09	3.26909e-07		AFF4	-0.504312	7.31017	21.1166	8.83467e-06	0.000155731
TATDN1P1	-0.613246	2.73654	37.5896	2.24062e-09	7.49302e-08		HINT1	-0.573883	7.71727	18.2642	3.24461e-05	0.000571491		YTHDC2	-0.477781	5.43206	34.4565	9.77549e-09	3.26909e-07		C14orf93	-0.463012	4.16679	21.0872	8.95502e-06	0.000157709
AC010492.4	1.97481	-3.38211	37.5856	2.24484e-09	7.5013e-08		GZMA	1.11349	2.72173	18.2558	3.25754e-05	0.000573322		INSL6	1.69658	-4.14053	34.4444	9.83155e-09	3.28528e-07		RIMS1	1.47234	-0.737856	21.0858	8.96081e-06	0.000157709
TSPAN18	1.47056	1.98277	37.5808	2.24985e-09	7.5122e-08		TMCO6	-0.421265	4.48175	18.2453	3.27364e-05	0.000575709		KIF14	1.17984	3.47448	34.4348	9.87585e-09	3.29752e-07		TBCA	-0.771359	3.86917	21.0709	9.02252e-06	0.000158672
NARF.IT1	1.01152	2.35218	37.5635	2.26805e-09	7.56707e-08		ACBD7	1.09705	0.830901	18.2407	3.2808e-05	0.00057652		AC092620.2	1.68026	-0.811539	34.4242	9.92531e-09	3.31147e-07		BMP6	1.43629	1.73108	21.0432	9.13798e-06	0.000160578
PPFIA1	0.509468	5.89731	37.5603	2.27139e-09	7.56995e-08		IAH1	-0.379181	4.68031	18.2284	3.2999e-05	0.000579426		SEMA3C	2.06748	1.90442	34.4012	1.00668e-08	3.35607e-07		MCTP1	-1.19313	5.77433	21.039	9.16052e-06	0.000160849
AL929472.1	1.69821	-3.9134	37.5594	2.27243e-09	7.56995e-08		GPR18	0.676232	3.54401	18.2149	3.3211e-05	0.000582697		SEC14L5	2.23201	-0.939268	34.3894	1.01035e-08	3.36569e-07		MSH3	-0.587369	5.18911	21.0047	9.30135e-06	0.000163195
ACVR2A	1.50668	1.83474	37.5479	2.28457e-09	7.60451e-08		COPS6	-0.468091	5.68157	18.2008	3.34328e-05	0.000586135		ATP5F1A	-0.505336	8.08472	34.3754	1.01551e-08	3.38028e-07		COX19	-0.567827	5.58745	21.0017	9.31391e-06	0.000163289
ENPP7P8	1.98842	-3.73837	37.5321	2.30146e-09	7.6548e-08		CHRNB1	-0.729804	3.51117	18.1986	3.34674e-05	0.000586288		TMEM270	1.53939	-4.26336	99.2547	1.03289e-08	3.43546e-07		ZNF528	0.982456	4.34105	20.9984	9.32839e-06	0.000163416
CDC16	-0.47976	5.79971	37.5202	2.31424e-09	7.69135e-08		ALG3	-0.486308	5.80274	18.1836	3.37051e-05	0.000589996		PHOSPHO1	2.32878	3.2106	34.3362	1.03968e-08	3.45414e-07		LEFTY1	1.27011	-1.2032	20.9872	9.37658e-06	0.000164134
RAF1	0.57911	7.23633	37.4945	2.34206e-09	7.77781e-08		LSM1	-0.374435	4.33224	18.1801	3.37612e-05	0.000590521		RP11.1070N10.7	1.96678	-3.9312	34.3244	1.04011e-08	3.45414e-07		ZNF93	0.741331	4.68314	20.985	9.38617e-06	0.000164175
SAMD4B	0.372296	6.25059	37.4641	2.37541e-09	7.88247e-08		GOLGA2	-0.303218	6.01446	18.1759	3.38277e-05	0.000591228		PRSS3P1	2.74135	-0.999367	34.322	1.04517e-08	3.46825e-07		ISX	1.59151	-1.73553	20.9709	9.44726e-06	0.000164914
STYXL1	-0.787183	4.30004	37.4464	2.39515e-09	7.94184e-08		C1orf43	-0.307943	7.15324	18.1729	3.38763e-05	0.000591621		SPON1	2.53037	3.75967	34.2972	1.05887e-08	3.511e-07		PLD1	-0.974921	6.17205	20.9696	9.45252e-06	0.000164914
CELA2B	2.17145	-3.58171	37.4346	2.40831e-09	7.97935e-08		KCNIP1	1.4175	-0.692132	18.1488	3.4264e-05	0.000597931		HMGA1P6	2.11917	-3.82035	34.2501	1.07709e-08	3.56866e-07		LOC440434	-0.442227	5.18463	20.969	9.45532e-06	0.000164914
BBC3	1.00308	3.46427	37.3583	2.49534e-09	8.26131e-08		LOC728875	-0.814092	2.67636	18.1383	3.4435e-05	0.000600452		RP11.598D12.4	2.07752	-2.388	34.2394	1.08252e-08	3.5839e-07		RFT1	-0.373937	5.78891	20.9685	9.45756e-06	0.000164914
LINC00871	1.61061	-4.24768	81.8636	2.59219e-09	8.57537e-08		LOC100131257	1.00821	1.46513	18.1331	3.452e-05	0.00060147		RP4.569D19.8	1.82057	-3.92822	34.2032	1.10109e-08	3.64256e-07		LIPG	1.42222	-1.53564	20.9563	9.51073e-06	0.000165714
NDUFV3	-0.516998	5.23659	37.2674	2.60331e-09	8.60552e-08		TNFRSF1A	-0.456122	7.49883	18.1291	3.45853e-05	0.000602018		HCG23.4	2.00862	-3.5996	34.1575	1.125e-08	3.7188e-07		PHPT1	-0.931027	5.15183	20.9526	9.52708e-06	0.000165871
MMRN2	2.08611	-1.81405	37.2651	2.60613e-09	8.60825e-08		INTS14	-0.285503	5.70601	18.1272	3.4617e-05	0.000602018		C5orf15	-0.646726	5.64911	34.1344	1.13729e-08	3.75655e-07		SLC38A5	0.806057	5.31576	20.9307	9.62356e-06	0.000167422
PLK3	1.15791	5.92779	37.2597	2.62075e-09	8.64989e-08		RASEF	1.27443	-1.24322	18.1263	3.46311e-05	0.000602018		SNORD3P1.81	-3.52319	3.07037	34.1372	1.1412e-08	3.76658e-07		GRIK4	1.11903	-0.959335	20.9285	9.63336e-06	0.000167464
THRB	2.28767	0.782307	37.2553	2.62693e-09	8.66365e-08		GAL3ST3	0.9572	-0.900926	18.1236	3.46755e-05	0.000602327		PHF21B	2.02857	-3.62461	34.116	1.14714e-08	3.7813e-07		POLR1D	-0.484651	6.67053	20.9208	9.66736e-06	0.000167926
PDSS2	-0.681411	3.63941	37.2362	2.64143e-09	8.70478e-08		PDIA3	-0.551018	7.77209	18.121	3.47183e-05	0.000602608		DRG2	-0.347626	4.94387	34.1155	1.14742e-08	3.7813e-07		MORC2	0.373546	6.02891	20.9179	9.68041e-06	0.000168024
CT45A1	-6.86083	0.54549	37.2246	2.66989e-09	8.79184e-08		POLR1C	-0.450078	5.02421	18.1153	3.48121e-05	0.000603774		ADRA2A	1.93681	1.07147	34.0831	1.16701e-08	3.8429e-07		PRKAG2	-0.588682	5.43027	20.8875	9.81658e-06	0.000170257
C1QBP	-0.64139	6.78873	37.1635	2.73241e-09	8.98412e-08		NAGLU	-0.507058	4.95345	18.1036	3.50055e-05	0.000606664		HMGB1P30	1.56186	-4.181	37.1791	1.17193e-08	3.85617e-07		ORAI2	-0.817214	6.95898	20.8734	9.88053e-06	0.000171235
RANGRF	-0.411541	4.00668	37.1635	2.73246e-09	8.98412e-08		CHCHD1	-0.456569	3.91187	18.0984	3.50913e-05	0.000607329		EEF1A1P6	-0.657909	8.24116	34.0655	1.17467e-08	3.86223e-07		SCML4	1.39276	3.00716	20.8679	9.90572e-06	0.00017154
SFXN4	-0.739148	4.10206	37.1344	2.76975e-09	9.09975e-08		SUPT7L	-0.269805	6.48387	18.098	3.50975e-05	0.000607329		ANKAR	-0.666149	2.27376	34.0543	1.18092e-08	3.8798e-07		LOC254896	1.57567	-0.566159	20.8659	9.915e-06	0.00017157
CT45A6	-5.50653	-1.92406	37.1332	2.77861e-09	9.12191e-08		ANXA8L1.1	-3.98415	1.10966	18.0995	3.51554e-05	0.000607616		PDE11A	1.99493	-3.45789	34.0461	1.18546e-08	3.89174e-07		ZNF385C	-2.38871	3.69481	20.8606	9.95876e-06	0.000172195
HBQ1	2.07421	0.189594	37.1241	2.78754e-09	9.14423e-08		TIGD6	-0.45795	2.45555	18.0938	3.51677e-05	0.000607616		DDN	1.32017	0.440836	33.969	1.22921e-08	4.03229e-07		DDIAS	0.795978	3.71932	20.8315	1.00734e-05	0.000174023
DCUN1D1	0.473751	5.68386	37.1168	2.79252e-09	9.15359e-08		SSH3	-0.636062	5.89466	18.0912	3.52112e-05	0.000607903		ENKD1	-0.678209	3.57675	33.965	1.23154e-08	4.03685e-07		TIPARP.AS1	-0.853228	0.80707	20.8297	1.00816e-05	0.000174023
KCTD1	-1.62604	2.6944	37.099	2.8158e-09	9.22289e-08		NME3	-0.912951	4.02955	18.0884	3.52577e-05	0.000608242		KCNQ4	1.20413	-0.528762	33.9543	1.23773e-08	4.05406e-07		FAT2	-1.34319	3.27221	20.8284	1.00875e-05	0.000174023
GID4	-0.739098	4.1676	37.0712	2.85244e-09	9.33578e-08		ZNF644	0.433788	6.16561	18.0854	3.5307e-05	0.000608629		MKI67	1.37216	7.27948	33.9593	1.24028e-08	4.05931e-07		MAGEC3	1.97089	-1.49288	20.8174	1.01387e-05	0.000174774
MKRN6P	1.94305	-3.39892	37.0548	2.87434e-09	9.40029e-08		P4HB	-1.0238	9.53592	18.0784	3.54434e-05	0.000610516		KRT3	1.90778	-4.11142	34.544	1.25757e-08	4.11279e-07		SIRPG	1.31942	1.98155	20.8131	1.01588e-05	0.000174987
CCDC9	0.646246	4.80323	37.02	2.92135e-09	9.54678e-08		FAM83H	-1.0024	4.19833	18.0712	3.55449e-05	0.000611799		EPOR	1.33577	3.4324	33.8999	1.27142e-08	4.15493e-07		KRBOX1	1.91266	-1.58462	20.7913	1.02616e-05	0.000176622
OSGEPL1	-0.885559	2.17458	36.9913	2.9607e-09	9.66803e-08		SDF2	-0.332038	4.65847	18.0613	3.57128e-05	0.000614222		RABL2A	-0.688811	4.02802	33.8806	1.28139e-08	4.18431e-07		GNG8	1.7476	-2.28183	20.7757	1.03355e-05	0.00017776
RP3.370M22.8	1.34133	-0.807269	36.9895	2.96323e-09	9.66894e-08		BIRC6	0.416541	8.78013	18.0593	3.57466e-05	0.000614336		RP11.211C9.1	1.83456	-3.86022	33.8484	1.30099e-08	4.24509e-07		ZIK1	1.10001	3.11368	20.7713	1.03567e-05	0.000177873
ENDOG	-0.856743	2.84284	36.986	2.96807e-09	9.67741e-08		WRAP53	-0.361876	4.09712	18.0553	3.5813e-05	0.000615011		RNF26	0.485413	5.2107	33.8445	1.30338e-08	4.24967e-07		TBC1D5	-0.479859	7.57341	20.771	1.03578e-05	0.000177873
ECE1	1.42133	6.55742	36.9391	3.04829e-09	9.92121e-08		ORAI1	-0.953543	6.41798	18.0539	3.5868e-05	0.000615489		PTP4A1P4	1.69757	-4.23026	56.7929	1.30552e-08	4.25343e-07		TMX4	-0.806431	6.30165	20.7579	1.04209e-05	0.000178821
RNA5SP363	1.87265	-2.71982	36.9286	3.04857e-09	9.92121e-08		ASL	-0.792929	4.94618	18.0447	3.59939e-05	0.00061691		RP5.1050D4.5	-1.00773	0.401338	33.8059	1.32723e-08	4.32089e-07		YPEL4	1.66995	2.42908	20.7558	1.04309e-05	0.000178856
LAMA5	1.62351	3.61035	36.936	3.04977e-09	9.92121e-08		PILRB	-0.5597	7.7164	18.044	3.60053e-05	0.00061691		KLF1	1.95034	3.29258	33.7827	1.34769e-08	4.38417e-07		FXYD2	1.92745	-1.74483	20.74	1.05069e-05	0.000180025
HSCB	-0.603622	2.59868	36.9244	3.05454e-09	9.92922e-08		SNORD49A	-0.903257	0.654182	18.0418	3.60439e-05	0.000617105		AC010987.5	1.74452	-4.25225	91.9164	1.35797e-08	4.41428e-07		HEMGN	1.94092	5.12137	20.7418	1.05347e-05	0.000180364
SPATA33	-0.686903	2.24685	36.9174	3.06452e-09	9.95413e-08		SAMD12	1.36451	1.53329	18.0374	3.61178e-05	0.000617904		LINC00701	1.91138	-4.01995	33.7549	1.35945e-08	4.41575e-07		LSAMP	2.21058	1.32212	20.7285	1.05771e-05	0.000180953
RASSF9	2.07099	-3.5333	36.9045	3.08297e-09	1.00009e-07		USP17L2	1.69056	-1.61915	18.0318	3.62135e-05	0.000619074		HBA2	2.58698	7.86475	33.7543	1.36659e-08	4.43558e-07		ZNF831	1.19178	3.02179	20.7227	1.05914e-05	0.00018106
AC068580.5	1.50158	-0.216264	36.9041	3.08358e-09	1.00009e-07		EPRS1.1	-0.401755	8.14235	18.013	3.65373e-05	0.000624137		AC005754.8	1.91373	-3.95868	33.718	1.38326e-08	4.48632e-07		H19	2.28834	2.82135	20.727	1.06061e-05	0.000181175
GSX1	-9.94486	1.78097	36.9058	3.09743e-09	1.00383e-07		MRPL18	-0.451283	5.3054	18.0086	3.66147e-05	0.000624988		SLC4A1	2.58557	6.44793	33.7011	1.40121e-08	4.54112e-07		CFAP36	-0.734027	4.47519	20.7061	1.06724e-05	0.000182171
ARTN	-2.92625	3.02248	36.8958	3.10896e-09	1.00681e-07		ST8SIA1	1.041	1.31896	18.0006	3.67537e-05	0.000626888		AC025335.1	-0.856323	2.02372	33.6831	1.40618e-08	4.55378e-07		ADARB2	1.58914	1.52513	20.7035	1.06857e-05	0.00018226
RP5.1091N2.9	-0.970706	1.53676	36.8662	3.13866e-09	1.01566e-07		NF1	0.505764	7.24213	17.9887	3.69599e-05	0.000629932		RP4.753D10.3	1.55075	-4.27046	120.406	1.41116e-08	4.56647e-07		ARPC3	-0.680003	7.24987	20.6922	1.07414e-05	0.000183072
ZNF786	-1.171	2.75019	36.84	3.17725e-09	1.02737e-07		YIF1A	-0.588976	4.60949	17.9756	3.71909e-05	0.000633392		LIN28B	3.01659	-1.10928	33.6117	1.46025e-08	4.72175e-07		FAM13A	0.72939	4.89895	20.6873	1.07655e-05	0.000183345
HBG1	2.63471	2.54504	36.8457	3.18546e-09	1.02926e-07		NIPBL	0.360078	8.03511	17.9738	3.72216e-05	0.000633439		MIR3972	1.57263	-4.18624	33.5862	1.47187e-08	4.75576e-07		LOC643441	1.6911	-2.17523	20.6804	1.07998e-05	0.000183792
PI4K2A	1.43901	4.37849	36.8218	3.21663e-09	1.03855e-07		PDHB	-0.306278	5.92357	17.9642	3.73917e-05	0.000635855		RPL13P5	0.707222	1.09608	33.5551	1.49356e-08	4.82221e-07		ATP5MC2	-0.680479	7.56445	20.6781	1.08111e-05	0.000183846
FTH1P11	1.27693	4.73918	36.7938	3.25622e-09	1.05054e-07		TMEM52B	-1.98826	2.05249	17.9531	3.76004e-05	0.000638925		SENP1	0.394517	4.78266	33.5409	1.50357e-08	4.85091e-07		SNF8	-0.488447	5.06553	20.6752	1.08258e-05	0.000183957
RAD17	-0.342304	5.0748	36.7827	3.26329e-09	1.05203e-07		STARD3NL	-0.370701	5.8342	17.9261	3.80722e-05	0.000646457		PPP2R1B	0.511775	4.48735	33.5377	1.50583e-08	4.85455e-07		CEP295	0.469669	6.32185	20.6678	1.08629e-05	0.00018445
RAB1A	0.625101	6.85822	36.7798	3.26759e-09	1.05263e-07		CYHR1	-0.505008	5.14222	17.9205	3.81731e-05	0.000647684		PLIN2	1.37459	7.22034	33.4824	1.55231e-08	5.00064e-07		RPL23P8	-0.740968	7.25123	20.661	1.08972e-05	0.000184772
CCDC71L	0.78838	3.94473	36.7574	3.30194e-09	1.0629e-07		REEP4	-0.626622	5.50054	17.914	3.82908e-05	0.000649195		RP11.981G7.3	1.47799	-4.27891	166.239	1.55431e-08	5.00335e-07		KLHL24	-0.65596	6.92491	20.6604	1.09e-05	0.000184772
RNU6.564P	1.73057	-4.16416	44.8053	3.32245e-09	1.0687e-07		LRRC45	-0.585974	4.50473	17.9095	3.83721e-05	0.000650088		ACCS	-1.10379	5.70322	33.4494	1.57001e-08	5.04668e-07		MUSTN1	-0.859524	1.6881	20.6591	1.09064e-05	0.000184772
USP12	0.561676	6.19389	36.7214	3.35789e-09	1.07929e-07		IMP4	-0.467882	5.06557	17.905	3.84548e-05	0.000651		ARHGEF12	1.37139	4.9556	33.4565	1.57012e-08	5.04668e-07		DHRS13	0.775819	3.82883	20.6477	1.0964e-05	0.00018561
EPG5	0.494526	6.07241	36.7045	3.38457e-09	1.08706e-07		PDPN	-4.50915	1.91959	17.9021	3.85957e-05	0.000652469		CAMK2N2	1.97726	-2.72742	33.4271	1.58634e-08	5.09502e-07		GALNT5	2.17713	0.193831	20.6456	1.09848e-05	0.000185822
OSBPL5	-0.937911	6.28429	36.7025	3.38762e-09	1.08723e-07		EGFLAM	0.941029	-0.751011	17.8971	3.85991e-05	0.000652469		B4GALT3	0.478011	5.40836	33.4144	1.5959e-08	5.1219e-07		SMPX	1.75303	-2.33034	20.6345	1.10308e-05	0.000186461
CTB.55O6.12	-0.751502	3.15839	36.6875	3.41143e-09	1.09405e-07		MRPS34	-0.585492	5.24411	17.884	3.88389e-05	0.000656033		RP11.297D21.4	-0.928281	0.851186	33.4024	1.60494e-08	5.14707e-07		PIGX	-0.610961	4.78551	20.6229	1.10903e-05	0.000187254
DCST1	1.90077	-2.17755	36.6856	3.41455e-09	1.09423e-07		GRB14	0.98403	-0.941505	17.8742	3.90192e-05	0.000658156		ZSWIM7	-0.596746	3.94409	33.382	1.62046e-08	5.19295e-07		AKR1C1	1.60374	1.4033	20.6221	1.10942e-05	0.000187254
P3H1	-0.583965	5.72867	36.6348	3.49635e-09	1.11961e-07		CCDC198	1.26159	-1.10041	17.8716	3.90681e-05	0.000658156		SPATA18	-3.69664	-0.403088	33.3551	1.64391e-08	5.2642e-07		SNORA40	0.634799	2.202	20.6154	1.11288e-05	0.000187698
ZNF846	-0.596789	3.26082	36.6288	3.50621e-09	1.1217e-07		TMEM184B	-0.563024	5.84572	17.8711	3.90775e-05	0.000658156		NEURL4	-0.484071	4.85208	33.3361	1.65584e-08	5.29843e-07		TRAF3IP2.AS1	-0.602604	4.51311	20.6088	1.11624e-05	0.000188124
UPP1	1.42384	6.22527	36.6364	3.51016e-09	1.1217e-07		CTBP1	-0.374229	7.40293	17.8709	3.90817e-05	0.000658156		RP11.328K4.1	1.47504	-4.27638	133.211	1.67442e-08	5.35391e-07		LSM11	-0.694506	2.77146	20.6048	1.1183e-05	0.000188332
VOPP1	0.924177	4.60411	36.6261	3.51069e-09	1.1217e-07		ZKSCAN5	-0.332815	4.72652	17.8694	3.91099e-05	0.000658156		POU3F2	1.47682	-4.18746	34.7242	1.67816e-08	5.36187e-07		ADRA2C	-3.61176	1.40207	20.592	1.12623e-05	0.000189526
VAMP8	-0.73611	7.05166	36.6214	3.51826e-09	1.12328e-07		MMP11	1.21464	0.991975	17.8654	3.91841e-05	0.000658916		GSTZ1	-0.637965	3.23307	33.2889	1.69308e-08	5.40554e-07		POM121	-0.40692	6.7492	20.5845	1.12882e-05	0.000189821
RP11.113K21.1	1.87199	-3.7079	36.6004	3.55291e-09	1.1335e-07		SNHG3	-0.736995	7.06062	17.859	3.93028e-05	0.000660422		CDC27	0.489116	5.83284	33.2672	1.71054e-08	5.45724e-07		RNF113B	1.55958	-1.97992	20.5823	1.13e-05	0.000189878
ALG1	-0.812551	3.68762	36.5955	3.56118e-09	1.1353e-07		FAH	-0.66973	5.47122	17.8573	3.93346e-05	0.000660465		SYCP1	2.32645	-3.59874	33.2473	1.72659e-08	5.50435e-07		FDXR	-1.10482	3.71945	20.58	1.13119e-05	0.000189937
PCSK6	2.12907	2.30856	36.5987	3.57092e-09	1.13723e-07		EYS	0.824464	2.96332	17.8533	3.94093e-05	0.000660816		CENPE	1.12339	4.2303	33.2474	1.72799e-08	5.50473e-07		RPS27L	-0.926654	5.61264	20.5783	1.13209e-05	0.000189948
NAMPT	1.51632	8.49812	36.5998	3.57251e-09	1.13723e-07		RPL23AP82	-0.51011	1.81545	17.853	3.94138e-05	0.000660816		CEP295	0.475284	5.16329	33.2354	1.73637e-08	5.52734e-07		RIPPLY2	1.78429	-2.41236	20.5629	1.14015e-05	0.000191159
CDK11B	0.492755	5.4148	36.5729	3.59883e-09	1.1441e-07		WDR61	-0.384288	5.26861	17.8402	3.96542e-05	0.000664355		RP11.558A11.3	1.88901	-4.05834	33.232	1.73916e-08	5.53211e-07		RBPMS	1.7027	4.74743	20.5409	1.15572e-05	0.000193626
CTD.2287O16.5	-1.06339	0.455806	36.5726	3.59941e-09	1.1441e-07		PDCD2	-0.271999	6.02367	17.8339	3.97721e-05	0.000665837		RN7SKP283	1.93932	-3.97702	33.2279	1.74249e-08	5.53862e-07		DOCK2	-0.589208	8.7327	20.5262	1.15962e-05	0.000194136
MRPL57	-0.629734	4.98659	36.5526	3.63321e-09	1.15399e-07		MZT2B	-0.737907	4.21285	17.8267	3.99083e-05	0.000667624		SLC18A2	2.27867	2.70203	33.2191	1.75772e-08	5.5829e-07		TMEM158	1.37351	0.783601	20.5047	1.17123e-05	0.000195934
MOB1B	0.706411	6.20036	36.4973	3.72814e-09	1.18327e-07		CHTOP	-0.218657	6.29556	17.8221	3.99952e-05	0.000668585		CCDC13	-1.00278	0.427207	33.1858	1.77738e-08	5.64117e-07		TMEM132C	1.41879	-0.135183	20.4965	1.17563e-05	0.000196525
MTCH1	0.614347	6.88888	36.4733	3.77024e-09	1.19574e-07		TCEAL5	1.44454	-1.57278	17.8159	4.01139e-05	0.000669804		DTX4	1.57452	4.3781	33.1763	1.79242e-08	5.68473e-07		HINFP	0.435621	4.89156	20.4853	1.18174e-05	0.000197401
OASL	1.89633	4.25615	36.4822	3.77402e-09	1.19606e-07		CPT2	-0.430237	5.01114	17.8152	4.01273e-05	0.000669804		RP11.403I13.4	-1.50251	-0.0166797	33.1663	1.79383e-08	5.68499e-07		TSPAN5	1.32722	3.73959	20.4792	1.18541e-05	0.000197868
BCL3	1.1608	6.15509	36.4755	3.77849e-09	1.1966e-07		MIR138.1	1.63591	-2.61196	31.716	4.01875e-05	0.000670315		ZNF578	1.54442	-0.140681	33.131	1.8239e-08	5.77604e-07		MC4R	1.82052	-2.04345	20.4743	1.18775e-05	0.000198114
RP11.24J23.2	1.91678	-3.94236	36.4582	3.79681e-09	1.20151e-07		C6	1.34336	-1.96862	17.8075	4.02734e-05	0.000671184		IRF1.AS1	-1.19115	4.1045	33.1289	1.82575e-08	5.77765e-07		TTC1	-0.495776	5.51815	20.4702	1.19004e-05	0.000198236
FKBP3	-0.50604	5.37494	36.4514	3.80894e-09	1.20447e-07		SSTR1	0.904148	-0.879179	17.8062	4.02989e-05	0.000671184		GALNT13	2.11457	-3.51281	33.1257	1.82854e-08	5.78223e-07		ASB16	-0.598331	2.967	20.4698	1.19024e-05	0.000198236
RP11.214C8.2	1.34957	-1.84775	36.4375	3.83376e-09	1.21142e-07		ERBB3	0.738034	-0.300709	17.8037	4.03459e-05	0.000671473		AMMECR1	0.897132	4.10825	33.0785	1.86967e-08	5.90795e-07		TFIP11	0.391686	5.89019	20.4602	1.1955e-05	0.000198967
NRAV	-1.21245	1.37079	36.4172	3.87025e-09	1.22205e-07		ETV1	0.944878	-0.703102	17.7985	4.04453e-05	0.000672157		NID2	1.82367	0.175043	33.0748	1.87296e-08	5.91398e-07		SND1	-0.480153	8.01527	20.4488	1.20182e-05	0.000199871
CBS	1.81881	-0.0820235	36.4132	3.87748e-09	1.22344e-07		TMEM219	-0.4764	5.70901	17.7985	4.04463e-05	0.000672157		RP11.1277A3.2	-1.08016	2.88289	32.9817	1.95704e-08	6.17494e-07		TNFRSF10C	1.47196	2.74878	20.4402	1.2066e-05	0.000200519
IFT140	-0.874315	4.39976	36.4032	3.89574e-09	1.2283e-07		CFAP36	-0.538333	4.46741	17.7922	4.05674e-05	0.000673674		FER1L5	1.91569	-3.79124	32.9757	1.96252e-08	6.18769e-07		MTHFR	0.595957	6.49208	20.4337	1.21025e-05	0.000200899
CELF4	1.60851	-4.18566	44.7403	3.91194e-09	1.2325e-07		SCARNA6	0.601725	0.174046	17.7853	4.07e-05	0.000675382		RPL30P11	1.77108	-3.89398	32.9582	1.97881e-08	6.23449e-07		ICOS	1.41614	1.52963	20.4325	1.21095e-05	0.000200899
MT.TP	1.37937	1.69246	36.3911	3.91767e-09	1.23341e-07		FDXR	-0.811361	3.70639	17.7741	4.09162e-05	0.000678472		FBXO38	-0.572761	5.62176	32.9407	1.99526e-08	6.28172e-07		HACD4	-0.63499	6.37617	20.4314	1.21155e-05	0.000200899
MRS2	-0.715101	4.65473	36.3771	3.94336e-09	1.24059e-07		FBXW7	0.497822	5.6722	17.7685	4.10243e-05	0.000679766		BRINP2	-6.28946	-1.3956	32.9382	2.00441e-08	6.30589e-07		TMOD1	1.53678	3.00153	20.4173	1.21975e-05	0.000202111
FURIN	0.749507	8.0791	36.3571	3.98045e-09	1.25134e-07		TAF9	-0.343819	6.38629	17.7643	4.11068e-05	0.000680424		EIF3LP1	-0.734817	2.40185	32.9232	2.01178e-08	6.32445e-07		PARM1	1.39611	1.86439	20.4083	1.22455e-05	0.000202758
RP11.468E2.4	1.10315	1.94351	36.3293	4.03252e-09	1.26608e-07		MED13	0.353701	7.89801	17.7634	4.1124e-05	0.000680424		AMPD2	0.727129	7.43195	32.895	2.03871e-08	6.40445e-07		EIF1AD	0.348368	4.9037	20.3922	1.23369e-05	0.000204122
PRKAA2	2.42105	-3.19427	36.3289	4.03323e-09	1.26608e-07		LOC100506844	-1.07778	5.30382	17.7638	4.11583e-05	0.000680493		DYM	-0.457442	6.04431	32.8447	2.08771e-08	6.55359e-07		SNORD10	-0.821771	3.99538	20.3675	1.24785e-05	0.000206315
RP5.1011O1.3	1.81571	-4.19224	59.4585	4.03703e-09	1.26635e-07		JMJD8	-0.57559	5.07475	17.7517	4.13537e-05	0.000683226		PRKG2	1.74018	0.123374	32.8375	2.0948e-08	6.56767e-07		CCZ1B	-0.515524	5.05196	20.3584	1.25309e-05	0.00020703
ATP6V1E2	-0.605349	2.64659	36.3055	4.07763e-09	1.27815e-07		RABL2A	-0.468214	4.36673	17.7491	4.14051e-05	0.0006833		PLEK2	1.98091	-0.433827	32.8381	2.09525e-08	6.56767e-07		NSRP1	-0.495612	5.71641	20.3492	1.25846e-05	0.000207765
RP11.78F17.1	2.33787	-3.3505	36.3018	4.08455e-09	1.27939e-07		VIPAS39	-0.284733	5.61978	17.7484	4.14186e-05	0.0006833		CTC.297N7.11	1.49523	-4.22859	49.1586	2.11296e-08	6.61835e-07		CALCOCO2	-0.923289	7.85996	20.3413	1.26305e-05	0.000208372
EPAS1	1.58133	3.23923	36.2719	4.15432e-09	1.2994e-07		PNMA2	1.08018	-0.2514	17.7438	4.15085e-05	0.000683836		SLX9	0.503722	2.32398	32.8033	2.12892e-08	6.66348e-07		BRD3	-0.437551	6.54572	20.3212	1.27487e-05	0.000210168
RP3.508I15.19	0.915269	0.177254	36.2655	4.15449e-09	1.2994e-07		ASTL	1.16501	-0.039578	17.7437	4.15114e-05	0.000683836		AC002480.4	1.97587	-4.25299	113.682	2.14689e-08	6.71485e-07		CLDN16	1.40878	-1.71888	20.3094	1.28185e-05	0.000211164
PRKG1.AS1	1.95473	-3.75682	36.2618	4.1617e-09	1.30071e-07		TMEM244	1.39308	-2.44059	17.7379	4.16238e-05	0.000684951		RP5.1120P11.1	1.93646	-3.68086	32.7381	2.19541e-08	6.86163e-07		KLRC1	1.48621	-0.0528276	20.306	1.28382e-05	0.000211261
RP11.930O11.1	1.6228	-1.27436	36.2597	4.1657e-09	1.30102e-07		SPRY1	1.51661	4.24531	17.7419	4.16395e-05	0.000684951		LRRC4C	2.05961	-3.44548	32.7359	2.19776e-08	6.86396e-07		SLC2A4	1.3723	1.10165	20.3043	1.28489e-05	0.000211261
RP11.328C8.5	-2.87447	-3.86707	36.4492	4.20466e-09	1.31223e-07		YBX1	-0.411726	8.439	17.7288	4.18041e-05	0.000687159		RP11.365H8.2	1.84372	-3.90175	32.7148	2.21969e-08	6.92744e-07		CCDC162P	2.17913	0.0641708	20.3055	1.28523e-05	0.000211261
CTD.2330J20.1	2.05402	-2.88234	36.2322	4.21964e-09	1.31595e-07		AMT	-0.597499	4.58196	17.7063	4.22543e-05	0.000693886		CCN6	1.86869	-4.01669	32.6987	2.23668e-08	6.97539e-07		PHKG2	-0.70509	6.07137	20.2896	1.29361e-05	0.000212484
ERMN	1.59756	3.32137	36.2149	4.26739e-09	1.32988e-07		MOBP	1.03787	-1.44964	17.7052	4.22746e-05	0.000693886		NPBWR1	2.39923	-0.891841	32.691	2.25023e-08	7.00769e-07		CFHR4	1.74101	-2.32851	20.2775	1.30092e-05	0.000213475
ARID5A	0.974775	6.41995	36.1689	4.35237e-09	1.35447e-07		RNF213	0.579512	9.57936	17.6982	4.24169e-05	0.000695718		AC026740.1	0.817785	-0.0861537	32.6859	2.2503e-08	7.00769e-07		GPC6	2.62941	2.47147	20.2836	1.30153e-05	0.000213475
ORAI3	-0.83614	3.66315	36.1658	4.3526e-09	1.35447e-07		WFDC12	1.57666	-2.3462	17.6912	4.2557e-05	0.000697334		LINC02694	1.65404	-3.22992	32.6622	2.27555e-08	7.08122e-07		SLC25A26	-0.543309	3.98361	20.2635	1.30931e-05	0.000214557
RP11.394A14.2	1.93317	-3.96603	36.1456	4.39394e-09	1.36635e-07		LINC00548	1.30333	-1.96893	17.6902	4.25771e-05	0.000697334		GRIN1	2.01685	-2.81021	32.6598	2.27811e-08	7.08406e-07		HNRNPA2B1	-0.40564	9.96772	20.2598	1.31161e-05	0.000214557
CHRD	1.82199	-3.07746	36.1403	4.40474e-09	1.36871e-07		YIPF2	-0.514579	5.09576	17.6817	4.27503e-05	0.000699333		PDLIM4	2.43703	-1.0189	32.6517	2.2925e-08	7.12364e-07		SKP1P2	-0.502246	4.84166	20.2591	1.31202e-05	0.000214557
RP11.676J12.8	1.68377	-4.1115	36.1331	4.41969e-09	1.37237e-07		TGFBR3	1.04334	3.19152	17.6805	4.27739e-05	0.000699333		CDCA2	1.27387	2.62876	32.624	2.31703e-08	7.19466e-07		AP1S1	-0.902045	3.91837	20.2587	1.31226e-05	0.000214557
CDKN2D	1.09835	6.41336	36.1368	4.42426e-09	1.3728e-07		ZNF282	-0.392163	5.58434	17.6796	4.27918e-05	0.000699333		SPAG8	-0.902283	1.45311	32.6159	2.32588e-08	7.21695e-07		EGF	1.97166	2.02245	20.2601	1.31286e-05	0.000214557
CFAP58.DT	1.52756	-0.406279	36.1204	4.44607e-09	1.37857e-07		SERF2	-0.531489	7.33213	17.6656	4.30767e-05	0.000703482		RP11.673E1.4	1.70949	-4.00708	32.5817	2.36377e-08	7.32921e-07		SYNJ1	0.529818	5.74349	20.2181	1.33714e-05	0.000218367
MEN1	-0.66788	5.3674	36.1132	4.46095e-09	1.38219e-07		PRND	1.10012	-1.17796	17.664	4.31104e-05	0.000703525		RP6.91H8.2	1.7722	-3.90791	32.5754	2.37084e-08	7.34585e-07		ODAD4	-1.12924	2.57727	20.2048	1.34542e-05	0.000219562
ELL2	1.18497	5.73609	36.1166	4.46809e-09	1.3834e-07		TRIM72	1.15602	0.330958	17.6585	4.32236e-05	0.000704491		NSA2	-0.473765	6.45565	32.5725	2.3741e-08	7.35066e-07		UQCC1	-0.412126	5.07044	20.1961	1.35081e-05	0.000220282
MKKS	-0.849051	4.73409	36.102	4.4844e-09	1.38745e-07		POMT2	-0.494184	4.75479	17.6571	4.3252e-05	0.000704491		PRC1	0.926173	5.29551	32.5194	2.43459e-08	7.53251e-07		PROCA1	-0.681396	3.31182	20.1596	1.37382e-05	0.000223873
SENP5	0.481943	5.62826	36.0889	4.51185e-09	1.3949e-07		WNK4	0.694962	0.886364	17.6566	4.32629e-05	0.000704491		RP11.613D13.8	1.61948	-4.14793	32.4577	2.50642e-08	7.74918e-07		AKR1C2	1.34967	1.27752	20.1571	1.37541e-05	0.000223972
NCMAP	1.9043	-3.64591	36.0875	4.51497e-09	1.3949e-07		ZNF622	-0.343327	4.43014	17.6536	4.33234e-05	0.00070497		CENPA	1.28086	1.66562	32.4297	2.53975e-08	7.84657e-07		SMURF2	-0.500698	5.67267	20.1377	1.38786e-05	0.000225837
SH3RF3.AS1	1.80193	-1.21121	36.0837	4.52291e-09	1.39619e-07		CA3	1.22286	0.847747	17.6506	4.3385e-05	0.000705465		NAP1L1	-0.612613	9.36012	32.3806	2.59942e-08	8.02519e-07		CARF	-0.658563	5.24887	20.1198	1.3994e-05	0.000227551
ENGASE	-0.617459	6.30058	36.0824	4.52562e-09	1.39619e-07		ADAMTS10	1.33268	4.82055	17.6536	4.34199e-05	0.000705527		RP11.34C15.2	1.68587	-4.24472	72.5679	2.63081e-08	8.11626e-07		HAAO	-1.01549	4.09663	20.113	1.40384e-05	0.000228108
SEMA7A	1.27146	4.24133	36.0752	4.55212e-09	1.40237e-07		CSRP2	1.3293	2.12409	17.6399	4.36063e-05	0.000708047		SEC14L3	1.73787	-4.10056	32.2803	2.72568e-08	8.4029e-07		CCDC57	-1.14371	5.6803	20.1077	1.40768e-05	0.000228491
GOLT1B	0.599867	4.9535	36.0699	4.55218e-09	1.40237e-07		DDX28	-0.392552	4.33845	17.6365	4.36761e-05	0.000708672		RP6.206I17.1	-0.879283	1.48946	32.2787	2.72776e-08	8.40328e-07		NFE2L1	-0.514255	7.20596	20.1057	1.40856e-05	0.000228491
ITFG2	-0.424906	5.24822	36.0449	4.60576e-09	1.41786e-07		FAM13A.AS1	0.449777	4.42394	17.6255	4.39061e-05	0.000711895		HIRA	0.386555	3.98602	32.268	2.74156e-08	8.43976e-07		YWHAG	-0.529701	7.83623	20.1047	1.40922e-05	0.000228491
SORD	-0.917695	4.5073	36.0375	4.62159e-09	1.42172e-07		BIK	-1.45726	2.84148	17.6183	4.40566e-05	0.000713824		CHAC1	1.44594	-0.730718	32.242	2.77546e-08	8.53801e-07		TAX1BP1	-0.678244	7.01531	20.078	1.42679e-05	0.000231175
GSTO2	1.01612	0.0421727	36.0237	4.65154e-09	1.42991e-07		GALK1	-0.635305	4.16528	17.6137	4.41509e-05	0.000714841		ATP5PF	0.525111	5.99275	32.2383	2.78037e-08	8.54701e-07		CTLA4	1.40231	0.855254	20.0614	1.4378e-05	0.000232792
RP11.10J21.3	1.85968	-3.50993	36.0134	4.67407e-09	1.43581e-07		NDUFB8	-0.393527	5.32215	17.6119	4.41906e-05	0.000714973		RP11.83M16.6	2.12603	-3.97123	32.2314	2.7894e-08	8.56864e-07		LOC100216479	1.70605	-1.4984	20.0344	1.45587e-05	0.000235549
GCM2	1.58315	-4.27461	186.722	4.68785e-09	1.43901e-07		CS	-0.308495	7.65183	17.59	4.46519e-05	0.000721474		TMEM63C	1.89709	1.30435	32.2282	2.79886e-08	8.59156e-07		CRLF3	-0.465099	6.70131	19.9959	1.48209e-05	0.000239621
PPM1A	0.582509	6.77209	35.9964	4.71136e-09	1.4452e-07		GMPPA	-0.457448	5.20039	17.5898	4.46562e-05	0.000721474		CTC.228N24.3	-0.673577	3.594	32.2147	2.8115e-08	8.62419e-07		OR4D5	1.70881	-2.46866	19.9915	1.48516e-05	0.000239945
CRTC1	-0.643086	4.76245	35.9924	4.7202e-09	1.44688e-07		SETD2	0.277045	7.93968	17.5795	4.4875e-05	0.000724493		RPS23P8	-0.815113	7.41149	32.2122	2.81485e-08	8.62834e-07		TRIM56	-0.507751	6.09669	19.9875	1.48791e-05	0.000240218
CTD.2353F22.1	-1.17471	2.32909	35.9862	4.73393e-09	1.45005e-07		ZNF747	-0.326056	4.09672	17.5777	4.49142e-05	0.000724609		CBS	1.71501	-0.134532	32.1736	2.86669e-08	8.78096e-07		ALOX15P1	1.42924	-1.13246	19.9802	1.4929e-05	0.000240852
RP11.376P6.3	1.95326	-3.35303	35.9835	4.73983e-09	1.45083e-07		TMEM50B	-0.363661	5.96511	17.5702	4.50742e-05	0.000726674		KRTAP10.6	1.53106	-4.16453	32.1291	2.92773e-08	8.96155e-07		MINDY4	1.55377	-1.69981	19.9711	1.49924e-05	0.000241704
RNU6.786P	1.79552	-3.35454	35.9792	4.74933e-09	1.4527e-07		LAMTOR4	-0.705231	5.39981	17.5622	4.52452e-05	0.000728911		COL16A1	1.85249	-1.40359	32.1182	2.94291e-08	9.00162e-07		C1QBP	-0.668603	6.4653	19.9687	1.5009e-05	0.000241798
ARID4B	0.470935	6.63585	35.976	4.75647e-09	1.45304e-07		MFSD5	-0.470082	4.62669	17.5604	4.52846e-05	0.000729027		CSNK1G3	-0.515151	4.85429	32.0513	3.03746e-08	9.28421e-07		MAGI2.AS3	2.13786	1.84806	19.9657	1.50528e-05	0.000242331
STK11IP	-0.424975	5.43108	35.9757	4.75719e-09	1.45304e-07		TBCE	-0.255914	4.57401	17.5508	4.54904e-05	0.00073182		TMEM161B.DT	-0.913153	2.98549	32.0448	3.04685e-08	9.3063e-07		ZBTB21	0.542097	4.95485	19.9557	1.50996e-05	0.000242913
CFAP299	1.94994	-3.85078	35.9737	4.76162e-09	1.45336e-07		ACAD9	-0.317227	5.7216	17.5454	4.56079e-05	0.00073319		DRD1	1.65323	-4.20527	46.5794	3.09298e-08	9.44049e-07		OTUD7B	1.32853	2.52665	19.9506	1.51358e-05	0.000243323
CPS1	2.09478	-1.0968	35.9709	4.77126e-09	1.45527e-07		ELAC2	-0.361967	6.60954	17.5387	4.5754e-05	0.000735017		ASB4	1.69036	-4.08918	31.9988	3.11389e-08	9.49759e-07		ANKRD20A8P	1.61472	-0.991014	19.9472	1.51596e-05	0.000243532
HMX2	-7.49335	-0.582144	35.9764	4.77817e-09	1.45634e-07		BAX	-0.586855	5.90094	17.5193	4.61759e-05	0.000740814		LINC00375	1.71732	-4.26539	114.898	3.16979e-08	9.66124e-07		SLC22A3	1.63112	0.848988	19.9384	1.52217e-05	0.000244356
ISG15	1.35025	4.20971	35.9681	4.78818e-09	1.45836e-07		MYADM	-0.812512	9.0945	17.5191	4.61803e-05	0.000740814		CTB.113D17.1	1.81144	-3.78685	31.9242	3.22591e-08	9.82531e-07		SUMF2	-0.621252	7.00953	19.9354	1.52427e-05	0.000244519
WASF3	2.03415	0.620103	35.9535	4.81585e-09	1.46575e-07		NSMCE1	-0.425585	5.26538	17.5156	4.62573e-05	0.000741163		MTCH1	0.672236	6.89025	31.8592	3.32663e-08	1.01249e-06		MID1	1.07472	0.319109	19.9311	1.5273e-05	0.000244832
TCTN1	-0.984667	3.76435	35.893	4.94477e-09	1.50392e-07		TUBA8	0.744657	2.99417	17.5151	4.62695e-05	0.000741163		ZFAS1	-0.758479	7.17335	31.8551	3.33316e-08	1.01376e-06		CEMIP2	0.930522	5.42907	19.9203	1.53504e-05	0.00024576
PPARD	1.15395	4.10449	35.8918	4.95244e-09	1.50519e-07		THOC6	-0.486912	4.91626	17.511	4.63595e-05	0.000741163		LINC02860	2.40894	-3.21801	31.8224	3.38547e-08	1.02894e-06		ADGRB3	1.91279	-0.755386	19.9199	1.53525e-05	0.00024576
MAPK13	1.12915	3.56028	35.8845	4.96443e-09	1.50777e-07		CDH11	1.74221	1.5907	17.5101	4.64184e-05	0.000741163		TBXAS1	-0.946394	6.62426	31.8175	3.39301e-08	1.03051e-06		ARV1	0.535793	4.42951	19.9165	1.53769e-05	0.000245876
PDYN	2.1694	-3.86753	35.8707	4.99665e-09	1.51648e-07		DMWD	0.994294	3.19149	17.5071	4.64458e-05	0.000741163		SLC6A8	1.81736	2.98656	31.8168	3.4061e-08	1.03375e-06		DPY19L2P1	1.54495	0.615183	19.9159	1.53815e-05	0.000245876
RP11.194N12.2	1.48763	-2.20614	35.859	5.02413e-09	1.52317e-07		PSD3	1.43904	4.39305	17.5112	4.64571e-05	0.000741163		NUF2	1.09254	3.04702	31.7885	3.43998e-08	1.0433e-06		MMP13	1.96766	-1.65909	19.9131	1.54014e-05	0.000246021
TMEM143	-0.531989	3.00693	35.8581	5.02625e-09	1.52317e-07		ROPN1L	-1.55064	1.45091	17.5062	4.64659e-05	0.000741163		ABCG5	1.42131	-4.19608	31.7567	3.49217e-08	1.05838e-06		AMPD1	1.83869	0.745263	19.9006	1.54906e-05	0.000247237
AC007362.1	1.89705	-1.86769	35.8544	5.03498e-09	1.52317e-07		CHL1	1.46509	1.96925	17.5057	4.64858e-05	0.000741163		TFPI2	2.4946	-1.8219	31.741	3.5255e-08	1.06773e-06		EFCAB2	-0.912755	5.25209	19.8994	1.54994e-05	0.000247237
LINC01114	-3.71205	0.329034	35.8599	5.03555e-09	1.52317e-07		SNU13	-0.320122	6.36172	17.5048	4.64965e-05	0.000741163		ACSBG1	1.64363	0.746591	31.7146	3.56249e-08	1.07817e-06		KLF8	1.22834	2.666	19.893	1.55456e-05	0.0002478
THAP1	-0.472598	4.02426	35.8538	5.03637e-09	1.52317e-07		SDR42E1	1.49044	0.334424	17.5008	4.65838e-05	0.000742032		RSRP1	-0.650233	7.33625	31.6998	3.58764e-08	1.08502e-06		PRPF38A	0.288593	6.46924	19.8761	1.56675e-05	0.000249567
TCERG1L	1.84749	-3.81626	35.8308	5.0908e-09	1.53855e-07		B3GALT2	0.734974	2.5488	17.4872	4.68875e-05	0.000746345		SENP3	-0.399375	4.12004	31.6883	3.60729e-08	1.0902e-06		HMCN1	1.52788	0.397118	19.8739	1.56835e-05	0.000249647
ATP8B1.AS1	-0.902993	1.65878	35.8176	5.12241e-09	1.54701e-07		IQCA1	1.15089	-1.52339	17.4819	4.7004e-05	0.000747674		INSM1	2.00193	-3.13919	31.6416	3.68786e-08	1.11376e-06		PSMB10	-0.820387	5.99692	19.8713	1.57028e-05	0.000249778
PPM1B	0.464638	6.06549	35.8121	5.13568e-09	1.54993e-07		NDRG1	-0.757686	7.62559	17.4763	4.713e-05	0.000749152		MAD2L2	0.577447	4.73403	31.6384	3.69354e-08	1.1147e-06		MMP1	1.67687	-2.08326	19.8644	1.57532e-05	0.000250404
ARRDC1	-0.516637	6.26094	35.8086	5.14407e-09	1.55137e-07		ARF5	-0.586054	6.0708	17.4623	4.74449e-05	0.000753628		SEMA5B	2.05419	-2.66411	31.6205	3.72492e-08	1.12338e-06		PLXNA1	1.26522	4.25805	19.8606	1.57969e-05	0.000250923
KLHL5	0.599275	4.98484	35.7775	5.21934e-09	1.57297e-07		REPIN1	-0.520987	7.34026	17.4533	4.76475e-05	0.000755955		CCNB1	1.14181	4.01384	31.6107	3.74534e-08	1.12875e-06		AFAP1L1	1.89647	1.69485	19.8581	1.5808e-05	0.000250923
GNG11	2.27315	2.54852	35.7842	5.22848e-09	1.57462e-07		WDR27	-0.582953	5.23985	17.4529	4.76581e-05	0.000755955		NDUFS4	-0.485873	4.34943	31.5892	3.78061e-08	1.13858e-06		XKR9	1.4065	-1.03601	19.8469	1.58815e-05	0.000251913
DELE1	-0.349773	6.59547	35.745	5.29944e-09	1.59488e-07		RAB4A	-0.356531	5.05924	17.4445	4.78469e-05	0.000757915		RP1.4G17.2	1.57672	-4.27986	192.779	3.79427e-08	1.14067e-06		CPN2	1.44592	-1.24126	19.8431	1.59095e-05	0.000252181
LY6G6E.6	1.76413	-4.20843	64.7665	5.43778e-09	1.63536e-07		LOC400548	1.16175	-1.12807	17.4445	4.78486e-05	0.000757915		OTOG	1.52466	-4.28331	216.98	3.79428e-08	1.14067e-06		MIR1295A	1.80712	-2.62119	27.0046	1.59252e-05	0.000252254
CIC	0.514222	7.48351	35.6881	5.44241e-09	1.63561e-07		PRB2	1.2991	-0.859474	17.4305	4.81684e-05	0.000762448		IGHV1.12	1.8268	-3.73363	31.5809	3.79551e-08	1.14067e-06		STYXL1	-0.601398	4.98876	19.8361	1.59612e-05	0.000252647
SETDB2	-0.740454	5.65824	35.6783	5.46754e-09	1.64202e-07		PGD	-0.645765	8.25175	17.4273	4.82412e-05	0.00076292		DDIAS	1.05165	2.96493	31.5531	3.84597e-08	1.15503e-06		TNFRSF13B	1.38155	0.493976	19.8227	1.60613e-05	0.000254053
NAMPTP1	1.52938	7.11701	35.6774	5.49679e-09	1.64965e-07		RUSF1	-0.512467	6.63139	17.4262	4.82656e-05	0.00076292		TRIM40.1	2.04012	-3.47397	31.5267	3.89437e-08	1.16875e-06		ABHD12B	-1.22614	3.63437	19.8208	1.60752e-05	0.000254096
ZNF785	-0.88033	3.9439	35.6541	5.52983e-09	1.65841e-07		SPATA13	0.516982	6.58201	17.4235	4.83288e-05	0.000763386		CFAP46	1.97763	-2.02356	31.5186	3.90928e-08	1.1724e-06		DCAF12L2	1.58072	-1.59878	19.8033	1.6206e-05	0.000255985
FAM185A	-0.777027	2.10306	35.6523	5.53441e-09	1.65863e-07		IFIT1	1.31852	2.84795	17.4199	4.84294e-05	0.000764441		TIGD6	-0.665964	2.3	31.5069	3.9311e-08	1.17812e-06		LOC202181	-1.14464	5.924	19.77	1.64679e-05	0.00025994
COX18	-0.465049	3.9033	35.6412	5.56311e-09	1.66607e-07		ANK2	1.17701	0.486784	17.4129	4.85713e-05	0.000766148		RP11.138I1.3	1.74921	-3.23005	31.4661	4.0078e-08	1.20027e-06		ALKBH7	-0.890868	4.16744	19.7667	1.64837e-05	0.000260009
NUP153	0.507212	6.78655	35.6293	5.59433e-09	1.67417e-07		SMARCC2	-0.199987	8.22738	17.3995	4.8884e-05	0.000770544		ABHD15	-1.05375	4.93847	31.4613	4.01705e-08	1.20221e-06		KIAA0753	-0.472591	5.04722	19.7519	1.65976e-05	0.000261622
NUDT5	-0.684878	5.71361	35.6279	5.59795e-09	1.67417e-07		LMAN2	-0.454793	6.68898	17.3952	4.8982e-05	0.000771552		RP4.717I23.3	-0.91616	5.60448	31.4252	4.08635e-08	1.2221e-06		TBXAS1	-1.11917	7.10901	19.7442	1.66644e-05	0.000262494
POU4F1	-6.3959	4.67869	35.6257	5.63155e-09	1.68305e-07		CHCHD4	-0.496177	3.55858	17.3913	4.90743e-05	0.000772066		CEP72	0.594967	2.27423	31.4233	4.09013e-08	1.22238e-06		DTX2	-0.6538	4.51128	19.7275	1.6787e-05	0.000264241
AF131216.5	2.17566	-3.76734	35.5927	5.69105e-09	1.69965e-07		TAF1C	-0.584726	6.7427	17.3909	4.90829e-05	0.000772066		PHKA1P1	1.06806	-0.432777	31.4124	4.11124e-08	1.22783e-06		ACBD5	-0.417378	5.47904	19.7206	1.68408e-05	0.000264904
AC016405.1	-1.02606	-1.18116	35.5842	5.71376e-09	1.70443e-07		FRS3	-0.543924	3.52978	17.3816	4.93004e-05	0.000774951		EIF4HP2	1.64741	-2.07978	31.3992	4.137e-08	1.23413e-06		CFHR1	1.95538	-1.68037	19.7166	1.68725e-05	0.000265217
ANKMY1	-0.536983	4.96417	35.5837	5.71499e-09	1.70443e-07		PPA2	-0.463464	5.69768	17.3784	4.93754e-05	0.000775591		DYNLT3P2	0.959419	-1.83888	31.3987	4.13806e-08	1.23413e-06		CPSF6	-0.499744	7.89288	19.71	1.69243e-05	0.000265848
CYB5D2	-0.646187	3.17186	35.5798	5.72545e-09	1.70637e-07		KLRF2	2.26358	0.15378	17.3802	4.94242e-05	0.00077582		RP11.799N11.1	1.43307	-4.27301	112.593	4.21573e-08	1.25385e-06		TEX22	-0.92433	2.25665	19.6944	1.70472e-05	0.000267592
SMIM1	1.36333	0.786948	35.5688	5.75511e-09	1.71402e-07		PDIA4	-0.608136	7.17467	17.36	4.98093e-05	0.000781324		GSTA2	1.56737	-4.26908	112.051	4.21574e-08	1.25385e-06		TRIP10	1.17453	2.9326	19.6835	1.71335e-05	0.00026876
SLFN14	1.78458	0.469558	35.564	5.7683e-09	1.71676e-07		TARS2	-0.312833	5.28279	17.3481	5.0093e-05	0.000785229		RP5.1172A22.1	1.65842	-4.2707	136.802	4.21574e-08	1.25385e-06		CTNNBL1	0.615271	5.43921	19.6798	1.71628e-05	0.000269035
PENK	-5.91578	0.52317	35.5691	5.78169e-09	1.71955e-07		SCRIB	-0.589167	6.63681	17.3462	5.01389e-05	0.000785296		RP11.501J20.5	1.9724	-1.19348	31.3596	4.21586e-08	1.25385e-06		SNORA18	0.777334	1.34045	19.63	1.75651e-05	0.000275151
TAB1	-0.513472	5.10658	35.5554	5.79137e-09	1.72124e-07		TRMT2A	-0.491708	5.73806	17.345	5.01666e-05	0.000785296		ZSCAN1	2.32277	-2.411	31.3425	4.25306e-08	1.26404e-06		TMC5	1.06409	0.803764	19.6283	1.75789e-05	0.000275176
TUBA8	1.18211	-1.32258	35.5383	5.83794e-09	1.73272e-07		LOC285033	-0.358372	4.03819	17.3423	5.02319e-05	0.000785775		RP11.359G22.2	1.97324	-2.42055	31.3015	4.33329e-08	1.287e-06		CACNA2D4	-2.29183	6.08241	19.6298	1.7622e-05	0.000275659
ZNF609	-0.808897	7.35725	35.5382	5.83804e-09	1.73272e-07		STK35	-0.341604	6.15393	17.3354	5.03954e-05	0.000787789		TOM1	0.97482	6.30614	31.281	4.38169e-08	1.30048e-06		SQLE	0.864805	5.11817	19.6196	1.76505e-05	0.000275916
STN1	-0.613894	4.93476	35.534	5.84957e-09	1.73494e-07		ATP8B3	-0.867755	4.52409	17.3305	5.05134e-05	0.000789089		TTK	1.15099	3.47727	31.2598	4.41998e-08	1.31094e-06		LOC100506939	1.5619	-1.83621	19.6157	1.76821e-05	0.000276218
SNAPC4	-0.395694	4.87504	35.5226	5.88091e-09	1.74303e-07		LIPT2	-0.533491	1.25631	17.3181	5.0814e-05	0.000793238		SLC7A1	0.739215	6.23333	31.2382	4.46541e-08	1.3235e-06		TMX2.CTNND1	1.7014	-2.52504	20.2503	1.77431e-05	0.00027698
RP11.99H20.1	1.88835	-4.02773	35.5185	5.8922e-09	1.74518e-07		LAMB1	0.665364	2.87475	17.3117	5.09687e-05	0.000795105		RP11.404P21.5	1.75128	-4.23585	68.48	4.51512e-08	1.33639e-06		FLJ35282	1.47916	-2.00003	19.5964	1.78418e-05	0.000278329
TRMT10B	-0.648719	3.44747	35.5162	5.89845e-09	1.74583e-07		NDUFS3	-0.382071	5.62305	17.2894	5.15112e-05	0.000802212		XGY1	1.64525	-4.24558	71.2204	4.51512e-08	1.33639e-06		TMEM25	1.14208	3.89884	19.5934	1.78663e-05	0.00027852
RIPPLY2	1.51858	-4.27024	141.224	5.98322e-09	1.7697e-07		CADM4	0.641543	1.29768	17.2889	5.15243e-05	0.000802212		GRAMD2A	1.88357	-2.15728	31.2113	4.5228e-08	1.33774e-06		ST6GALNAC3	1.71913	0.739023	19.585	1.79366e-05	0.000279423
MRPL48	-0.527931	3.8639	35.4832	5.99054e-09	1.77065e-07		TRIM31	1.25795	-1.96311	17.2887	5.15305e-05	0.000802212		GDF9	-0.924965	-0.16735	31.205	4.53637e-08	1.34082e-06		TNFRSF25	1.34208	4.14892	19.5786	1.80119e-05	0.000280404
ADRB2	-1.74702	4.6732	35.4882	5.99599e-09	1.77104e-07		CAPN15	-0.623072	7.03831	17.2785	5.17807e-05	0.000805553		SELENOO	0.75233	5.45255	31.2036	4.53946e-08	1.34082e-06		NGFR	1.4115	1.6356	19.5517	1.82162e-05	0.00028339
GOLGA4	0.487512	6.28938	35.4655	6.04029e-09	1.7829e-07		FAM169A	1.13603	3.07374	17.2628	5.21696e-05	0.000811045		CTA.384D8.36	0.623159	1.5977	31.1922	4.56388e-08	1.34711e-06		CCNH	-0.472838	5.35073	19.548	1.82477e-05	0.000283685
DENND4A	0.53378	6.41736	35.4617	6.05118e-09	1.78489e-07		ITGA3	1.12448	2.19886	17.2611	5.22113e-05	0.000811137		RFC3	0.744216	3.76621	31.1907	4.56723e-08	1.34718e-06		COX18	-0.384362	4.48514	19.5461	1.82643e-05	0.0002837
RP4.592A1.2	-0.988452	5.52424	35.4505	6.08297e-09	1.79304e-07		SLC15A5	1.30808	-1.98963	17.2518	5.24415e-05	0.000814155		RP11.1026M7.3	1.86191	-3.80735	31.1841	4.58162e-08	1.3505e-06		LOC100216546	-0.816136	5.5866	19.545	1.82737e-05	0.0002837
TMEM107	-0.86951	2.96148	35.4479	6.09037e-09	1.7937e-07		MIR99AHG	1.75485	1.27634	17.2445	5.26649e-05	0.000817064		OSBPL7	-0.451476	5.10303	31.1768	4.59746e-08	1.35423e-06		FCRL1	1.3926	3.88928	19.5341	1.83853e-05	0.00028521
CTA.254O6.1	1.6604	-4.1985	50.1268	6.09356e-09	1.7937e-07		SHISA9	1.756	0.936792	17.2406	5.27605e-05	0.000817987		COQ6	-0.376111	3.96152	31.174	4.60349e-08	1.35508e-06		PRDX2	1.41222	5.9325	19.5352	1.84136e-05	0.00028521
RP11.218F4.1	1.51997	-4.23217	58.0232	6.1097e-09	1.79722e-07		LOC401109	1.32819	-1.40034	17.2345	5.28771e-05	0.000818776		RP11.379F12.4	1.71527	-4.10499	31.1718	4.60838e-08	1.3556e-06		EIF4ENIF1	0.284978	5.9837	19.5284	1.84152e-05	0.00028521
STOM	1.04264	7.68955	35.4441	6.11782e-09	1.79838e-07		CDK5	-0.670022	3.52594	17.2342	5.28837e-05	0.000818776		WRAP53	-0.40784	3.63127	31.1277	4.70588e-08	1.38333e-06		ACO1	0.483652	5.02729	19.5277	1.84214e-05	0.00028521
HES1	1.89109	0.499234	35.4296	6.1483e-09	1.80611e-07		MRPL4	-0.61183	5.61064	17.2316	5.29484e-05	0.000819217		RP11.506O24.2	1.47776	-4.27856	154.204	4.71445e-08	1.38396e-06		PARL	-0.654475	5.45807	19.5243	1.845e-05	0.000285458
RP11.470E16.1	1.77735	-4.16079	45.9346	6.2059e-09	1.82091e-07		ILVBL	-0.501777	4.95361	17.2216	5.32032e-05	0.000822598		KRT8P2	1.74478	-4.27279	166.487	4.71445e-08	1.38396e-06		RORA	1.05745	4.54616	19.5216	1.84747e-05	0.000285645
FTH1P16	0.986187	1.07628	35.4073	6.20716e-09	1.82091e-07		HAAO	-0.778853	4.08187	17.2137	5.34025e-05	0.000825116		C2CD6	2.24929	-2.6279	31.1141	4.73718e-08	1.38886e-06		FNDC4	1.29277	-1.30404	19.5179	1.8505e-05	0.000285919
PPP1R7	-0.446927	5.35653	35.3971	6.23716e-09	1.82846e-07		LOC100128993	1.47408	-2.17922	17.2008	5.3732e-05	0.000829642		INCENP	0.727421	5.15796	31.1123	4.74042e-08	1.38886e-06		DYRK3	1.2317	3.76065	19.4825	1.88122e-05	0.000290467
UTP6	-0.68987	5.64644	35.3892	6.26024e-09	1.83398e-07		DPH2	-0.451444	5.04117	17.1988	5.37844e-05	0.000829884		SEC24B.AS1	-0.963764	0.186237	31.1104	4.74462e-08	1.38886e-06		DALRD3	-0.681772	4.884	19.4806	1.88295e-05	0.000290536
TELO2	-0.603318	5.50111	35.3778	6.29359e-09	1.84249e-07		TMEM119	1.09056	0.58094	17.19	5.40084e-05	0.000832222		RP5.1173A5.1	1.55161	-4.19984	36.4009	4.7473e-08	1.38886e-06		MFAP5	1.73611	-1.68465	19.473	1.88956e-05	0.000291357
SPATA7	-0.76104	2.76199	35.3722	6.31022e-09	1.8461e-07		NKIRAS2	-0.390751	6.29764	17.19	5.40094e-05	0.000832222		TLX3	1.77595	-4.17804	40.7641	4.7473e-08	1.38886e-06		SEC11A	-0.698438	6.43431	19.4627	1.89864e-05	0.00029254
LRRC37BP1	-0.592408	3.69744	35.3468	6.38575e-09	1.86693e-07		LIMS3.LOC440895	1.21038	-1.87296	17.1833	5.41819e-05	0.000834314		MAGEA3	1.57614	-4.16887	31.0968	4.77545e-08	1.39615e-06		ZBED9	1.7207	-1.38065	19.4614	1.89981e-05	0.00029254
PRKD2	0.600011	6.18639	35.3335	6.42573e-09	1.87734e-07		FCN3	1.32666	-1.61879	17.178	5.4318e-05	0.00083584		RP11.209D14.2	1.66401	-3.66522	31.0886	4.79396e-08	1.4006e-06		PBLD	-0.512231	3.22446	19.4529	1.90732e-05	0.000293496
UBA1	-0.414317	8.24786	35.3122	6.49022e-09	1.8949e-07		GLB1	-0.471374	6.70634	17.1761	5.43669e-05	0.000836026		LRRC7	1.90231	-1.52565	31.0608	4.8577e-08	1.41826e-06		EPS8L3	1.63352	-0.865589	19.4328	1.92527e-05	0.000296058
POLI	-0.566672	4.66678	35.2999	6.52771e-09	1.90455e-07		SCCPDH	-0.624273	6.61242	17.1683	5.45698e-05	0.000838575		EIF3LP2	-0.753963	2.05379	31.0137	4.9676e-08	1.44937e-06		SLC12A2	-1.04697	5.4879	19.4287	1.92893e-05	0.00029642
EXT2	-0.583698	5.58931	35.2755	6.60267e-09	1.92511e-07		BCAP29	-0.439795	5.83916	17.1564	5.488e-05	0.000842458		GSX1	-9.2399	1.79661	31.011	4.99496e-08	1.45636e-06		UBE2D4	-0.467592	4.26602	19.4235	1.93365e-05	0.000296914
RPRD1B	0.710692	5.15367	35.2641	6.6381e-09	1.93413e-07		HSD17B10	-0.534273	4.884	17.1558	5.48968e-05	0.000842458		DCAF12	0.98179	5.46526	30.9963	5.01449e-08	1.46106e-06		EPHA4	1.25582	1.09742	19.422	1.93498e-05	0.000296914
SSH1	0.553802	6.69872	35.2571	6.65995e-09	1.93919e-07		SLC45A2	1.21544	-1.24525	17.1509	5.50262e-05	0.000843871		BLVRB	1.14782	5.31197	30.976	5.06946e-08	1.47511e-06		PJVK	-0.945041	1.74089	19.4208	1.93608e-05	0.000296914
ACD	-0.529035	4.25399	35.2413	6.70934e-09	1.95225e-07		SDK2	1.94128	5.87766	17.1529	5.50897e-05	0.000843947		RP11.456J20.1	1.4896	-2.08646	30.9709	5.06955e-08	1.47511e-06		ELF2	-0.460271	6.7009	19.4174	1.93916e-05	0.000297185
SNORD71	1.32247	-1.64991	35.2219	6.77072e-09	1.96877e-07		TMEM138	-0.42865	5.40421	17.1465	5.5141e-05	0.000843947		RP11.95P2.1	-0.821468	1.41958	30.968	5.07664e-08	1.47617e-06		RHOA	-0.572107	9.38198	19.4088	1.94697e-05	0.00029818
XAGE1B	-8.23329	-0.156125	35.4162	6.82363e-09	1.98187e-07		RPLP1	-0.676625	9.30524	17.1464	5.51429e-05	0.000843947		ADAMTSL1	1.87018	-3.93985	30.9561	5.10536e-08	1.48352e-06		CLDN14	1.35346	-0.868801	19.4015	1.9536e-05	0.000298993
TP53AIP1	1.85597	-3.30368	35.2049	6.82497e-09	1.98187e-07		LRG1	-1.54416	4.19899	17.1459	5.52433e-05	0.000844913		LIPG	2.12593	-3.29283	30.9382	5.14898e-08	1.49519e-06		RBM20	1.21867	-0.293216	19.3873	1.96652e-05	0.000300768
RNU7.103P	1.65526	-4.0583	35.193	6.8631e-09	1.9916e-07		CCL14	1.63348	-2.65089	47.8781	5.53114e-05	0.000845383		LINC00910	-0.851553	1.91675	30.9084	5.22234e-08	1.51546e-06		SH3BGRL2	1.63432	3.11323	19.3729	1.98175e-05	0.000302892
SLC27A1	-0.965561	4.71043	35.1885	6.8776e-09	1.99446e-07		TIMM50	-0.402704	5.17611	17.1325	5.55105e-05	0.000847854		ZNF514	-0.860198	4.38083	30.9026	5.23683e-08	1.51864e-06		FOXRED2	0.719965	5.41136	19.3654	1.98668e-05	0.000303441
WDR46.3	-0.513455	5.44692	35.1413	7.03149e-09	2.03771e-07		MIR4460	1.60274	-2.64115	33.6403	5.56968e-05	0.000849859		MAP1B	2.03376	-2.08358	30.8936	5.2592e-08	1.5241e-06		SEMA7A	1.24061	3.88573	19.3475	2.00371e-05	0.000305836
FN3K	1.44593	1.96649	35.1363	7.04797e-09	2.03997e-07		TIGD5	-0.596216	3.69508	17.1247	5.57168e-05	0.000849859		CDCA5	1.11286	4.78643	30.8298	5.42971e-08	1.57246e-06		POMZP3	-0.517656	3.68229	19.3186	2.03048e-05	0.000309713
MIPEP	-0.878456	2.98793	35.1361	7.04876e-09	2.03997e-07		NECAB3	-0.758021	3.75366	17.1175	5.59077e-05	0.000852197		DHCR7	1.04375	4.99692	30.8194	5.45464e-08	1.57861e-06		ZNF347	0.84185	3.93227	19.3002	2.04794e-05	0.000312166
IQCH.AS1	-1.04126	3.01121	35.1324	7.06091e-09	2.04211e-07		MIR4317	1.63927	-2.12817	17.1102	5.61023e-05	0.000853612		RELN	2.6806	-0.494264	30.7818	5.56505e-08	1.60931e-06		COQ2	-0.632234	4.66189	19.2859	2.06168e-05	0.000314049
IKBKE	-0.716493	4.97997	35.1095	7.13709e-09	2.06275e-07		LINC00487	1.37986	-1.03731	17.1102	5.61039e-05	0.000853612		HS3ST4	-6.25624	0.341208	30.7818	5.56819e-08	1.60931e-06		TCTN1	-0.885119	3.88309	19.2801	2.06727e-05	0.00031468
STX8	-0.543441	4.29005	35.0897	7.20386e-09	2.08021e-07		CTCFL	1.27132	-1.9247	17.1098	5.61136e-05	0.000853612		RP11.428L21.2	-1.26593	-0.860376	30.7671	5.58505e-08	1.6131e-06		PJA2	-0.560995	7.68825	19.2787	2.0686e-05	0.00031468
TMEM140	1.08492	3.56281	35.0887	7.20718e-09	2.08021e-07		CHRD	0.820698	-0.205235	17.1009	5.63528e-05	0.000856664		CTNNA1	-0.855098	7.02708	30.7549	5.61766e-08	1.62143e-06		PKD1L1.AS1	1.68596	-2.5006	19.2594	2.0873e-05	0.000317312
STARD5	0.813115	2.15963	35.0537	7.32625e-09	2.11316e-07		MAZ	-0.519767	8.6993	17.0995	5.63898e-05	0.000856664		CTB.131K11.1	-0.601011	0.356781	30.7404	5.65649e-08	1.63154e-06		COL1A1	1.89472	3.0973	19.2548	2.09622e-05	0.000318455
RP11.136K14.2	1.90125	-3.80712	35.0295	7.40997e-09	2.13492e-07		TUFT1	0.975093	0.923858	17.0965	5.64715e-05	0.00085733		SYDE2	1.96865	0.657302	30.7409	5.66397e-08	1.6326e-06		NR2C1	-0.397641	5.99438	19.2369	2.10935e-05	0.000320233
DNAJC22	1.71614	-4.03088	35.0291	7.41159e-09	2.13492e-07		TIMM29	-0.386683	3.41206	17.094	5.65376e-05	0.000857758		A2ML1	2.15319	-2.59275	30.7306	5.68299e-08	1.63699e-06		SMURF1	-0.622243	6.13533	19.2259	2.12018e-05	0.000321663
DERA	-0.570654	4.66711	35.026	7.42235e-09	2.13658e-07		PMM2	-0.243301	5.31596	17.073	5.71081e-05	0.000865834		COL9A1	1.60892	-4.142	30.7274	5.69159e-08	1.63837e-06		RHOT1	-0.459061	6.20111	19.2076	2.13833e-05	0.000324199
U2AF1	0.63535	7.78967	35.021	7.43953e-09	2.1401e-07		METTL26	-0.71184	5.31165	17.0685	5.72294e-05	0.000867092		DLX2	1.6996	-1.29175	30.7183	5.71615e-08	1.64434e-06		ADPRH	-1.307	4.62487	19.2064	2.13993e-05	0.000324224
MFSD14A	0.629704	6.231	35.0092	7.48099e-09	2.15058e-07		LAGE3	-0.57009	3.90902	17.066	5.7297e-05	0.000867418		SLC66A2	0.663827	5.81273	30.71	5.73873e-08	1.64973e-06		THEGL	1.51833	-1.7285	19.1946	2.15132e-05	0.000325732
DMAC1	-0.576222	4.0522	35.0076	7.48661e-09	2.15076e-07		SULF1	1.23968	-0.328083	17.0649	5.73275e-05	0.000867418		SAP30L.AS1	-1.31875	-1.01517	30.6988	5.7694e-08	1.65744e-06		RNF214	0.306933	5.38214	19.1644	2.1819e-05	0.000330142
SKIL	1.08949	5.29868	35.0063	7.50676e-09	2.1531e-07		MLF1	1.25687	0.861587	17.0508	5.77161e-05	0.000872225		AC084018.1	-0.717756	4.7271	30.6966	5.7754e-08	1.65806e-06		NMB	-0.819648	2.17816	19.152	2.19451e-05	0.000331829
RP11.297D21.4	-0.890785	0.846634	35.001	7.50961e-09	2.1531e-07		LOC401397	-0.623246	4.4364	17.0505	5.77222e-05	0.000872225		GPRC5A	2.42663	0.294716	30.6825	5.83199e-08	1.67319e-06		VEGFC	1.4944	0.281126	19.1396	2.20723e-05	0.000333529
MAS1L	1.64934	-4.16475	35.001	7.50978e-09	2.1531e-07		AMN	-1.44277	3.44472	17.0388	5.80732e-05	0.000876943		CDC37	0.38843	7.78112	30.6612	5.87347e-08	1.68396e-06		STX8	-0.493416	4.39647	19.1311	2.21608e-05	0.000334643
CXCL6	1.72242	-1.15396	34.9916	7.54303e-09	2.1612e-07		GEMIN4	-0.454585	5.68396	17.0339	5.81829e-05	0.000878016		AF165138.7	1.68419	-3.50148	30.6455	5.91738e-08	1.6943e-06		CD6	1.26354	4.24306	19.0954	2.25549e-05	0.000340368
RP5.1000K24.2	0.993965	0.489478	34.969	7.62329e-09	2.18274e-07		SLC41A1	1.18475	4.32589	17.0323	5.8314e-05	0.000879022		IL24	2.1511	-3.00612	30.6455	5.91741e-08	1.6943e-06		RBKS	-1.42851	2.88392	19.0882	2.26087e-05	0.000340952
GFM2	-0.473916	4.62919	34.9497	7.6927e-09	2.20115e-07		MECR	-0.39997	3.95387	17.0287	5.83272e-05	0.000879022		NUP155	0.47664	5.20604	30.6413	5.92923e-08	1.69656e-06		LY6G6F	1.90012	0.229294	19.0775	2.2722e-05	0.000342433
SERPINB9	1.30859	5.39742	34.9537	7.70778e-09	2.20399e-07		PIDD1	-0.684832	5.94506	17.0169	5.86562e-05	0.000883393		SRCIN1	1.47078	-0.898249	30.6367	5.94222e-08	1.69831e-06		COL17A1	1.32126	1.23024	19.0618	2.28891e-05	0.000344722
RP11.137L10.6	-0.673619	4.07095	34.9427	7.71805e-09	2.20497e-07		TTC39A	0.92963	1.746	17.0146	5.87212e-05	0.000883438		GJB6	2.46916	2.5217	30.6451	5.94326e-08	1.69831e-06		GAPT	-1.11078	7.02814	19.06	2.29203e-05	0.000344963
FBXL19	-0.595015	5.31139	34.9418	7.72146e-09	2.20497e-07		SSNA1	-0.528394	4.55081	17.014	5.87373e-05	0.000883438		CTD.3064M3.1	1.75252	-4.0041	30.624	5.97832e-08	1.7072e-06		HSBP1	-0.580026	6.2744	19.0363	2.31632e-05	0.000348386
CTD.2033D15.1	2.08271	-1.97879	34.9261	7.77837e-09	2.21975e-07		DPP7	-0.757972	6.94562	17.01	5.885e-05	0.000884546		ASIC2	1.92504	-3.91341	30.616	6.00106e-08	1.71255e-06		SLAMF8	1.30136	0.984786	18.9995	2.35652e-05	0.000354197
SAP30BP	0.479197	6.0531	34.9232	7.78902e-09	2.22132e-07		CABIN1	-0.459984	7.87375	16.9892	5.94361e-05	0.000892764		AC008443.1	-0.932162	1.07824	30.5897	6.07666e-08	1.73298e-06		TNFAIP8	-0.802264	5.95987	18.9939	2.36266e-05	0.000354884
RP11.61L23.2	1.36435	-0.910308	34.9068	7.84923e-09	2.237e-07		TIMM13	-0.556965	5.25093	16.9827	5.96216e-05	0.000894957		RP11.874J12.4	1.57472	-2.3337	30.5759	6.11659e-08	1.74321e-06		ATRIP	-0.326897	4.4218	18.9753	2.3833e-05	0.000357748
TCAF2	1.30075	2.01136	34.8977	7.88255e-09	2.24501e-07		CTDP1	-0.515804	5.96876	16.9719	5.9928e-05	0.000898942		LINC01010	2.33927	-2.74623	30.5315	6.24875e-08	1.7797e-06		HILPDA	-0.736281	3.48201	18.9566	2.40418e-05	0.000360642
ABI1	0.362056	7.07993	34.8923	7.90265e-09	2.24925e-07		TM7SF3	-0.768564	8.3502	16.9706	5.99665e-05	0.000898942		DPM2	0.498055	4.50764	30.5282	6.25694e-08	1.78085e-06		LOC653566	0.440157	5.26068	18.9533	2.40789e-05	0.00036096
ATPAF2	-0.376293	4.52495	34.8895	7.91311e-09	2.25074e-07		SAC3D1	-0.642654	3.20307	16.9622	6.02072e-05	0.000901953		KCNQ2	2.49685	-0.520407	30.5284	6.27417e-08	1.78457e-06		NHSL1.AS1	-1.64689	1.20548	18.9488	2.41296e-05	0.000361481
MIR940	-1.23352	-0.394848	34.8723	7.9774e-09	2.26752e-07		TMEM60	-0.546155	3.68266	16.9519	6.05032e-05	0.000905525		SKA1	1.17922	2.85496	30.4979	6.34774e-08	1.8039e-06		EOGT	-0.555191	5.16578	18.9425	2.4201e-05	0.000362311
SLC25A22	-0.570318	3.92716	34.8504	8.05962e-09	2.28938e-07		ZNF331	0.602063	5.02657	16.9511	6.05256e-05	0.000905525		CCDC24	-1.29928	2.28638	30.497	6.35052e-08	1.8039e-06		ST6GALNAC4	0.884172	4.4178	18.9334	2.43044e-05	0.000363619
NMRAL1	-0.526569	4.83695	34.8379	8.10727e-09	2.29937e-07		TUBB6	-1.37613	6.00785	16.9404	6.09631e-05	0.000911469		PGLS	-0.457679	6.05145	30.4905	6.37039e-08	1.80835e-06		ANKRA2	-0.429063	4.6899	18.9264	2.43839e-05	0.000364567
LINC00638	-1.73814	0.892625	34.8373	8.10956e-09	2.29937e-07		ECHS1	-0.520037	5.78277	16.9304	6.11281e-05	0.000913334		TRPM1	1.69603	-3.67816	30.4765	6.41276e-08	1.81918e-06		KRT19P2	1.72787	-2.39875	18.8977	2.47138e-05	0.000369256
DIS3L	-0.469146	5.44538	34.8369	8.11082e-09	2.29937e-07		PGA3	1.65572	-2.04577	16.9193	6.14534e-05	0.000917588		HSPA4	-0.523541	6.74742	30.4503	6.49313e-08	1.84076e-06		CCDC43	-0.401098	4.74688	18.888	2.48259e-05	0.000370687
TMEM161A	-0.689352	3.56195	34.8211	8.17128e-09	2.31498e-07		DENND10P1	-0.986055	5.56907	16.9138	6.16651e-05	0.000920024		MYO3B	1.85628	-2.34382	30.439	6.52834e-08	1.84952e-06		LOC285972	-2.34458	2.44947	18.8841	2.48746e-05	0.000371169
CHMP4B	0.678928	7.272	34.8077	8.22266e-09	2.32703e-07		WNT10A	0.8657	0.590765	16.911	6.16978e-05	0.000920024		PTPRQ	1.51163	-4.19663	34.9152	6.62196e-08	1.87481e-06		SPATA46	1.80643	-1.37483	18.8606	2.51464e-05	0.000374977
PCYOX1L	-0.816129	5.23493	34.8072	8.22462e-09	2.32703e-07		ABITRAM	-0.344677	4.49332	16.9074	6.1804e-05	0.000921001		FOXM1	1.19381	5.18206	30.4008	6.66492e-08	1.88573e-06		RHD	1.41768	3.20992	18.8535	2.52337e-05	0.000375809
XAGE1B.3	-6.52501	-1.25585	34.8129	8.23477e-09	2.32837e-07		NFU1	-0.379639	4.2003	16.9038	6.19106e-05	0.000921983		RP11.394A14.2	1.82221	-3.98594	30.3842	6.70089e-08	1.89467e-06		RBMX	-0.368661	8.07875	18.853	2.52353e-05	0.000375809
SBNO2	0.652677	6.76397	34.8021	8.24442e-09	2.3284e-07		MEAF6	-0.268011	5.73665	16.8982	6.20751e-05	0.000923826		HEMGN	1.95759	4.91696	30.384	6.72881e-08	1.90131e-06		SLC6A8	1.35748	3.30372	18.8484	2.52897e-05	0.000376371
RETSAT	-0.649016	4.88204	34.8018	8.24573e-09	2.3284e-07		IGSF23	1.32573	-1.92355	16.8938	6.22056e-05	0.00092476		VPS26B	0.351557	6.49211	30.3396	6.84455e-08	1.93274e-06		MIR1203	1.55481	-1.55038	18.8417	2.53694e-05	0.00037731
MIR451B	2.18305	-2.65044	34.799	8.25656e-09	2.32932e-07		ZNF574	-0.596611	5.28657	16.8933	6.22195e-05	0.00092476		CDKN3	1.12167	2.6961	30.3322	6.86869e-08	1.93829e-06		ZNF282	-0.488481	5.59284	18.8311	2.54957e-05	0.00037894
ADRA2B	2.05504	-0.590427	34.8001	8.25981e-09	2.32932e-07		ZBTB48	-0.402872	5.49168	16.8875	6.2394e-05	0.000926041		SIGLECL1	1.51553	-2.02059	30.2906	7.00604e-08	1.97575e-06		MFAP2	2.01624	0.576135	18.8251	2.55809e-05	0.000379956
AVPI1	1.14781	1.78923	34.796	8.26793e-09	2.33008e-07		SNORA61	-0.583179	2.00176	16.8869	6.24125e-05	0.000926041		DDX46	-0.409128	6.92036	30.2852	7.02407e-08	1.97954e-06		ZDHHC1	-1.19398	2.42829	18.8094	2.57555e-05	0.000382154
CTD.2383M3.1	1.67305	-4.12488	34.7807	8.3276e-09	2.34536e-07		WT1	-1.63967	4.25325	16.8891	6.24621e-05	0.000926041		AGTR1	1.82653	-3.90003	30.2643	7.09443e-08	1.99806e-06		SCAMP1	-0.603297	5.97605	18.8088	2.57626e-05	0.000382154
SUSD6	0.748602	7.04033	34.7792	8.33362e-09	2.34552e-07		APOBEC4	1.18565	-1.71834	16.885	6.24693e-05	0.000926041		SLC25A6	-0.596784	9.25183	30.2361	7.19026e-08	2.02367e-06		C16orf86	-0.859835	2.63787	18.7941	2.59403e-05	0.000384322
FHDC1	1.61297	2.57119	34.7808	8.34484e-09	2.34714e-07		PPFIA2	1.10658	-1.07184	16.8772	6.27005e-05	0.000928861		RFESD	1.34399	1.07745	30.2348	7.19479e-08	2.02367e-06		TRPC3	1.39405	-1.44461	18.7939	2.59427e-05	0.000384322
RP11.388K12.1	1.72682	-4.13218	34.7647	8.39038e-09	2.35841e-07		LRSAM1	-0.382531	5.74493	16.8646	6.30785e-05	0.000933851		GTF2IRD2B	-0.644015	2.75595	30.2007	7.31241e-08	2.05541e-06		DLGAP4	-0.599667	6.14388	18.7721	2.62087e-05	0.000388002
SLC26A11	1.46279	3.49093	34.7626	8.4207e-09	2.36539e-07		DPH7	-0.375564	4.9404	16.8602	6.32138e-05	0.000935242		FZD5	1.04716	3.01917	30.1884	7.35536e-08	2.06613e-06		PDZD4	1.23477	1.91065	18.7708	2.62254e-05	0.000388002
RASA2	0.617824	5.91603	34.7458	8.46535e-09	2.37326e-07		PSMG3	-0.61606	3.77311	16.8577	6.32873e-05	0.000935718		STARD7.AS1	-0.432462	2.51796	30.1827	7.37556e-08	2.07045e-06		ATP7B	1.75099	4.77947	18.7707	2.63023e-05	0.000388887
TBC1D9B	-0.427829	7.72384	34.7447	8.46954e-09	2.37326e-07		TKTL1	-4.70784	4.64985	16.8557	6.34783e-05	0.000937931		NALCN.AS1	1.89762	-4.00039	30.18	7.38501e-08	2.07175e-06		TMEM198B	-0.887702	6.2032	18.7599	2.63588e-05	0.000389467
SUPT6H	0.440981	7.90552	34.7443	8.4714e-09	2.37326e-07		TMEM30B	0.842438	0.195188	16.8482	6.35762e-05	0.000938764		ATP5PO	-0.433741	5.40125	30.1743	7.40512e-08	2.07604e-06		HNRNPA1	-0.590822	6.75884	18.7581	2.63818e-05	0.000389553
FLOT1	0.907641	7.10116	34.746	8.47319e-09	2.37326e-07		ATF4	-0.510639	8.26314	16.8412	6.37883e-05	0.000941246		SMYD2	-0.630986	4.27188	30.1612	7.45124e-08	2.08672e-06		OXER1	-1.10764	3.33161	18.7515	2.64628e-05	0.000390495
RNF19B	0.927234	6.32492	34.7443	8.47881e-09	2.37326e-07		CXCL10	1.71431	0.651104	16.8402	6.3857e-05	0.000941246		RP11.438L7.3	-0.503076	3.83899	30.1608	7.45292e-08	2.08672e-06		EXOG	-0.474529	4.54132	18.7499	2.64824e-05	0.00039053
IFT46	-0.680846	3.25802	34.7416	8.48186e-09	2.37326e-07		PRKAR1B	-0.729438	3.61412	16.8386	6.38689e-05	0.000941246		NR2F2.AS1	1.40425	-4.19321	30.1591	7.4588e-08	2.08701e-06		SRPX2	1.96469	0.470016	18.7444	2.65578e-05	0.000391386
HES4	1.70536	0.893943	34.7202	8.56885e-09	2.39605e-07		MORN2	-0.752365	1.87663	16.8266	6.42338e-05	0.000946008		AC007238.1	-0.413918	5.20267	30.1097	7.63637e-08	2.1353e-06		EPB41L4A.AS1	-0.898398	4.24776	18.7383	2.66269e-05	0.00039215
ETV3	0.748557	5.55724	34.7055	8.62716e-09	2.41078e-07		ADI1	-0.47281	5.90646	16.8244	6.43022e-05	0.000946399		RP11.323D18.5	1.59275	-3.96054	30.1031	7.66039e-08	2.13932e-06		RTN4IP1	-0.470396	3.0435	18.7258	2.67827e-05	0.000394188
HSD17B4	-0.908432	6.71398	34.6666	8.78598e-09	2.45357e-07		TOR3A	-0.406567	5.53404	16.8213	6.43985e-05	0.000947201		CFAP95	1.83538	-3.96891	30.103	7.66066e-08	2.13932e-06		TDRG1	1.58	-2.20919	18.7099	2.69829e-05	0.000396876
DHRS4.AS1.1	-1.08006	3.67704	34.6562	8.8291e-09	2.46401e-07		BPIFB1	1.61347	-1.65368	16.8172	6.45242e-05	0.000947963		GDAP1	0.680227	2.73569	30.0828	7.73478e-08	2.15861e-06		IL33	1.9973	-0.171424	18.706	2.70388e-05	0.000397441
SLC66A3	-0.79332	4.88617	34.6357	8.9143e-09	2.48618e-07		POLR2G	-0.393813	5.6012	16.8169	6.4534e-05	0.000947963		CCIN	1.55416	0.0850026	30.0305	7.93027e-08	2.21173e-06		HOXA11	-4.77127	2.33559	18.707	2.70983e-05	0.000398057
RAB20	1.30218	4.17571	34.6201	9.00329e-09	2.50937e-07		RXFP3	1.1644	-1.41655	16.8105	6.47328e-05	0.000950268		HAUS8	0.594141	2.79183	30.0189	7.97415e-08	2.22253e-06		BICDL1	1.05228	2.30784	18.6807	2.73556e-05	0.000401576
USP5	-0.528767	6.08605	34.6113	9.01707e-09	2.51158e-07		ATF7IP	0.456891	7.36278	16.8082	6.4802e-05	0.000950667		ATPAF2	-0.358526	4.52967	30.0051	8.02648e-08	2.23375e-06		JAKMIP1	1.16066	0.76531	18.6763	2.74115e-05	0.000402136
AZIN1	0.577528	7.62128	34.6054	9.04209e-09	2.51692e-07		MPLKIP	-0.478631	4.2732	16.8062	6.48658e-05	0.000950987		SOHLH1	1.44333	-4.25796	69.6775	8.03165e-08	2.23375e-06		MAS1L	1.77713	-2.21895	18.6593	2.7631e-05	0.000405094
TBCA	-0.508468	5.58901	34.5972	9.07729e-09	2.52508e-07		DDR1	1.30099	2.73975	16.8043	6.49438e-05	0.000951438		RP11.234B24.5	1.56309	-4.258	84.1277	8.03166e-08	2.23375e-06		MIF4GD	-0.781323	5.40874	18.6508	2.77405e-05	0.000406436
THADA	-0.492007	5.26397	34.5951	9.08603e-09	2.52572e-07		NHP2	-0.435554	4.9796	16.8025	6.49806e-05	0.000951438		SCDP1	1.35019	-0.864583	30.0029	8.03518e-08	2.23375e-06		ARTN	-2.19461	3.94667	18.646	2.78584e-05	0.000407899
AC005518.2	1.54385	-4.19976	38.3988	9.09132e-09	2.52572e-07		MIR1203	1.27679	-1.53331	16.8001	6.50532e-05	0.000951886		MAGI1.IT1	1.53089	-4.21922	44.5099	8.04714e-08	2.23563e-06		ITIH4	-0.906801	4.95746	18.6278	2.80413e-05	0.000410312
MAP4K3	0.794565	4.40305	34.5668	9.20766e-09	2.55639e-07		MALSU1	-0.438779	3.60264	16.798	6.51208e-05	0.000952073		PCDHA13	1.64195	-4.24777	71.2852	8.21185e-08	2.27992e-06		UGT2A1	2.10092	-1.63975	18.6194	2.81574e-05	0.000411746
AL356475.1	1.6203	-3.50144	34.5371	9.33727e-09	2.5907e-07		EGOT	0.847069	2.31348	16.797	6.515e-05	0.000952073		BPIFA1	1.51991	-4.28527	252.387	8.2265e-08	2.28104e-06		IRX5	-4.16776	2.18546	18.6208	2.82068e-05	0.000412201
LINC00862	1.57599	-2.34547	34.5266	9.38309e-09	2.60174e-07		STARD5	0.504325	3.00255	16.7864	6.54812e-05	0.000956296		FHL5	1.5001	-4.28602	264.588	8.2265e-08	2.28104e-06		LSM12	-0.64826	3.79502	18.6111	2.82623e-05	0.000412718
ARID3B	0.878823	5.23501	34.5229	9.39947e-09	2.6046e-07		FNDC10	-1.25793	4.23987	16.7825	6.56515e-05	0.000958166		JADE2	-0.724694	6.27345	29.9504	8.23885e-08	2.28299e-06		LINC00312	1.56409	-0.93465	18.6098	2.82786e-05	0.000412718
ZDHHC19	2.04325	0.602031	34.5105	9.4727e-09	2.6232e-07		ADSL	-0.333977	6.46221	16.7652	6.6149e-05	0.000964805		KIF23	1.07137	4.43439	29.9356	8.30454e-08	2.29971e-06		TEX15	2.48701	1.47787	18.604	2.8427e-05	0.000414408
AP000295.10	1.09775	-1.26162	34.4827	9.5787e-09	2.65085e-07		MIR210HG	1.14664	0.816354	16.7635	6.62028e-05	0.000964967		RP11.278C7.1	-0.574763	3.37561	29.9204	8.35726e-08	2.31282e-06		ACCS	-1.33036	6.16805	18.6014	2.8431e-05	0.000414408
TMEM192	-0.556188	4.69415	34.4761	9.60851e-09	2.65739e-07		SRPRB	-0.422553	5.36111	16.7597	6.63231e-05	0.000966099		GOLGA2P3Y	-2.49477	-3.97151	30.0433	8.38818e-08	2.31988e-06		RASSF1	-0.599916	7.14567	18.5906	2.85351e-05	0.000415396
SHC2	2.08949	-2.02384	34.4691	9.64025e-09	2.66445e-07		TEX264	-0.467189	5.2149	16.7568	6.64132e-05	0.000966791		MCTS1	-0.434583	4.15085	29.8962	8.45438e-08	2.33542e-06		MAP9	1.498	1.94067	18.5905	2.85354e-05	0.000415396
snoU13.324	1.01881	1.40123	34.4593	9.68477e-09	2.67504e-07		MRPL44	-0.405526	4.7558	16.7428	6.68605e-05	0.000972219		RN7SL574P	1.43812	-2.85021	29.896	8.4552e-08	2.33542e-06		LOC100505549	-0.615274	4.09264	18.5843	2.8619e-05	0.000416345
SIX3	-6.54819	0.0949949	34.4603	9.72417e-09	2.6842e-07		CRB1	0.943736	-0.900964	16.7424	6.6872e-05	0.000972219		TMEM106A	-0.797185	4.89741	29.8896	8.48109e-08	2.34106e-06		TMEM40	1.79438	-0.233075	18.5682	2.88361e-05	0.000419234
FLT3	-1.47706	8.1363	34.4465	9.77935e-09	2.6977e-07		ZDHHC24	-0.637817	4.43994	16.7345	6.71257e-05	0.000975281		MZF1	-0.534057	5.36424	29.8769	8.53266e-08	2.35379e-06		NUDT18	-0.649423	3.89622	18.5548	2.90172e-05	0.000421596
ISG20	1.22884	4.68063	34.4369	9.81276e-09	2.70307e-07		NDUFB10	-0.462989	5.13404	16.7277	6.7346e-05	0.000977231		MTA2	0.308962	7.40506	29.8447	8.66437e-08	2.38859e-06		TMED4	-0.412291	5.7056	18.5403	2.92154e-05	0.000424168
HBP1	0.701353	6.12512	34.4303	9.8175e-09	2.70307e-07		GARNL3	1.12023	1.40526	16.7277	6.73461e-05	0.000977231		RPL23P8	-0.613261	4.44379	29.8404	8.68221e-08	2.39197e-06		XXYLT1	-0.605086	4.59096	18.5391	2.92317e-05	0.000424168
RNASEH1.DT	-0.79118	1.96547	34.4303	9.81771e-09	2.70307e-07		RUNX1T1	-4.91231	4.31298	16.7271	6.75034e-05	0.000978886		ACBD4	-0.631567	3.58485	29.8066	8.82314e-08	2.42924e-06		RNF169	0.47534	6.46862	18.5079	2.96626e-05	0.000430146
PRMT5	-0.631623	5.71611	34.4238	9.84749e-09	2.70954e-07		SNORD116.28	1.38734	-2.00571	16.7083	6.79737e-05	0.00098453		RPAIN	-0.508519	5.29327	29.7741	8.96105e-08	2.46564e-06		BIN1	1.36913	4.84082	18.5086	2.97253e-05	0.000430779
RP5.1119D9.4	-6.61042	-0.832127	34.4247	9.88238e-09	2.7174e-07		BPTF	0.334695	8.74094	16.7081	6.79796e-05	0.00098453		SLCO1A2	1.81793	-4.0091	29.7674	8.98977e-08	2.47196e-06		PMS2P3	-0.511364	3.71589	18.4962	2.98259e-05	0.000431961
TRMT13	-0.937172	4.05511	34.4099	9.91217e-09	2.72385e-07		NCKAP1	1.18122	1.25008	16.698	6.83087e-05	0.000988665		NDRG3	-0.551343	5.32989	29.764	9.00452e-08	2.47443e-06		ZNF432	0.577191	3.74498	18.4941	2.98557e-05	0.000432115
FBXL19.1	1.94259	0.52857	34.4007	9.96794e-09	2.73743e-07		MAP1B	0.904511	2.07829	16.6963	6.83651e-05	0.000988849		WDR93	-1.91773	-1.35915	29.7497	9.06616e-08	2.48978e-06		LOC401397	-0.802981	4.44845	18.4872	2.99515e-05	0.000433226
NPHP4	-0.530178	4.12395	34.3963	9.97554e-09	2.73777e-07		HAP1	0.918272	-0.763262	16.6922	6.84989e-05	0.000989534		KIF27	-0.71972	3.09834	29.7309	9.14788e-08	2.51062e-06		ZNF492	1.14289	1.81737	18.4847	2.99875e-05	0.000433469
Y_RNA.69	1.73641	-4.27322	218.257	1.00414e-08	2.75409e-07		ALDH3B1	-1.01275	6.70912	16.6945	6.84998e-05	0.000989534		RP11.755O11.2	1.92562	-4.17404	47.5329	9.16039e-08	2.51245e-06		SAR1B	-0.437976	5.81033	18.47	3.01945e-05	0.000436184
ANKS3	-0.731807	3.30202	34.374	1.00808e-08	2.76312e-07		P2RY10	1.01316	2.65185	16.6803	6.88895e-05	0.00099453		DNM3	1.35283	1.89631	29.6413	9.54745e-08	2.61694e-06		TBX1	-1.4705	3.2561	18.4679	3.02245e-05	0.000436249
AC026167.1	1.82586	-4.04074	34.3274	1.03041e-08	2.82253e-07		CCDC68	0.997454	-0.018389	16.6749	6.90664e-05	0.000996448		TIPARP.AS1	-0.763077	0.489852	29.6305	9.59665e-08	2.62875e-06		SOX18	1.59736	1.30498	18.467	3.02375e-05	0.000436249
SNX17	-0.473396	6.44089	34.3163	1.03581e-08	2.83553e-07		MRPL46	-0.375546	3.56255	16.6681	6.92919e-05	0.000999065		WEE1	0.731635	4.73904	29.6144	9.67059e-08	2.64732e-06		SOAT2	1.35832	-0.517011	18.4637	3.02846e-05	0.00043665
MRPL45	-0.510529	5.46458	34.295	1.04623e-08	2.86223e-07		PREP	-0.30779	5.94535	16.6561	6.96913e-05	0.00100418		LTN1	0.464843	5.83793	29.6067	9.70633e-08	2.65458e-06		ASL	-0.947421	4.9658	18.4609	3.03243e-05	0.000436923
ZDHHC8	-0.605629	5.48292	34.2855	1.05093e-08	2.87326e-07		PDHA1	-0.294467	6.08142	16.6466	7.00109e-05	0.00100815		KNG1	1.57043	-4.26818	110.546	9.70946e-08	2.65458e-06		MORC3	0.405782	6.81138	18.4596	3.03421e-05	0.000436923
NECAP1	0.758718	6.0443	34.2784	1.05445e-08	2.88104e-07		CINP	-0.374697	4.18111	16.6411	7.01953e-05	0.00100973		CTD.2600O9.1	1.7601	-3.97634	29.5843	9.81076e-08	2.68057e-06		CD109	2.09968	5.42996	18.4555	3.04862e-05	0.000438718
IRF4.1	-0.844292	5.19464	34.271	1.05813e-08	2.88926e-07		HELZ	0.369399	8.34501	16.6406	7.02102e-05	0.00100973		EIF3EP1	-0.657494	2.90941	29.5717	9.86947e-08	2.6949e-06		SOD2	1.00212	6.63245	18.4447	3.05894e-05	0.000439924
MRPL24	-0.845593	4.49604	34.2608	1.06318e-08	2.90122e-07		TMEM214	-0.401146	6.87279	16.6383	7.02875e-05	0.0010102		DLGAP3	1.42792	1.08261	29.5635	9.9084e-08	2.70381e-06		ID4	1.5151	-0.235132	18.4348	3.06979e-05	0.000441204
TXNDC11	0.593757	6.22369	34.2569	1.06514e-08	2.90471e-07		ZFYVE21	-0.424036	4.04218	16.6288	7.06089e-05	0.00101418		RPL12P8	-0.746322	3.78998	29.5602	9.92397e-08	2.70634e-06		FAM114A2	-0.565344	4.71838	18.4155	3.09773e-05	0.000444938
CDK17	0.673638	5.61907	34.2486	1.06929e-08	2.9142e-07		ZNF91	0.714003	5.8409	16.6266	7.06937e-05	0.00101453		RP1.278E11.3	-0.571954	5.8206	29.5587	9.93122e-08	2.7066e-06		TNRC18	-0.731209	9.15391	18.3981	3.12307e-05	0.000448293
CNTRL	-0.572341	7.43882	34.238	1.07465e-08	2.92693e-07		KNOP1	-0.410415	4.28807	16.6254	7.07227e-05	0.00101453		PFKM	1.00732	2.86968	29.5494	9.97536e-08	2.71691e-06		LOC100132832	-0.59069	2.58924	18.3764	3.15508e-05	0.000452601
ANKLE2	0.410182	7.2271	34.2353	1.07603e-08	2.92885e-07		ZNF837	-0.75706	2.14631	16.6235	7.07892e-05	0.00101484		ZNF385B	1.93576	-3.571	29.5466	9.98881e-08	2.7174e-06		MGAT4A	0.815655	5.68871	18.3561	3.18538e-05	0.000456371
PHF14	-0.788385	5.55474	34.2201	1.08374e-08	2.94616e-07		DCP1B	-0.351697	4.76896	16.6189	7.0943e-05	0.0010164		RP11.359E10.1	1.80802	-3.72275	29.5464	9.98981e-08	2.7174e-06		EIF4H	-0.446665	7.34689	18.3559	3.18559e-05	0.000456371
WNT7B	-4.99257	-0.139756	34.2279	1.08376e-08	2.94616e-07		MRPL32	-0.374363	4.30551	16.6135	7.11269e-05	0.00101774		RP11.123K19.1	-4.52129	-2.78196	29.5435	1.00079e-07	2.7206e-06		TMCC1	-0.32253	4.82721	18.3542	3.18811e-05	0.000456371
MED13	0.379902	7.16015	34.2095	1.08916e-08	2.95898e-07		CDK4	-0.464342	6.63453	16.6124	7.11642e-05	0.00101774		TRMT2B	-0.320169	4.75425	29.5192	1.012e-07	2.74913e-06		SMG6	-0.395949	6.20671	18.3527	3.19049e-05	0.000456371
TMEM80	-0.601233	3.8144	34.2075	1.09018e-08	2.95986e-07		EBF1	1.47884	2.85428	16.6142	7.11713e-05	0.00101774		UQCRQ	-0.525984	4.52798	29.5181	1.01256e-07	2.74913e-06		ELP6	-0.42973	4.36331	18.3519	3.19164e-05	0.000456371
RBM6	-0.617976	7.23061	34.1994	1.09434e-08	2.96929e-07		MKNK1	-0.602584	6.66363	16.6052	7.14111e-05	0.00102053		DLK1	3.1054	4.43349	29.5243	1.01345e-07	2.74981e-06		PDK4	2.38143	4.80338	18.3566	3.19345e-05	0.000456371
MUCL1	2.68663	-1.91024	34.1928	1.10089e-08	2.98516e-07		ACADVL	-0.583378	8.22811	16.6037	7.14633e-05	0.00102063		HMGN2P40	1.58684	-4.05983	29.5065	1.01819e-07	2.76094e-06		HMGN4	-0.353604	6.17157	18.3322	3.22132e-05	0.000460063
RAPGEF2	0.778873	6.5462	34.1706	1.10929e-08	3.00605e-07		LOC728855	-0.906837	2.86478	16.5989	7.16268e-05	0.00102232		AL591704.7	1.70319	-4.22474	56.646	1.01949e-07	2.76271e-06		SGMS1	0.806944	4.65574	18.3151	3.24733e-05	0.000463486
TEFM	-0.617416	2.25788	34.1645	1.11247e-08	3.01278e-07		KAT8	-0.399771	5.78402	16.5913	7.18887e-05	0.00102541		SEMA6C	0.946348	1.83154	29.4836	1.02936e-07	2.7877e-06		AP3B1	-0.461096	6.53744	18.3112	3.25315e-05	0.000464025
MRPL53	-1.01718	0.450061	34.1537	1.11811e-08	3.02614e-07		RNASEH2C	-0.702474	5.71531	16.5795	7.22949e-05	0.00103014		BMP6	1.65616	1.88543	29.4684	1.03824e-07	2.80997e-06		BPIFB3	1.52902	-2.10905	18.3071	3.25945e-05	0.00046463
IMPA2	-0.778325	5.72764	34.1463	1.12201e-08	3.03307e-07		ZNF750	0.629663	1.65169	16.579	7.23116e-05	0.00103014		TIAM1	1.47058	3.18874	29.4629	1.04172e-07	2.81763e-06		BCL2L1	0.796825	6.24052	18.2793	3.30237e-05	0.000470453
SH3BP5	1.25382	5.7353	34.1537	1.12208e-08	3.03307e-07		SPTBN1	0.766859	8.14832	16.5745	7.24969e-05	0.00103214		NAP1L4P3	-0.715352	3.08108	29.4362	1.05292e-07	2.84613e-06		GYPA	2.19357	4.16136	18.2769	3.31511e-05	0.000471897
MBLAC2	-0.901327	3.60839	34.1397	1.12553e-08	3.03936e-07		MARVELD3	0.733399	-0.500891	16.5627	7.28783e-05	0.00103691		RP11.572O17.1	-0.920965	1.35326	29.4326	1.05472e-07	2.8492e-06		PBX3	-2.14899	6.57272	18.2759	3.31668e-05	0.000471897
NUPR2	1.8355	-4.04281	34.1391	1.12582e-08	3.03936e-07		SMAD1	1.13913	5.14087	16.563	7.30131e-05	0.00103711		TP53I13	-0.581533	5.57061	29.427	1.05756e-07	2.85508e-06		COMMD2	-0.458984	5.0957	18.2561	3.3386e-05	0.000474718
TGM2	1.73047	3.7143	34.1316	1.13418e-08	3.06002e-07		MAOB	1.37249	-0.83806	16.5584	7.30288e-05	0.00103711		ZNF33B.1	-0.816138	2.2631	29.4142	1.06403e-07	2.87074e-06		GYS2	1.12418	-0.606869	18.2463	3.35399e-05	0.000476607
TNIP2	0.546924	5.24009	34.1141	1.13912e-08	3.07142e-07		HLA.F.AS1	0.961068	2.24813	16.5584	7.30296e-05	0.00103711		PNCK	1.91215	-2.76967	29.383	1.08004e-07	2.9121e-06		PYGL	-0.791904	7.73621	18.2231	3.39074e-05	0.000481197
IQCG	-0.793209	3.32089	34.1035	1.14481e-08	3.08326e-07		HSPA5	-0.78435	9.07809	16.5553	7.31365e-05	0.00103752		LONP1	0.415817	5.95482	29.3589	1.09252e-07	2.94392e-06		PHYH	-0.886783	3.97471	18.2229	3.39101e-05	0.000481197
CCDC97	-0.476564	5.98303	34.1033	1.14495e-08	3.08326e-07		BRD3	-0.306378	6.54327	16.5549	7.31501e-05	0.00103752		FAM9C	1.90672	-2.48739	29.3453	1.09963e-07	2.96122e-06		TRIM4	-0.43517	5.60823	18.2219	3.39266e-05	0.000481197
WNK1	0.468403	8.39208	34.0982	1.14772e-08	3.08878e-07		BANF1	-0.497258	6.11206	16.5433	7.35588e-05	0.00104267		RP11.115C10.1	1.70047	-3.97003	29.3204	1.11282e-07	2.99485e-06		ZNF207	-0.33497	8.10034	18.2087	3.4138e-05	0.000483628
RP4.740C4.6	-1.31875	0.68823	34.0537	1.17199e-08	3.15212e-07		TMEM161A	-0.578923	4.52118	16.532	7.39571e-05	0.00104702		SYS1	-0.460129	4.95471	29.3072	1.11982e-07	3.01182e-06		SYTL4	2.01889	3.50575	18.2143	3.41407e-05	0.000483628
SRP14.DT	-0.972439	2.10317	34.0488	1.17467e-08	3.15737e-07		ETHE1	-0.536077	5.04862	16.532	7.39584e-05	0.00104702		OVCH2	2.52125	-2.73204	29.3051	1.12259e-07	3.0162e-06		NUDT7	-1.62238	3.40891	18.2043	3.4208e-05	0.000484279
UFD1	0.544485	5.97326	34.0261	1.18728e-08	3.18925e-07		PHF3	0.371147	7.39186	16.5254	7.41917e-05	0.00104915		TF	1.61204	1.06779	29.3019	1.12285e-07	3.0162e-06		CMTM6	-0.696219	7.65602	18.1982	3.43072e-05	0.00048538
PTGR2	-1.02941	2.07509	34.0053	1.19896e-08	3.21787e-07		SH3BP5L	-0.459481	5.43298	16.5252	7.42012e-05	0.00104915		PGGT1B	-0.551833	4.27806	29.2874	1.13046e-07	3.03474e-06		PIGB	-0.448533	4.93446	18.1919	3.44088e-05	0.000486512
CFDP1	-0.482222	4.58782	34.0045	1.19942e-08	3.21787e-07		RAB30	0.920582	1.08988	16.5198	7.43922e-05	0.00105107		PAIP2	-0.410961	7.04517	29.2691	1.14039e-07	3.05948e-06		TIMP2	-0.879828	7.8932	18.1866	3.44937e-05	0.000487409
ELL2P1	1.12039	1.98158	33.9878	1.20889e-08	3.23949e-07		DIABLO	-0.270794	5.15642	16.5187	7.44298e-05	0.00105107		RUSC1.AS1	-0.894665	1.17991	29.2307	1.16153e-07	3.11425e-06		NUDCD3	-0.39976	6.42024	18.1738	3.47023e-05	0.000489873
PNPLA4	-0.766996	2.84993	33.9876	1.20899e-08	3.23949e-07		KCNA3	1.10674	4.5388	16.5141	7.46994e-05	0.00105357		SLC5A5	1.53173	0.0197208	29.202	1.17759e-07	3.15537e-06		DAAM1	0.799254	4.77687	18.1733	3.47113e-05	0.000489873
IQCK	-1.35858	1.16695	33.9811	1.2127e-08	3.24698e-07		GADD45GIP1	-0.575261	4.29979	16.5112	7.47004e-05	0.00105357		LINC00355	2.59708	-0.868984	29.1913	1.18691e-07	3.17836e-06		PPP2R5B	0.690364	4.06385	18.1703	3.47601e-05	0.000490256
CTA.360L10.1	1.75381	-4.00962	33.9797	1.21351e-08	3.24698e-07		RSPH4A	0.772758	1.71395	16.5085	7.47974e-05	0.00105429		NEK2	1.26414	2.55042	29.1668	1.19755e-07	3.20483e-06		GPR107	-0.345089	6.96975	18.1635	3.48712e-05	0.000491517
RP11.473M20.14	-0.672814	2.67768	33.9788	1.21405e-08	3.24698e-07		PTPN13	1.38734	2.78838	16.5036	7.50213e-05	0.00105606		TINCR	1.09421	-0.288886	29.1511	1.20658e-07	3.22701e-06		TPST2	0.64848	6.31942	18.1616	3.49023e-05	0.00049165
CABP5	2.30794	-2.28404	33.9708	1.21963e-08	3.25854e-07		HTR2B	0.726634	1.90603	16.502	7.50291e-05	0.00105606		AK9	-0.747678	3.30361	29.1418	1.21193e-07	3.2393e-06		ABHD3	-0.613117	5.58278	18.1598	3.49315e-05	0.000491755
RNF20	-0.554202	5.63042	33.9686	1.21989e-08	3.25854e-07		COMMD5	-0.470198	4.08503	16.501	7.50635e-05	0.00105606		TLL1	1.66326	-4.21859	50.4608	1.21702e-07	3.25088e-06		TFCP2	-0.324314	6.41091	18.158	3.49616e-05	0.000491872
IDI1	0.650635	6.29628	33.9614	1.22402e-08	3.26755e-07		PRKD1	1.2204	-0.708686	16.4845	7.56601e-05	0.0010638		CYP2A7	1.4177	-4.2405	49.7357	1.23433e-07	3.29507e-06		CD300LG	1.3011	-0.707228	18.1458	3.51624e-05	0.000494391
BCS1L	-0.796704	4.26193	33.9359	1.2388e-08	3.30496e-07		ATP5MC3	-0.445117	6.63351	16.4829	7.57205e-05	0.00106399		NBN	0.55983	6.24942	29.0995	1.23671e-07	3.29937e-06		PSG11	1.71496	-2.47763	18.1429	3.52114e-05	0.000494772
SLC25A39	0.690099	6.44038	33.9204	1.24787e-08	3.32708e-07		GNG11	1.82104	2.23431	16.4833	7.58225e-05	0.00106476		AC097468.7	1.37939	-4.27741	118.298	1.24706e-07	3.32082e-06		GSK3B	-0.375616	6.76039	18.1254	3.55016e-05	0.000498541
DNAJC5G	1.59986	-4.12761	33.9151	1.25096e-08	3.33326e-07		PRDM7	0.916249	-1.37578	16.478	7.58977e-05	0.00106515		PABPC1L2A	1.45375	-4.27628	127.811	1.24707e-07	3.32082e-06		DYM	-0.441587	6.31178	18.1234	3.55351e-05	0.000498703
IPO13	-0.792208	4.81064	33.9	1.25988e-08	3.35495e-07		IFT122	-0.474596	5.94809	16.4728	7.60861e-05	0.00106714		MIR3649	1.65725	-4.27197	142.19	1.24707e-07	3.32082e-06		HIGD2A	-0.890203	5.64767	18.1148	3.56792e-05	0.000500414
IFIT2	1.57237	5.8349	33.8874	1.27309e-08	3.38799e-07		SBF2	0.728226	5.90186	16.4699	7.62149e-05	0.00106828		TLCD4	2.26238	2.94972	29.0801	1.25295e-07	3.33442e-06		KAT6A	0.433467	7.8424	18.1018	3.58977e-05	0.000503168
LRAT	2.10192	-3.19024	33.8766	1.27387e-08	3.38799e-07		BSG	-0.643026	8.23175	16.4655	7.63528e-05	0.00106955		AC092570.3	1.83676	-4.17266	42.7762	1.2571e-07	3.34208e-06		FLJ42393	-0.856183	2.80511	18.0897	3.61027e-05	0.000505728
AK2	-0.907842	7.56099	33.8749	1.2749e-08	3.38866e-07		GVINP1	0.849003	5.76115	16.4628	7.65218e-05	0.00107064		OAT	0.903651	5.99272	29.0663	1.25738e-07	3.34208e-06		GTDC1	0.516326	4.27023	18.0863	3.61604e-05	0.000506223
TMEM151A	1.81424	-3.20789	33.8572	1.28557e-08	3.4149e-07		DSCAML1	0.82532	-0.178242	16.4608	7.65251e-05	0.00107064		RP11.307C18.1	1.31063	-2.00911	29.061	1.25966e-07	3.34608e-06		PPP1R14A	1.96015	0.574593	18.0765	3.63435e-05	0.000508472
NEK9	-0.640187	6.83485	33.8516	1.28894e-08	3.42174e-07		TMEM250	-0.557974	5.38509	16.458	7.66282e-05	0.00107142		LINC00636	1.57265	-4.13097	29.0576	1.26176e-07	3.34957e-06		CLIC5	1.32486	0.646352	18.0655	3.65173e-05	0.000510589
LINC01218	2.36881	-1.49846	33.854	1.29006e-08	3.42261e-07		METTL21A	-0.423505	5.07616	16.4549	7.67408e-05	0.00107234		IVNS1ABP	1.0014	7.40012	29.048	1.27011e-07	3.36968e-06		PTGDR	1.36008	1.84273	18.0583	3.66408e-05	0.000512
ATXN7L1	-0.654285	5.14703	33.8378	1.29737e-08	3.43988e-07		PDIA6	-0.533279	7.19226	16.4471	7.70309e-05	0.00107573		HDAC3	-0.430164	5.95523	29.0364	1.2746e-07	3.37949e-06		MANBA	-0.517501	7.12175	18.0533	3.67267e-05	0.000512883
EGF	1.89814	0.78017	33.8349	1.30094e-08	3.44721e-07		NIPAL4	0.966887	-0.202389	16.4344	7.75004e-05	0.00108162		ELN.AS1	-2.62668	-2.72378	29.0275	1.28001e-07	3.39175e-06		TRIM36	-2.49882	1.61697	18.0444	3.68809e-05	0.00051472
TP53	-0.962931	6.03509	33.8256	1.30479e-08	3.45529e-07		SLC45A1	1.11313	2.37948	16.4187	7.80839e-05	0.00108909		AC006373.1	1.52368	-4.27954	162.487	1.28407e-07	3.39831e-06		UGT2B17	1.64388	-1.5389	18.04	3.69578e-05	0.000515475
TBC1D29P	-2.01074	0.141005	33.8208	1.30776e-08	3.46101e-07		FES	-0.608869	7.80977	16.4171	7.81457e-05	0.00108928		IL9	1.57275	-4.27927	179.278	1.28407e-07	3.39831e-06		FBN1	1.4524	4.09624	18.0303	3.71898e-05	0.000518392
RP11.64D22.2	-3.75446	-1.30651	33.8084	1.31704e-08	3.48221e-07		AQP10	1.27101	-0.996796	16.4053	7.85888e-05	0.00109478		AMOTL2	1.97913	-0.497614	29.0183	1.28686e-07	3.40361e-06		ZFAS1	-0.928799	6.83994	17.9853	3.79217e-05	0.000528268
FILIP1L	1.68413	1.35027	33.8069	1.31739e-08	3.48221e-07		LOC283888	1.02249	-0.906226	16.4004	7.8775e-05	0.0010962		POLI	-0.54935	4.67273	29.0147	1.28788e-07	3.40422e-06		PLGRKT	-0.676791	3.24456	17.9811	3.79966e-05	0.000528987
ING4	-0.744238	4.78597	33.7871	1.3287e-08	3.50864e-07		DDX49	-0.437493	5.53646	16.4	7.87873e-05	0.0010962		LIN54	0.464712	4.58601	28.9929	1.30137e-07	3.43775e-06		LOC100289178	1.68999	-1.90961	17.9786	3.80424e-05	0.000529115
AC009948.5	-0.861368	4.44788	33.7866	1.32902e-08	3.50864e-07		TENM1	1.04891	3.76637	16.3979	7.88921e-05	0.0010964		AC009518.8	1.6166	-4.09313	28.9802	1.30928e-07	3.45654e-06		SPAG17	1.63812	0.990286	17.978	3.80526e-05	0.000529115
YARS2	-0.510466	3.61551	33.7712	1.33868e-08	3.53197e-07		SOX21	0.908246	-1.14632	16.3971	7.88986e-05	0.0010964		CTC.338M12.4	-0.694559	1.17168	28.9628	1.32023e-07	3.48329e-06		TLL1	1.37149	-1.37832	17.9603	3.83707e-05	0.000533211
BZW1	0.510708	6.9981	33.7616	1.34472e-08	3.54575e-07		BCL2L12	-0.38959	4.50326	16.3934	7.90369e-05	0.00109762		LIPE	1.11509	1.77864	28.9536	1.32606e-07	3.49654e-06		GNAZ	1.38502	0.995189	17.9522	3.85174e-05	0.000534921
CELF5	1.52418	-2.8717	33.7537	1.34979e-08	3.55692e-07		SS18L2	-0.424593	4.0639	16.3922	7.90833e-05	0.00109762		RP11.332E3.2	1.56342	-4.25879	88.5863	1.32972e-07	3.50403e-06		RBM3	-0.558171	7.7816	17.9498	3.85612e-05	0.000535202
ZBTB43	1.04936	6.23539	33.7471	1.35707e-08	3.57392e-07		MAMDC4	-0.75997	4.75967	16.3888	7.92119e-05	0.00109873		CD300LG	1.88126	-3.09997	28.9421	1.33339e-07	3.51156e-06		CPEB4	0.788208	6.2177	17.9481	3.85933e-05	0.000535238
RP11.398E10.1	1.59201	-4.14587	33.7377	1.35996e-08	3.57737e-07		KEAP1	-0.371262	6.10363	16.3806	7.95259e-05	0.00110196		LINC00293	1.6558	-4.18315	33.9514	1.33593e-07	3.51609e-06		PLPP2	1.38482	-1.09716	17.9463	3.86251e-05	0.000535238
KAT14	-0.897587	3.79139	33.7376	1.36004e-08	3.57737e-07		SLC10A2	-4.87786	3.02595	16.3843	7.9542e-05	0.00110196		AGXT	-5.09015	-0.0846745	28.938	1.34009e-07	3.52488e-06		ENPP5	1.52164	0.627919	17.9458	3.86347e-05	0.000535238
RPS2P44	1.44436	-1.69103	33.7203	1.37114e-08	3.60434e-07		RPL37A	-0.586126	9.09008	16.3786	7.96014e-05	0.00110211		RN7SL69P	1.50683	-4.16358	28.9211	1.34685e-07	3.54049e-06		POLG2	-0.437093	5.36889	17.9331	3.88669e-05	0.000538126
AIP	-0.433334	5.45604	33.7174	1.37304e-08	3.60617e-07		ORMDL1	-0.41132	6.39188	16.3728	7.98232e-05	0.00110451		SMAD5	-0.681918	4.86792	28.9171	1.34943e-07	3.54513e-06		DLX5.1	-0.640337	4.62833	17.9293	3.89358e-05	0.000538595
ARMH3	-0.362885	5.23554	33.7167	1.37351e-08	3.60617e-07		STUB1	-0.558431	4.4883	16.3714	7.98771e-05	0.00110458		SOX17	2.13793	-3.52271	28.9047	1.35744e-07	3.56398e-06		GBP1	1.73882	3.93874	17.9343	3.89483e-05	0.000538595
GUK1	0.539887	6.87454	33.7061	1.38036e-08	3.62195e-07		JAG1	-1.62807	5.73335	16.3741	7.9932e-05	0.00110466		NAP1L1P1	-0.624077	3.55861	28.8953	1.36358e-07	3.57748e-06		KIFC3	1.22488	3.2288	17.921	3.90893e-05	0.000540214
RIPK2	0.976156	6.39724	33.6938	1.39059e-08	3.64658e-07		TRPM1	0.89317	-1.0552	16.3661	8.00794e-05	0.00110602		MRPS25	-0.494711	5.71062	28.8943	1.36424e-07	3.57748e-06		EVI2A	-1.09316	6.59785	17.8995	3.95148e-05	0.000545762
DPH5	-0.592879	4.41711	33.6765	1.39977e-08	3.66841e-07		CUTA	-0.515664	5.76637	16.3587	8.03659e-05	0.0011093		RP11.183I6.2	1.59171	-4.20789	43.7663	1.36676e-07	3.5819e-06		LARS1	-0.578913	7.91297	17.8902	3.96595e-05	0.000547426
XAGE1A	-7.57365	-0.77034	33.8665	1.40175e-08	3.67135e-07		ZBTB3	-0.469677	3.87796	16.3527	8.05979e-05	0.00111164		KRT12	1.96561	-3.76841	28.886	1.36967e-07	3.58732e-06		OAS3	1.16584	6.43245	17.8903	3.97443e-05	0.00054794
CIAO1	-0.248155	6.51746	33.6583	1.41179e-08	3.69541e-07		TMEM115	-0.42375	4.74338	16.3517	8.06366e-05	0.00111164		RAD21	0.392903	7.87531	28.8843	1.37076e-07	3.588e-06		CHRNA1	1.53166	-2.03983	17.8857	3.9745e-05	0.00054794
RANBP2	0.608571	7.81202	33.6528	1.41546e-08	3.70252e-07		LINC01588	0.765905	0.888499	16.3502	8.06925e-05	0.00111164		TPX2	1.03597	5.6472	28.8791	1.37666e-07	3.60125e-06		ATP2C2	1.1065	0.481924	17.8826	3.98024e-05	0.000548081
FTH1	1.02658	10.6107	33.6578	1.41623e-08	3.70252e-07		TBC1D24	-0.473232	6.16316	16.3492	8.07317e-05	0.00111164		CTDNEP1	-0.344251	6.30834	28.8687	1.38106e-07	3.6097e-06		IL20	1.60691	-2.40148	17.8825	3.98037e-05	0.000548081
AC013283.1	-1.26921	-1.18083	33.6381	1.42527e-08	3.72389e-07		HEPHL1	0.987825	-0.401086	16.3464	8.08421e-05	0.00111249		RP4.740C4.6	-1.23892	0.700264	28.8679	1.38157e-07	3.6097e-06		RPL14	-0.694022	7.71015	17.8777	3.98954e-05	0.00054901
CORO1C	0.647762	7.29854	33.6353	1.42721e-08	3.7267e-07		MAN2B1	-0.729509	8.65189	16.3423	8.10016e-05	0.00111401		RP5.1159O4.1	-0.929255	1.30901	28.8414	1.39921e-07	3.65358e-06		RPA4	-1.08847	1.39566	17.8388	4.06325e-05	0.000558814
IGKV1.22	-4.10792	0.636583	33.6171	1.44427e-08	3.76895e-07		NICN1	-0.369865	5.23127	16.3368	8.12133e-05	0.00111624		TXNDC15	-0.657301	4.34706	28.8278	1.40836e-07	3.67441e-06		DRC3	-0.530786	3.37753	17.8343	4.07196e-05	0.000559339
GTF3C2.AS2	-0.869347	2.71342	33.5895	1.45829e-08	3.80323e-07		TNRC6B	0.373704	8.45091	16.3281	8.15521e-05	0.00112022		TROAP	1.23689	3.60543	28.8294	1.4089e-07	3.67441e-06		CEACAM6	2.41931	3.1036	17.8399	4.07201e-05	0.000559339
CTD.3131K8.2	-0.88985	0.357737	33.5873	1.45987e-08	3.80503e-07		EMC10	-0.56512	6.44733	16.3164	8.20144e-05	0.00112535		HNRNPU.1	-1.05305	5.46902	28.8114	1.41986e-07	3.70076e-06		FGF2	0.993389	0.770434	17.828	4.08411e-05	0.000560245
TPGS1	-0.422569	3.28173	33.5751	1.46823e-08	3.82452e-07		COL4A1	1.49524	1.85797	16.3163	8.20491e-05	0.00112535		HTRA2	0.471491	4.74762	28.8088	1.42121e-07	3.70202e-06		RNF175	-1.65975	3.65109	17.8274	4.08595e-05	0.000560245
UNC79	-2.82516	0.816175	33.5449	1.49125e-08	3.88212e-07		PBDC1	-0.405799	4.28727	16.3148	8.20748e-05	0.00112535		RP11.449P1.1	1.9411	-3.84651	28.7978	1.42869e-07	3.71927e-06		PLEKHF1	0.931606	2.28715	17.8266	4.08677e-05	0.000560245
ARHGAP8	1.98223	-0.947245	33.5345	1.49722e-08	3.89307e-07		ABCC13	1.56405	-0.133238	16.3127	8.21572e-05	0.0011258		ZBTB14	-0.413511	4.61404	28.7924	1.43242e-07	3.72671e-06		VIM	-1.35849	11.3595	17.826	4.0885e-05	0.000560245
TAPBPL	-0.627822	5.10235	33.5327	1.49791e-08	3.89307e-07		PDIA3P1	-0.473037	7.04704	16.3104	8.22495e-05	0.00112604		PRRC1	-0.495762	5.89894	28.7748	1.44455e-07	3.75599e-06		JAK1	0.489529	8.03977	17.8171	4.10505e-05	0.000562174
URAD	-1.87863	-0.425562	33.5323	1.49817e-08	3.89307e-07		ZBTB20	0.695948	4.71933	16.3098	8.22741e-05	0.00112604		HINT1	-0.666482	7.13896	28.7645	1.45169e-07	3.77228e-06		CREB3L1	1.14619	0.248273	17.8101	4.1187e-05	0.000563702
LRRC69	-1.10963	0.0688654	33.5128	1.51198e-08	3.92659e-07		SNX25	1.20655	2.4141	16.3082	8.23359e-05	0.0011262		UBE2HP1	0.923823	-0.927853	28.7579	1.45625e-07	3.78186e-06		MRPS25	-0.494453	6.1909	17.801	4.13644e-05	0.000565788
TTC37	-0.543246	6.34712	33.4992	1.52176e-08	3.94959e-07		FTSJ1	-0.359842	5.17276	16.3033	8.25296e-05	0.00112817		RP11.321C24.1	1.48825	-4.25779	78.6279	1.46153e-07	3.79328e-06		ARHGEF40	-1.19258	6.81899	17.7868	4.16838e-05	0.000569812
SLC35B3	-0.672448	3.57389	33.4973	1.52309e-08	3.95067e-07		MRPL11	-0.458429	4.6254	16.2904	8.30418e-05	0.00113434		DIAPH3	1.21591	2.856	28.7228	1.48092e-07	3.84129e-06		CYSLTR2	-2.49297	3.79459	17.7683	4.21037e-05	0.000575206
RP11.405L18.2	0.81252	-0.921425	33.4894	1.52878e-08	3.96304e-07		RNASE2	-1.75045	8.66833	16.2935	8.30812e-05	0.00113434		FBXO30	0.645814	4.43606	28.714	1.48716e-07	3.85515e-06		ACBD4	-0.651862	4.08889	17.7586	4.22e-05	0.000576173
GLI4	-0.478829	3.43338	33.4795	1.53596e-08	3.97924e-07		ARHGAP1	-0.506505	7.65366	16.2873	8.31659e-05	0.00113466		RP11.401L13.5	1.78612	-3.93608	28.6835	1.50905e-07	3.90953e-06		PCGF3	-0.504972	7.14689	17.7481	4.24097e-05	0.000578688
FTH1P20	1.09164	5.53488	33.4687	1.54734e-08	4.00632e-07		OXLD1	-0.599692	3.49068	16.2863	8.3205e-05	0.00113466		PYDC1	1.84621	-3.76997	28.6807	1.51109e-07	3.91245e-06		XYLT2	-0.511268	5.445	17.7441	4.24894e-05	0.000579427
RN7SKP16	1.22339	-1.07882	33.4547	1.55397e-08	4.02107e-07		ZDHHC6	-0.235042	6.02275	16.2838	8.33064e-05	0.00113536		MMP27	2.13564	-2.32112	28.6617	1.52521e-07	3.94664e-06		RBM38	1.06135	5.91418	17.7282	4.28669e-05	0.000584223
COG2	-0.591885	4.66873	33.4467	1.55983e-08	4.03359e-07		LOC100506195	1.15205	-1.11841	16.2771	8.35734e-05	0.00113768		SCGB1D4	1.61469	-4.13978	29.5135	1.53299e-07	3.96247e-06		FAT3	1.33479	0.59752	17.7239	4.28967e-05	0.000584277
IGKV2D.23	-3.56537	-3.15953	33.4456	1.56069e-08	4.03359e-07		UTP11	-0.326497	5.00233	16.277	8.35767e-05	0.00113768		FPGT.TNNI3K	-1.27537	-0.0918094	28.6504	1.53317e-07	3.96247e-06		IGSF5	1.68175	-2.14895	17.7213	4.29504e-05	0.000584657
SPACA6	1.08396	1.02635	33.4062	1.58991e-08	4.10664e-07		SLC38A4	1.20717	1.83908	16.2703	8.38467e-05	0.00114067		PCDHA8	1.54009	-4.16748	31.1898	1.54154e-07	3.98171e-06		CXorf38	-0.51422	5.83518	17.7063	4.3255e-05	0.00058823
AC005027.3	1.80038	-3.55322	33.3962	1.59745e-08	4.12363e-07		BAHD1	-0.358854	6.06772	16.2644	8.40855e-05	0.00114323		ACKR1	2.07331	-0.887677	28.6343	1.54673e-07	3.99272e-06		SAMD3	1.24314	2.74296	17.7058	4.32648e-05	0.00058823
RIC8B	-0.809041	3.60368	33.3892	1.60272e-08	4.13478e-07		CTSLP2	-3.46505	1.25962	16.2665	8.4156e-05	0.0011435		PCDHA7	1.84088	-3.92103	28.6257	1.5514e-07	4.00236e-06		AGPAT3	0.847303	6.71109	17.7028	4.3332e-05	0.00058879
TMEM69	-0.644804	4.37109	33.3825	1.60782e-08	4.14545e-07		MLST8	-0.495292	5.09537	16.2566	8.44018e-05	0.00114572		RFESDP1	1.62772	-2.90352	28.6177	1.55732e-07	4.01524e-06		LINC00174	-0.814268	5.21872	17.6927	4.35327e-05	0.000591162
TRIM52	-0.423639	5.05521	33.3639	1.62193e-08	4.17932e-07		DSEL	1.31456	1.20287	16.2561	8.44205e-05	0.00114572		VSX1	1.42987	-4.23291	45.5261	1.58041e-07	4.06989e-06		NDRG1	-0.93118	7.64324	17.6545	4.43249e-05	0.000601559
RP11.867G2.5	-2.41751	-2.6325	33.3586	1.62604e-08	4.18739e-07		ARAP2	0.834279	6.00188	16.2509	8.47076e-05	0.00114893		AC006372.1	1.54996	-4.22732	51.0223	1.58041e-07	4.06989e-06		MYZAP	1.93718	-0.394013	17.6519	4.43854e-05	0.00060202
MTMR3	0.68723	7.30957	33.3413	1.63933e-08	4.2191e-07		MED12L	1.42176	5.42844	16.2365	8.53851e-05	0.00115743		RP11.10J21.3	1.82539	-3.53375	28.5822	1.58409e-07	4.07693e-06		SLCO4A1	1.07044	4.25434	17.6468	4.44876e-05	0.000603045
NAA60	0.713853	2.8485	33.3324	1.64626e-08	4.2344e-07		NUDT1	-0.604665	4.26609	16.2305	8.5464e-05	0.0011578		ATG4D	0.683068	4.71949	28.5753	1.58928e-07	4.08784e-06		HOXB8	-4.98598	2.83164	17.6365	4.48198e-05	0.000607185
CXCL16	1.84607	5.94099	33.3182	1.66452e-08	4.27798e-07		CD5	0.988923	3.87819	16.2276	8.56026e-05	0.00115899		EEF1A1P5	-0.546671	11.7472	28.5656	1.59671e-07	4.1045e-06		METTL16	-0.354319	5.93673	17.6129	4.52052e-05	0.00061204
COPG2	-0.698629	4.08297	33.3081	1.66519e-08	4.27798e-07		TOR1AIP1	-0.36827	7.30486	16.2165	8.60411e-05	0.00116423		LIMS2	1.27918	0.51376	28.5439	1.61337e-07	4.14374e-06		DMTN	1.57449	4.8951	17.61	4.53844e-05	0.000614099
NKX2.1	-7.16564	-0.877146	33.3152	1.66625e-08	4.27814e-07		BCAS4	0.975207	1.79161	16.2146	8.61223e-05	0.00116463		RAB3IL1	1.84998	1.36699	28.547	1.61391e-07	4.14374e-06		ITIH1	-1.70907	-0.607855	17.6014	4.5452e-05	0.000614646
MFSD3	-1.11381	3.04494	33.3052	1.6675e-08	4.2788e-07		HID1	1.02762	1.46046	16.213	8.61882e-05	0.00116477		ANGPTL2	2.25225	-1.81034	28.5377	1.6203e-07	4.15769e-06		BRD8	-0.525722	6.21816	17.5915	4.56641e-05	0.000617147
KRT8P30	1.73401	-4.23947	83.7225	1.68109e-08	4.31108e-07		HARS2	-0.324733	5.10379	16.2113	8.62576e-05	0.00116477		RP11.10A14.4	1.51763	-2.82522	28.5208	1.63136e-07	4.18356e-06		SIGLEC15	-1.34502	1.74469	17.5889	4.5722e-05	0.00061756
DTD2	-0.823293	2.97047	33.2757	1.69091e-08	4.33368e-07		TLL1	1.06583	-1.37547	16.2104	8.62968e-05	0.00116477		NRIP1	1.02424	7.26354	28.5239	1.63242e-07	4.18379e-06		RNF157	1.21015	2.70647	17.5828	4.5854e-05	0.000618974
RPP25L	-0.800088	2.88971	33.2506	1.71098e-08	4.38251e-07		ANO7	-2.27337	4.76332	16.2128	8.63616e-05	0.00116477		SLC29A2	1.15374	1.98278	28.5126	1.63773e-07	4.19488e-06		KATNIP	-0.562235	5.7474	17.5771	4.59761e-05	0.000620253
ZDHHC18	0.991376	6.41438	33.2415	1.72142e-08	4.40662e-07		PCGEM1	1.39873	-2.32858	16.2081	8.63896e-05	0.00116477		HMGN5	1.09018	2.74255	28.4735	1.66872e-07	4.27005e-06		ZBED1	-0.46159	4.69406	17.5743	4.60373e-05	0.000620709
CATSPER3	-1.06812	-1.33818	33.2234	1.73313e-08	4.43396e-07		NCOA5	-0.265305	5.79579	16.196	8.6893e-05	0.00117086		RP11.325L7.1	-0.968972	-1.48028	28.4731	1.66908e-07	4.27005e-06		SPOCK2	1.17921	5.80098	17.5764	4.60865e-05	0.000620914
PBRM1	-0.514942	7.14337	33.2205	1.73548e-08	4.43733e-07		MIR2355	0.987188	-0.702624	16.1929	8.70215e-05	0.00117189		AC015969.3	1.91011	-2.78107	28.4709	1.67083e-07	4.27005e-06		DUSP2	1.14371	4.99077	17.5737	4.61074e-05	0.000620914
DUSP8	1.96724	3.35257	33.2232	1.74065e-08	4.44792e-07		MYO1E	1.07454	3.53591	16.1914	8.71071e-05	0.00117235		UBE2C	1.2163	3.77545	28.4733	1.67104e-07	4.27005e-06		ANKRD11	-0.35905	8.1581	17.5608	4.63314e-05	0.000623561
KYAT1	-0.708192	2.25177	33.2047	1.74845e-08	4.46518e-07		CYB5B	-0.329062	6.06898	16.1873	8.72558e-05	0.00117365		SLC24A2	1.75835	-3.96261	28.4618	1.67812e-07	4.28559e-06		LOC100506274	1.66285	-1.63126	17.5569	4.64188e-05	0.000624366
RP13.492C18.2	1.56005	-4.22066	47.6213	1.75284e-08	4.47375e-07		TMEM86A	0.922329	1.49012	16.1839	8.73986e-05	0.00117488		CSPG4P13	-4.82079	-0.325112	28.4654	1.68e-07	4.28702e-06		SYN2	1.44852	1.35771	17.5539	4.64838e-05	0.000624583
BTG3	1.14659	4.35869	33.1867	1.76615e-08	4.50504e-07		ZNF410	-0.262483	5.81677	16.1636	8.8258e-05	0.00118572		HECW1	1.80962	-3.82063	28.4586	1.68068e-07	4.28702e-06		RGS1	1.59466	4.29924	17.559	4.64901e-05	0.000624583
PPP1R14A	1.96365	0.480772	33.1611	1.78753e-08	4.55688e-07		FLJ22184	1.05957	0.398159	16.1579	8.84992e-05	0.00118826		GRAMD4P8	-3.07898	-3.68397	28.4568	1.68214e-07	4.28822e-06		SLAMF1	1.23121	2.06789	17.5519	4.65281e-05	0.000624605
B4GALT1	0.818887	7.46669	33.1523	1.79259e-08	4.56706e-07		TOMM5	-0.442064	4.84863	16.1554	8.86061e-05	0.00118899		SDR42E1	1.5788	-0.664028	28.4399	1.69582e-07	4.32053e-06		MB	1.78091	-1.73044	17.551	4.65469e-05	0.000624605
KLHDC8A	2.27049	-0.993616	33.1457	1.80126e-08	4.58476e-07		FREM3	1.05612	-0.240828	16.1524	8.87316e-05	0.00118938		RP11.465N4.4	1.73889	-4.17077	38.2958	1.71196e-07	4.35906e-06		PPP2R1B	0.457029	5.67395	17.5481	4.66112e-05	0.000625097
TDRD6	1.89362	-3.22289	33.1412	1.80167e-08	4.58476e-07		LINC00574	1.0692	-1.62095	16.1516	8.87683e-05	0.00118938		DEPDC1	1.33688	2.4294	28.3417	1.77787e-07	4.52421e-06		LRRC23	-0.671053	3.33514	17.5459	4.66592e-05	0.000625372
CTD.2369P2.2	1.11436	0.536202	33.1397	1.80293e-08	4.58528e-07		SPEM1	1.27931	-2.13681	16.151	8.87929e-05	0.00118938		DAPL1	-3.10919	-1.02136	28.3182	1.79852e-07	4.57404e-06		CT45A5	-6.94985	1.46232	17.5492	4.67071e-05	0.000625643
RP11.757F18.5	1.82813	-3.31636	33.1215	1.81852e-08	4.62218e-07		POLD2	-0.552778	6.07811	16.1426	8.91513e-05	0.00119348		CNOT8	-0.522506	6.84467	28.3115	1.80348e-07	4.58129e-06		HUS1	-0.384203	5.30234	17.529	4.70331e-05	0.000629507
TIMMDC1	-0.782673	5.01939	33.1171	1.82225e-08	4.62893e-07		RETSAT	-0.423024	5.3429	16.1395	8.92857e-05	0.00119457		YBX2	1.885	-1.70661	28.3115	1.8035e-07	4.58129e-06		PSG10P	1.71266	-2.28355	17.5282	4.70512e-05	0.000629507
TUFT1	1.3425	1.48137	33.0995	1.83746e-08	4.66481e-07		BMP1	-0.71772	5.78586	16.1301	8.96912e-05	0.00119929		MTND1P5	2.0509	-4.2092	62.1195	1.81418e-07	4.6057e-06		KLHL13	-2.23763	3.4718	17.5166	4.73728e-05	0.000633198
NIPAL2	-0.956597	5.29027	33.0943	1.842e-08	4.67356e-07		WDR73	-0.311534	5.50624	16.128	8.97816e-05	0.00119979		TESC	1.17708	5.00785	28.2833	1.83212e-07	4.6485e-06		SNORA67	-0.868283	3.7024	17.513	4.7392e-05	0.000633198
SANBR	-0.910512	3.68539	33.0922	1.84384e-08	4.67547e-07		ALG1	-0.399647	3.59743	16.1243	8.99417e-05	0.00120095		PHPT1	-0.638075	4.96965	28.2705	1.83925e-07	4.66385e-06		DCUN1D5	0.448324	5.45998	17.5121	4.74109e-05	0.000633198
OGFOD3	-0.485601	4.19679	33.0869	1.8484e-08	4.68429e-07		CLK2	-0.348884	6.16925	16.1225	9.00182e-05	0.00120095		RP11.187C18.4	1.45495	-1.86609	28.2616	1.84711e-07	4.68102e-06		SLC43A1	0.640865	6.05423	17.503	4.76163e-05	0.000635567
GTF2I	-0.517681	6.62266	33.0571	1.87458e-08	4.74625e-07		ABCD2	1.0695	1.39498	16.1215	9.00598e-05	0.00120095		MIR125A	1.76396	-4.1821	40.5404	1.84931e-07	4.68383e-06		IFITM3	1.59987	5.9798	17.504	4.77155e-05	0.000636516
SLC25A20	-0.878575	4.86259	33.0566	1.87506e-08	4.74625e-07		REX1BD	-0.696775	4.31411	16.121	9.00808e-05	0.00120095		NRP2	1.8264	1.4987	28.2587	1.8531e-07	4.69066e-06		UBR4	0.500837	9.29155	17.4961	4.77705e-05	0.000636709
RP11.665N17.4	1.78182	-3.12278	33.0482	1.88246e-08	4.76219e-07		C16orf91	-0.426741	2.7074	16.1094	9.05855e-05	0.00120697		AC104534.2	2.24204	-3.46256	28.2473	1.85987e-07	4.70504e-06		SLC39A11	-1.14508	5.93716	17.4972	4.77862e-05	0.000636709
NMU	2.42365	-0.601773	33.0515	1.8847e-08	4.76504e-07		RPS8	-0.517449	9.60391	16.1068	9.06984e-05	0.00120777		NBR2	-0.677042	2.59477	28.2346	1.8712e-07	4.73091e-06		ZNF761	0.57299	5.14541	17.4886	4.7941e-05	0.000638396
RP11.498E2.9	1.19968	-1.32508	33.0252	1.90307e-08	4.80867e-07		ABCA9	1.48261	2.53315	16.0954	9.12641e-05	0.00121459		EEF1A1	-0.518695	11.0297	28.2242	1.88059e-07	4.75186e-06		AGXT	-3.71613	0.576684	17.4806	4.8172e-05	0.000641095
CHST7	1.1154	2.70969	33.0225	1.90544e-08	4.81182e-07		CHRNA6	-3.3465	1.68902	16.0845	9.18506e-05	0.00122167		PPIF	0.787642	6.64475	28.2153	1.88859e-07	4.76928e-06		LOC283440	-1.22182	0.120347	17.4705	4.83541e-05	0.000643141
ERN1	0.689488	5.72574	33.0188	1.90879e-08	4.81504e-07		NT5C	-0.642428	4.57524	16.0743	9.21282e-05	0.00122464		RPL32P3	-0.679646	4.45937	28.2048	1.89815e-07	4.79059e-06		SLC18B1	1.20892	2.69237	17.4597	4.86011e-05	0.000646047
LINC00964	1.80344	-2.94146	33.0186	1.90895e-08	4.81504e-07		RAB5B	-0.516472	7.68274	16.0709	9.22808e-05	0.00122595		ATP5MC2	-0.405261	7.65051	28.1846	1.91659e-07	4.83431e-06		RSF1	0.372321	6.42324	17.4449	4.89419e-05	0.000650196
ZNF324B	-0.74867	2.28733	33.0111	1.91574e-08	4.82934e-07		MGAT2	-0.361826	5.91183	16.0694	9.23459e-05	0.0012261		CARF	-0.713016	4.33654	28.1422	1.95602e-07	4.93086e-06		CXCR5	1.21538	1.85846	17.4417	4.90165e-05	0.000650805
AP001258.4	-1.06178	1.27472	33.0026	1.9235e-08	4.84605e-07		TMCO1	-0.289085	6.30867	16.0629	9.26348e-05	0.00122811		LINC00482	-3.37155	2.40128	28.085	2.01679e-07	5.08109e-06		HAUS4	-0.623301	5.85048	17.4377	4.9109e-05	0.000651651
ACBD4	-0.654207	3.57804	32.9553	1.96695e-08	4.9526e-07		TRAPPC1	-0.570148	6.34757	16.0625	9.26503e-05	0.00122811		LRRC32	2.01299	1.71328	28.0501	2.04964e-07	5.16081e-06		TGFBR3	1.1951	3.16029	17.4166	4.96028e-05	0.000657818
RP5.837I24.1	0.815925	1.81891	32.9513	1.97062e-08	4.95799e-07		NMRAL1	-0.451182	4.93241	16.0623	9.26597e-05	0.00122811		KLHL35	1.26714	-0.0530214	28.0293	2.06485e-07	5.19609e-06		ACVR2A	0.99242	2.50212	17.409	4.97806e-05	0.000659789
PDLIM7	0.819484	6.11322	32.9505	1.97139e-08	4.95799e-07		ARSJ	0.911815	-1.20248	16.052	9.31215e-05	0.00123351		NRARP	1.33496	1.98289	28.0206	2.07349e-07	5.21476e-06		MGAT4C	1.71836	-2.32066	17.4073	4.98223e-05	0.000659956
FCF1P2	-1.01516	1.90183	32.945	1.97648e-08	4.96533e-07		EPDR1	-0.78987	5.30452	16.0482	9.32936e-05	0.00123506		AC073464.11	1.40229	-4.27045	89.8227	2.07721e-07	5.21802e-06		HAR1B	1.49193	-2.03502	17.4018	4.9951e-05	0.000661274
CHST4	-4.22178	-2.20813	32.9468	1.97662e-08	4.96533e-07		FGF16	1.70457	-1.87004	16.0406	9.36345e-05	0.0012385		CRISP1	1.62395	-4.26674	105.418	2.07721e-07	5.21802e-06		TLK2	-0.347366	5.28641	17.4001	4.99924e-05	0.000661436
NOMO3	-0.693113	4.60695	32.9427	1.97866e-08	4.96755e-07		HES1	1.4611	0.585582	16.0399	9.36662e-05	0.0012385		PHKA1	1.82621	1.41422	28.008	2.08976e-07	5.24648e-06		ARHGAP39	1.26511	0.722935	17.3988	5.00233e-05	0.000661457
RP1.170O19.14	-4.27211	-2.98042	32.9168	2.00303e-08	5.0258e-07		UQCC3	-0.447855	3.22335	16.0387	9.37171e-05	0.0012385		GABBR2	1.58249	-4.08468	27.9795	2.11486e-07	5.30641e-06		HOXA11.AS	-4.27873	1.30627	17.3936	5.02424e-05	0.000663718
NUP98	0.482317	7.43724	32.9145	2.0052e-08	5.02831e-07		ARL4C	0.85716	5.04839	16.0383	9.38001e-05	0.00123855		PLVAP	1.6974	1.13993	27.9722	2.12414e-07	5.32658e-06		ERI1	0.556764	5.60091	17.3886	5.02639e-05	0.000663718
CENPT	-0.44674	5.90998	32.9068	2.01244e-08	5.04353e-07		CCDC103	-0.933836	0.495841	16.0362	9.38304e-05	0.00123855		EEF2	-0.524418	11.9817	27.9585	2.13624e-07	5.35379e-06		PLA2G12A	0.622068	4.84455	17.3878	5.02821e-05	0.000663718
MAN1B1	-0.34956	6.01794	32.8995	2.01942e-08	5.05807e-07		ZMIZ2	-0.51564	7.32146	16.0348	9.38935e-05	0.00123866		CTB.175P5.4	2.05496	-3.14831	27.9548	2.14008e-07	5.3603e-06		PLSCR4	2.16473	2.0417	17.3738	5.07109e-05	0.000668634
COA4	-0.666313	4.14515	32.8933	2.02537e-08	5.06925e-07		FNDC3B	-0.854911	8.26542	16.0303	9.41245e-05	0.00124099		PROB1	-0.977063	0.88154	27.9421	2.15318e-07	5.38998e-06		TPK1	-1.17296	3.53383	17.3698	5.07136e-05	0.000668634
AC116366.6	1.59344	3.84522	32.8998	2.02624e-08	5.06925e-07		OR4K15	1.36419	-2.47615	16.3179	9.42475e-05	0.00124124		CTC.304I17.5	1.82468	-3.88497	27.9331	2.16246e-07	5.41004e-06		TMEM105	-3.4877	2.419	17.3673	5.08764e-05	0.000670391
RP11.45A12.1	1.56559	-4.1514	32.8881	2.03032e-08	5.07569e-07		LOC100128590	1.6086	0.635181	16.0275	9.42532e-05	0.00124124		IFI6	1.2549	5.55637	27.9373	2.16423e-07	5.41134e-06		MNT	-0.53754	6.31462	17.3449	5.13152e-05	0.000675779
SMYD2	-0.608595	4.26835	32.8872	2.03117e-08	5.07569e-07		COL1A2	1.73416	3.05054	16.0278	9.43921e-05	0.00124234		EID2B	-0.608302	1.32461	27.927	2.16881e-07	5.41964e-06		SLC13A4	-0.923531	3.18284	17.3429	5.13645e-05	0.000676036
FGF10.AS1	-4.50887	-2.81411	32.7869	2.1306e-08	5.32107e-07		HMG20B	-0.491403	5.89069	16.0181	9.46545e-05	0.00124508		AC010904.1	1.37037	-2.86849	27.9195	2.17662e-07	5.43599e-06		PLIN3	-0.611711	7.02959	17.3385	5.14704e-05	0.000676778
C10orf71.AS1	1.73315	-4.24971	98.1298	2.13629e-08	5.32958e-07		ALPK2	0.913319	-0.40607	16.0055	9.52294e-05	0.00125112		AMPD3	0.897508	5.96103	27.9053	2.19324e-07	5.47432e-06		MIR2681	1.7912	-2.69143	60.1901	5.14807e-05	0.000676778
AVEN	-0.783673	3.17215	32.7802	2.13649e-08	5.32958e-07		HOXC11	1.1386	-1.40763	16.0053	9.52352e-05	0.00125112		AC007880.1	-1.83257	-0.861494	27.8982	2.19901e-07	5.48553e-06		MON1B	-0.497948	6.34388	17.3345	5.15695e-05	0.000677552
AC007551.3	-0.786473	1.89778	32.7749	2.14191e-08	5.33999e-07		UQCRQ	-0.480539	4.85965	16.0044	9.52798e-05	0.00125112		RP1.35C21.1	-4.98722	-0.141373	27.9009	2.20242e-07	5.49086e-06		PAQR9	1.98169	0.538085	17.3326	5.16486e-05	0.00067799
FAAP100	-0.539676	5.4662	32.7726	2.14423e-08	5.34268e-07		SH3RF2	1.0162	-1.38713	16.0022	9.53812e-05	0.00125173		CCNG1	-0.755592	6.91151	27.8851	2.2129e-07	5.51378e-06		CA2	1.53868	6.26558	17.3359	5.16626e-05	0.00067799
HIPK2	0.819889	7.08045	32.7621	2.15511e-08	5.36667e-07		TAS2R30	1.05138	1.28649	16.0009	9.5437e-05	0.00125173		HMX2	-6.43556	-0.566729	27.879	2.22669e-07	5.54375e-06		LIG3	-0.436897	6.12168	17.3161	5.2019e-05	0.000682272
ATRN	-0.554999	6.02328	32.7543	2.16283e-08	5.3828e-07		SAMD3	1.02233	2.75942	15.9926	9.58201e-05	0.00125462		TATDN1P1	-0.539771	2.74658	27.8714	2.2275e-07	5.54375e-06		MBNL2	0.764855	5.62471	17.3142	5.20671e-05	0.000682507
IVD	-0.638397	5.5917	32.7302	2.18761e-08	5.44132e-07		TMEM132E	0.891479	-0.307127	15.9925	9.58247e-05	0.00125462		IQCJ.SCHIP1	1.39022	-0.319201	27.8654	2.23387e-07	5.55351e-06		HHAT	-0.951659	3.42873	17.297	5.24917e-05	0.000687674
GCNT7	1.54743	-4.12008	32.7229	2.1952e-08	5.45705e-07		TMED1	-0.396235	4.45447	15.9923	9.58364e-05	0.00125462		CHEK1	0.783208	4.47766	27.8653	2.23401e-07	5.55351e-06		ZNF354C	1.43723	2.14217	17.2833	5.28347e-05	0.000691768
IFIT3	1.52122	5.59551	32.7258	2.20137e-08	5.46605e-07		PKD1L1	0.719589	0.365809	15.9907	9.59091e-05	0.00125462		PLLP	1.60188	-2.46039	27.8596	2.24014e-07	5.56262e-06		ARL11	-0.642909	5.13735	17.2747	5.3051e-05	0.000694198
SLC35C1	-0.825003	4.00404	32.7162	2.20209e-08	5.46605e-07		TMEM208	-0.405792	3.58986	15.9901	9.59343e-05	0.00125462		FAM83E	1.11221	-2.57192	27.8595	2.24026e-07	5.56262e-06		TTC13	0.519532	4.86768	17.2712	5.31377e-05	0.000694932
C5orf15	-0.608307	5.64662	32.7157	2.20264e-08	5.46605e-07		CLTCL1	-2.34474	5.91887	15.9912	9.60669e-05	0.00125473		PTGES	2.15154	0.830589	27.8547	2.25074e-07	5.58541e-06		MIR221	-1.28272	2.71243	17.2627	5.3352e-05	0.000697332
BCAT2	-0.77532	3.57013	32.7088	2.2098e-08	5.48065e-07		KLKP1	1.49915	-2.24564	15.9867	9.60935e-05	0.00125473		LINC01108	-5.02803	0.776786	27.8349	2.27433e-07	5.6407e-06		GK5	-0.465606	5.66031	17.2549	5.35511e-05	0.000699382
ZNF687	0.524819	6.25367	32.7046	2.21426e-08	5.48855e-07		ZNF513	-0.558476	4.41192	15.9864	9.61088e-05	0.00125473		TTC37	-0.548431	6.35134	27.8164	2.28706e-07	5.66901e-06		ARHGEF17	1.24364	6.33482	17.2593	5.35706e-05	0.000699382
ATIC	-0.63934	5.97597	32.6965	2.22276e-08	5.50645e-07		C1GALT1C1	-0.430979	4.61495	15.975	9.66357e-05	0.00126075		LAMB3	1.88798	2.80994	27.8063	2.30495e-07	5.71007e-06		NHSL1	-1.165	3.54105	17.2439	5.38293e-05	0.000702355
LMLN	-1.1063	3.12326	32.6803	2.23975e-08	5.54535e-07		GPI	-0.622236	8.31934	15.974	9.66812e-05	0.00126075		SERP2	1.51809	-2.23451	27.7929	2.31306e-07	5.72685e-06		DPY19L1P1	-0.627263	3.63105	17.2425	5.38659e-05	0.000702427
IL6R.AS1	1.14873	-2.00004	32.6768	2.24354e-08	5.55152e-07		PSME4	0.327197	7.19824	15.9662	9.70472e-05	0.00126474		EIF3K	-0.391136	6.97337	27.7906	2.31565e-07	5.72996e-06		DBI	-0.943299	5.9092	17.2337	5.40902e-05	0.000704946
KIAA0753	-0.470198	4.31144	32.6752	2.24525e-08	5.55258e-07		LAIR1	-0.617461	8.56102	15.9651	9.70988e-05	0.00126474		CCDC85C	1.33019	1.92849	27.7889	2.31756e-07	5.73001e-06		PDXDC2P	-0.421284	5.27401	17.2221	5.43899e-05	0.000708444
SDHAF1	-0.580644	2.80473	32.6718	2.24878e-08	5.55811e-07		COL9A2	-1.48459	4.91405	15.962	9.74254e-05	0.00126827		KEL	2.00312	3.71053	27.7954	2.31833e-07	5.73001e-06		MMP19	-2.58354	3.81665	17.219	5.46048e-05	0.000710399
HMBS	1.17477	4.65074	32.669	2.25666e-08	5.57437e-07		RTN4R	-1.52141	4.1224	15.9553	9.76927e-05	0.00127101		RP11.58B17.2	1.66867	-4.16052	29.8125	2.34951e-07	5.80372e-06		MICAL3	0.775955	6.20297	17.2131	5.46225e-05	0.000710399
RPS16P5	1.43703	-1.08897	32.6523	2.26967e-08	5.60329e-07		COX10	-0.318234	4.51829	15.9458	9.80053e-05	0.00127374		LARS1	-0.721751	7.17502	27.7577	2.35253e-07	5.80787e-06		TNR	1.49971	-0.276311	17.2126	5.4634e-05	0.000710399
PGAP4	2.35369	-0.499354	32.6442	2.28423e-08	5.636e-07		GTPBP3	-0.473327	4.43327	15.9456	9.80143e-05	0.00127374		FGF16	1.99561	-2.2988	27.7428	2.36946e-07	5.8463e-06		TXNDC15	-0.420924	5.12764	17.2106	5.46861e-05	0.000710669
SURF2	-0.47996	3.04175	32.6338	2.2896e-08	5.64601e-07		SULT1A1	-0.744437	5.47939	15.9424	9.81626e-05	0.00127493		RPL12	-0.62119	8.2072	27.7175	2.39837e-07	5.91424e-06		RORC	1.14743	0.10837	17.205	5.48306e-05	0.000712137
TRIM27	-0.684466	5.78728	32.6279	2.29594e-08	5.65841e-07		B4GALT2	-0.903348	4.29089	15.938	9.83714e-05	0.00127691		RP13.379O24.3	1.60278	-4.22808	50.8817	2.40903e-07	5.93713e-06		CBLN3	0.986854	1.00072	17.2002	5.49574e-05	0.000713376
DHTKD1	-0.764996	5.29615	32.6207	2.30379e-08	5.67275e-07		MATN4	-2.87101	1.11077	15.9349	9.86311e-05	0.00127955		VDAC1	-0.529434	6.17564	27.6987	2.42011e-07	5.96101e-06		KCNE5	-5.35781	4.91701	17.1987	5.51321e-05	0.000715234
[truncated: 41,260 more rows]
