# Supplementary material for: Machine learning analysis of gene expression reveals TP53 Mutant-like AML with wild type TP53 and poor prognosis
Source: Blood Cancer J. 2024 May 14;14(1):80. doi: 10.1038/s41408-024-01061-3 (PMC11094182; doi:10.1038/s41408-024-01061-3)
Supplement: Supplementary file 15 — Supplemental Table S14 [file 41408_2024_1061_MOESM15_ESM.xlsx]

## Sheet: S14 GSEA 
Supplementary Table S14. Gene set enrichment analysis (GSEA) and shared biological pathway categories between TP53Mut vs. TP53WT and TP53Mut-like vs. TP53WT cases.
*0 represents FDR<0.01
GSEA TP53Mut vs. WT (Beat AML and TCGA LAML)						GSEA TP53Mut-like vs. WT (Beat AML and TCGA LAML)
	NES BEAT	FDR* Beat	NES TCGA	FDR* TCGA			NES BEAT	FDR* Beat	NES TCGA	FDR* TCGA
HALLMARK_TNFA_SIGNALING_VIA_NFKB	4.06	0	1.74	0		HALLMARK_TNFA_SIGNALING_VIA_NFKB	4.06	0	1.74	0
ZHANG_RESPONSE_TO_IKK_INHIBITOR_AND_TNF_UP	3.58	0	1.99	0		ZHANG_RESPONSE_TO_IKK_INHIBITOR_AND_TNF_UP	3.58	0	1.99	0
HALLMARK_INFLAMMATORY_RESPONSE	3.41	0	1.89	0		HALLMARK_INFLAMMATORY_RESPONSE	3.41	0	1.89	0
HALLMARK_INTERFERON_GAMMA_RESPONSE	3.16	0	2.49	0		HALLMARK_INTERFERON_GAMMA_RESPONSE	3.16	0	2.49	0
HALLMARK_INTERFERON_ALPHA_RESPONSE	2.92	0	2.62	0		HALLMARK_INTERFERON_ALPHA_RESPONSE	2.92	0	2.62	0
HINATA_NFKB_TARGETS_FIBROBLAST_UP	2.92	0	1.42	0.09		HINATA_NFKB_TARGETS_FIBROBLAST_UP	2.92	0	1.42	0.09
HINATA_NFKB_TARGETS_KERATINOCYTE_UP	2.8	0	2	0		HINATA_NFKB_TARGETS_KERATINOCYTE_UP	2.8	0	2	0
SANA_TNF_SIGNALING_UP	2.75	0	2.79	0		SANA_TNF_SIGNALING_UP	2.75	0	2.79	0
HALLMARK_IL6_JAK_STAT3_SIGNALING	2.51	0	1.55	0.03		HALLMARK_IL6_JAK_STAT3_SIGNALING	2.51	0	1.55	0.03
P53_DN.V1_UP	2.42	0	1.43	0.02		P53_DN.V1_UP	2.42	0	1.43	0.02
Top HSC	2.18	0	2.26	0		Top HSC	2.18	0	2.26	0
GOBP_RESPONSE_TO_TUMOR_NECROSIS_FACTOR	2.18	0	1.28	0.08		GOBP_RESPONSE_TO_TUMOR_NECROSIS_FACTOR	2.18	0	1.28	0.08
REACTOME_INTERLEUKIN_6_SIGNALING	2.18	0	1.59	0.08		REACTOME_INTERLEUKIN_6_SIGNALING	2.18	0	1.59	0.08
P53_DN.V2_UP	2.18	0	1.88	0		P53_DN.V2_UP	2.18	0	1.88	0
KONDO_EZH2_TARGETS	1.99	0	2.04	0		KONDO_EZH2_TARGETS	1.99	0	2.04	0
HSC II	1.94	0	1.31	0.05		HSC II	1.94	0	1.31	0.05
IVANOVA_HEMATOPOIESIS_STEM_CELL	1.89	0	1.98	0		IVANOVA_HEMATOPOIESIS_STEM_CELL	1.89	0	1.98	0
BOQUEST_STEM_CELL_UP	1.88	0	2.45	0		BOQUEST_STEM_CELL_UP	1.88	0	2.45	0
EPPERT_HSC_R	1.86	0	1.74	0		EPPERT_HSC_R	1.86	0	1.74	0
MOHANKUMAR_HOXA1_TARGETS_UP	-1.36	0.01	-2.08	0		MOHANKUMAR_HOXA1_TARGETS_UP	-1.36	0.01	-2.08	0
HALLMARK_GLYCOLYSIS	-1.39	0.04	-2.01	0		HALLMARK_GLYCOLYSIS	-1.39	0.04	-2.01	0
BIOCARTA_MITOCHONDRIA_PATHWAY	-1.54	0.06	-2.03	0		BIOCARTA_MITOCHONDRIA_PATHWAY	-1.54	0.06	-2.03	0
REACTOME_TP53_REGULATES_TRANSCRIPTION_OF_DNA_REPAIR_GENES	-1.54	0.04	-2.41	0		REACTOME_TP53_REGULATES_TRANSCRIPTION_OF_DNA_REPAIR_GENES	-1.54	0.04	-2.41	0
TP53_proteosome_205sig_dn	-1.63	0	-2.31	0		TP53_proteosome_205sig_dn	-1.63	0	-2.31	0
GOBP_FATTY_ACID_BETA_OXIDATION_USING_ACYL_COA_DEHYDROGENASE	-1.67	0.05	-2.09	0		GOBP_FATTY_ACID_BETA_OXIDATION_USING_ACYL_COA_DEHYDROGENASE	-1.67	0.05	-2.09	0
LU_EZH2_TARGETS_UP	-1.71	0	-2.58	0		LU_EZH2_TARGETS_UP	-1.71	0	-2.58	0
DANG_MYC_TARGETS_UP	-1.85	0	-3.26	0		DANG_MYC_TARGETS_UP	-1.85	0	-3.26	0
GOBP_MITOCHONDRIAL_DNA_METABOLIC_PROCESS	-1.85	0.01	-2.2	0		GOBP_MITOCHONDRIAL_DNA_METABOLIC_PROCESS	-1.85	0.01	-2.2	0
GOBP_MITOCHONDRIAL_TRANSCRIPTION	-1.97	0.01	-1.86	0.02		GOBP_MITOCHONDRIAL_TRANSCRIPTION	-1.97	0.01	-1.86	0.02
KEGG_OXIDATIVE_PHOSPHORYLATION	-2.16	0	-3.3	0		KEGG_OXIDATIVE_PHOSPHORYLATION	-2.16	0	-3.3	0
GOBP_OXIDATIVE_PHOSPHORYLATION	-2.26	0	-3.24	0		GOBP_OXIDATIVE_PHOSPHORYLATION	-2.26	0	-3.24	0
HALLMARK_MYC_TARGETS_V1	-2.35	0	-3.69	0		HALLMARK_MYC_TARGETS_V1	-2.35	0	-3.69	0
HALLMARK_MYC_TARGETS_V2	-2.49	0	-3.21	0		HALLMARK_MYC_TARGETS_V2	-2.49	0	-3.21	0
GOBP_REGULATION_OF_MITOCHONDRIAL_GENE_EXPRESSION	-2.56	0	-2.55	0		GOBP_REGULATION_OF_MITOCHONDRIAL_GENE_EXPRESSION	-2.56	0	-2.55	0
HALLMARK_OXIDATIVE_PHOSPHORYLATION	-3	0	-4.03	0		HALLMARK_OXIDATIVE_PHOSPHORYLATION	-3	0	-4.03	0
GOBP_MITOCHONDRIAL_TRANSLATION	-3.36	0	-3.2	0		GOBP_MITOCHONDRIAL_TRANSLATION	-3.36	0	-3.2	0
GOBP_MITOCHONDRIAL_GENE_EXPRESSION	-3.41	0	-3.3	0		GOBP_MITOCHONDRIAL_GENE_EXPRESSION	-3.41	0	-3.3	0
REACTOME_MITOCHONDRIAL_TRANSLATION	-3.55	0	-3.64	0		REACTOME_MITOCHONDRIAL_TRANSLATION	-3.55	0	-3.64	0
HALLMARK_HEME_METABOLISM	3.49	0	1.76	0		HALLMARK_HEME_METABOLISM	3.49	0	1.76	0
NAGASHIMA_NRG1_SIGNALING_UP	3.37	0	1.51	0.01		NAGASHIMA_NRG1_SIGNALING_UP	3.37	0	1.51	0.01
DAUER_STAT3_TARGETS_UP	2.75	0	2.1	0		DAUER_STAT3_TARGETS_UP	2.75	0	2.1	0
HALLMARK_KRAS_SIGNALING_UP	2.46	0	2.23	0		HALLMARK_KRAS_SIGNALING_UP	2.46	0	2.23	0
KEGG_JAK_STAT_SIGNALING_PATHWAY	2.33	0	1.8	0		KEGG_JAK_STAT_SIGNALING_PATHWAY	2.33	0	1.8	0
BIOCARTA_TGFB_PATHWAY	2.32	0	1.76	0.05		BIOCARTA_TGFB_PATHWAY	2.32	0	1.76	0.05
REACTOME_SIGNALING_BY_PDGF	2.31	0	1.61	0.03		REACTOME_SIGNALING_BY_PDGF	2.31	0	1.61	0.03
HALLMARK_ALLOGRAFT_REJECTION	2.21	0	1.94	0		HALLMARK_ALLOGRAFT_REJECTION	2.21	0	1.94	0
REACTOME_PI_3K_CASCADE_FGFR4	2.2	0	1.94	0.01		REACTOME_PI_3K_CASCADE_FGFR4	2.2	0	1.94	0.01
GOBP_MAPK_CASCADE	2.19	0	1.64	0		GOBP_MAPK_CASCADE	2.19	0	1.64	0
WP_RAS_SIGNALING	2.19	0	1.38	0.03		WP_RAS_SIGNALING	2.19	0	1.38	0.03
WP_PI3KAKT_SIGNALING_PATHWAY	2.19	0	1.57	0		WP_PI3KAKT_SIGNALING_PATHWAY	2.19	0	1.57	0
REACTOME_PI3K_AKT_SIGNALING_IN_CANCER	2.18	0	1.74	0		REACTOME_PI3K_AKT_SIGNALING_IN_CANCER	2.18	0	1.74	0
REACTOME_PI_3K_CASCADE_FGFR2	2.1	0	2.03	0		REACTOME_PI_3K_CASCADE_FGFR2	2.1	0	2.03	0
KEGG_TGF_BETA_SIGNALING_PATHWAY	2.07	0	1.66	0.01		KEGG_TGF_BETA_SIGNALING_PATHWAY	2.07	0	1.66	0.01
PID_INTEGRIN1_PATHWAY	2.01	0	2.23	0		PID_INTEGRIN1_PATHWAY	2.01	0	2.23	0
PID_IL23_PATHWAY	2	0	2.06	0		PID_IL23_PATHWAY	2	0	2.06	0
SWEET_KRAS_TARGETS_UP	2	0	2.05	0		SWEET_KRAS_TARGETS_UP	2	0	2.05	0
GOBP_REGULATION_OF_WNT_SIGNALING_PATHWAY	1.99	0	1.61	0		GOBP_REGULATION_OF_WNT_SIGNALING_PATHWAY	1.99	0	1.61	0
HALLMARK_HEDGEHOG_SIGNALING	1.97	0	1.9	0.01		HALLMARK_HEDGEHOG_SIGNALING	1.97	0	1.9	0.01
BIOCARTA_TOB1_PATHWAY	1.94	0.01	1.9	0.02		BIOCARTA_TOB1_PATHWAY	1.94	0.01	1.9	0.02
GOBP_ERBB_SIGNALING_PATHWAY	1.93	0	1.65	0.01		GOBP_ERBB_SIGNALING_PATHWAY	1.93	0	1.65	0.01
GOBP_REGULATION_OF_MAP_KINASE_ACTIVITY	1.87	0	1.56	0.01		GOBP_REGULATION_OF_MAP_KINASE_ACTIVITY	1.87	0	1.56	0.01
PID_IL2_STAT5_PATHWAY	1.83	0.01	1.55	0.07		PID_IL2_STAT5_PATHWAY	1.83	0.01	1.55	0.07
HALLMARK_KRAS_SIGNALING_DN	1.76	0	2.12	0		HALLMARK_KRAS_SIGNALING_DN	1.76	0	2.12	0
GOBP_STEM_CELL_PROLIFERATION	1.72	0.01	1.48	0.07		GOBP_STEM_CELL_PROLIFERATION	1.72	0.01	1.48	0.07
KEGG_ALLOGRAFT_REJECTION	1.61	0.05	1.75	0.03		KEGG_ALLOGRAFT_REJECTION	1.61	0.05	1.75	0.03
PID_WNT_SIGNALING_PATHWAY	1.54	0.06	1.94	0.01		PID_WNT_SIGNALING_PATHWAY	1.54	0.06	1.94	0.01
WNT_UP.V1_UP	1.54	0.01	1.5	0.01		WNT_UP.V1_UP	1.54	0.01	1.5	0.01
GOBP_REGULATION_OF_STEM_CELL_PROLIFERATION	1.5	0.07	1.52	0.06		GOBP_REGULATION_OF_STEM_CELL_PROLIFERATION	1.5	0.07	1.52	0.06
WP_OXIDATION_BY_CYTOCHROME_P450	1.5	0.05	1.93	0		WP_OXIDATION_BY_CYTOCHROME_P450	1.5	0.05	1.93	0
GOBP_MRNA_PROCESSING	-1.25	0.06	-2.71	0		GOBP_MRNA_PROCESSING	-1.25	0.06	-2.71	0
IVANOVA_HEMATOPOIESIS_LATE_PROGENITOR	-1.27	0.03	-1.91	0		IVANOVA_HEMATOPOIESIS_LATE_PROGENITOR	-1.27	0.03	-1.91	0
KEGG_RNA_DEGRADATION	-1.51	0.05	-2.29	0		KEGG_RNA_DEGRADATION	-1.51	0.05	-2.29	0
HALLMARK_PEROXISOME	-1.71	0	-2.06	0		HALLMARK_PEROXISOME	-1.71	0	-2.06	0
GOBP_RECOMBINATIONAL_REPAIR	-1.71	0	-1.97	0		GOBP_RECOMBINATIONAL_REPAIR	-1.71	0	-1.97	0
GOBP_TRANSLATIONAL_TERMINATION	-1.86	0.01	-2.26	0		GOBP_TRANSLATIONAL_TERMINATION	-1.86	0.01	-2.26	0
PARENT_MTOR_SIGNALING_UP	-1.97	0	-1.94	0		PARENT_MTOR_SIGNALING_UP	-1.97	0	-1.94	0
HALLMARK_DNA_REPAIR	-2.05	0	-3.15	0		HALLMARK_DNA_REPAIR	-2.05	0	-3.15	0
GOBP_MITOCHONDRIAL_ELECTRON_TRANSPORT_NADH_TO_UBIQUINONE	-2.16	0	-2.94	0		GOBP_MITOCHONDRIAL_ELECTRON_TRANSPORT_NADH_TO_UBIQUINONE	-2.16	0	-2.94	0
KEGG_RIBOSOME	-2.17	0	-3.57	0		KEGG_RIBOSOME	-2.17	0	-3.57	0
KEGG_PEROXISOME	-2.21	0	-2.13	0		KEGG_PEROXISOME	-2.21	0	-2.13	0
IVANOVA_HEMATOPOIESIS_EARLY_PROGENITOR	-2.57	0	-2.65	0		IVANOVA_HEMATOPOIESIS_EARLY_PROGENITOR	-2.57	0	-2.65	0
GOBP_RIBOSOME_BIOGENESIS	-3.09	0	-3.56	0		GOBP_RIBOSOME_BIOGENESIS	-3.09	0	-3.56	0
