# Supplementary material for: Machine learning analysis of gene expression reveals TP53 Mutant-like AML with wild type TP53 and poor prognosis
Source: Blood Cancer J. 2024 May 14;14(1):80. doi: 10.1038/s41408-024-01061-3 (PMC11094182; doi:10.1038/s41408-024-01061-3)
Supplement: Supplementary file 16 — Supplemental Table S15 [file 41408_2024_1061_MOESM16_ESM.xlsx]

## Sheet: S15. IPA UpReg analysis
Supplementary Table S15. IPA Upstream Regulator Analysis
Upstream Regulator	Mut-like vs WT	Mut vs. WT
TNF	Activated	Activated
IL1B	Activated	Activated
IFNG	Activated	Activated
TGFB1	Activated	Activated
STAT3	Activated	Activated
NFkB..complex.	Activated	Activated
IL6	Activated	Activated
TREM1	Activated	Activated
IL2	Activated	Activated
Vegf	Activated	Activated
STING1	Activated	Activated
SP1	Activated	Activated
STAT1	Activated	Activated
RIPK2	Activated	Activated
CSF2	Activated	Activated
IL17A	Activated	Activated
Tnf..family.	Activated	Activated
RELA	Activated	Activated
IL33	Activated	Activated
CG	Activated	Activated
Ige	Activated	Activated
AGT	Activated	Activated
NPM1	Activated	Activated
FGF2	Activated	Activated
JUN	Activated	Activated
IL1	Activated	Activated
PDGF.BB	Activated	Activated
OSM	Activated	Activated
MAP2K1	Activated	Activated
FOXC1	Activated	Activated
ERK1.2	Activated	Activated
HGF	Activated	Activated
RRAS2	Activated	Activated
MRTFB	Activated	Activated
MYD88	Activated	Activated
PTH	Activated	Activated
PI3K..family.	Activated	Activated
IL1A	Activated	Activated
SMARCA4	Activated	Activated
AHR	Activated	Activated
TICAM1	Activated	Activated
NFKB1	Activated	Activated
IKBKB	Activated	Activated
P38.MAPK	Activated	Activated
ERK	Activated	Activated
TLR4	Activated	Activated
HIF1A	Activated	Activated
RIGI	Activated	Activated
TNFSF11	Activated	Activated
WNT3A	Activated	Activated
EGF	Activated	Activated
SORL1	Activated	Activated
CD40LG	Activated	Activated
PRKCD	Activated	Activated
GATA1	Activated	Activated
EPAS1	Activated	Activated
APP	Activated	Activated
CSF1	Activated	Activated
EGR1	Activated	Activated
PI3K..complex.	Activated	Activated
MAVS	Activated	Activated
NFKBIA	Activated	Activated
TGM2	Activated	Activated
CHUK	Activated	Activated
F2	Activated	Activated
NOD2	Activated	Activated
Interferon.alpha	Activated	Activated
FCGR2A	Activated	Activated
PRL	Activated	Activated
Map3k7	Activated	Activated
IL.1R	Activated	Activated
BTK	Activated	Activated
VEGFA	Activated	Activated
MAPK8	Activated	Activated
LEP	Activated	Activated
TLR3	Activated	Activated
TLR9	Activated	Activated
CHD1	Activated	Activated
TWIST1	Activated	Activated
IKBKG	Activated	Activated
TLR7	Activated	Activated
G.protein.alpha.i	Activated	Activated
MAPK14	Activated	Activated
YAP1	Activated	Activated
THPO	Activated	Activated
NFATC2	Activated	Activated
MRTFA	Activated	Activated
EDN1	Activated	Activated
RAF1	Activated	Activated
GDF2	Activated	Activated
POU5F1	Activated	Activated
CD44	Activated	Activated
REL	Activated	Activated
cytokine	Activated	Activated
KITLG	Activated	Activated
TASL	Activated	Activated
TEAD3	Activated	Activated
SPI1	Activated	Activated
ADORA3	Activated	Activated
IL7	Activated	Activated
TGFB3	Activated	Activated
TCF7L2	Activated	Activated
IL18	Activated	Activated
NOTCH3	Activated	Activated
SRF	Activated	Activated
TERT	Activated	Activated
NfkB1.RelA	Activated	Activated
TEAD2	Activated	Activated
PTGS2	Activated	Activated
GNAI3	Activated	Activated
DRD2	Activated	Activated
Ap1	Activated	Activated
IFNA2	Activated	Activated
CGAS	Activated	Activated
TRAF3IP2	Activated	Activated
MAP3K14	Activated	Activated
JAK1	Activated	Activated
EIF2AK2	Activated	Activated
HMG20A	Activated	Activated
IL6R	Activated	Activated
CCL11	Activated	Activated
NfkB.RelA	Activated	Activated
IRF1	Activated	Activated
IL3	Activated	Activated
PAF1	Activated	Activated
PTPRJ	Activated	Activated
NFATC1	Activated	Activated
TNFRSF1B	Activated	Activated
MAPK3	Activated	Activated
Stat3.Stat3	Activated	Activated
SS18	Activated	Activated
GIP	Activated	Activated
MEF2A	Activated	Activated
TAC1	Activated	Activated
MAP2K3	Activated	Activated
Lymphotoxin	Activated	Activated
IRF3	Activated	Activated
CD36	Activated	Activated
SAMSN1	Activated	Activated
IFIH1	Activated	Activated
JINK1.2	Activated	Activated
Fcer1	Activated	Activated
SLC15A4	Activated	Activated
LRRFIP2	Activated	Activated
HMGB1	Activated	Activated
JAK2	Activated	Activated
IL17F	Activated	Activated
PRKD1	Activated	Activated
Brd4	Activated	Activated
GPER1	Activated	Activated
NFkB..family.	Activated	Activated
Creb	Activated	Activated
ATF2	Activated	Activated
SRC..family.	Activated	Activated
FGFR1	Activated	Activated
PRKD	Activated	Activated
MAP3K8	Activated	Activated
Nfat..family.	Activated	Activated
ROCK1	Activated	Activated
FOXF1	Activated	Activated
FN1	Activated	Activated
HSPB8	Activated	Activated
CCR2	Activated	Activated
FEV	Activated	Activated
IL27	Activated	Activated
PTN	Activated	Activated
CCL3	Activated	Activated
ESRRA	Activated	Activated
PFKFB3	Activated	Activated
DLX1	Activated	Activated
Ccl2	Activated	Activated
ARNT2	Activated	Activated
ELAVL1	Activated	Activated
FRS3	Activated	Activated
METTL4	Activated	Activated
DUSP1	Inhibted	Inhibted
CITED2	Inhibted	Inhibted
IKZF1	Inhibted	Inhibted
IRGM	Inhibted	Inhibted
RC3H1	Inhibted	Inhibted
Nr1h	Inhibted	Inhibted
USP18	Inhibted	Inhibted
FKBP10	Inhibted	Inhibted
SSTR2	Inhibted	Inhibted
IL1RN	Inhibted	Inhibted
SOX3	Inhibted	Inhibted
STEAP3	Inhibted	Inhibted
SOX1	Inhibted	Inhibted
RNASEH2B	Inhibted	Inhibted
GMNN	Inhibted	Inhibted
MEOX2	Inhibted	Inhibted
IMMT	Inhibted	Inhibted
CISH	Inhibted	Inhibted
Alpha.catenin	Inhibted	Inhibted
SUPT20H	Inhibted	Inhibted
mir.802	Inhibted	Inhibted
COL18A1	Inhibted	Inhibted
GRIN3A	Inhibted	Inhibted
SPRY2	Inhibted	Inhibted
INSIG1	Inhibted	Inhibted
IKZF3	Inhibted	Inhibted
NCOR1	Inhibted	Inhibted
TGFB2.AS1	Inhibted	Inhibted
DDX5	Inhibted	Inhibted
mir.29	Inhibted	Inhibted
YTHDF1	Inhibted	Inhibted
mir.8	Inhibted	Inhibted
DKK1	Inhibted	Inhibted
LACTB	Inhibted	Inhibted
TNFAIP3	Inhibted	Inhibted
Irgm1	Inhibted	Inhibted
SOCS1	Inhibted	Inhibted
RNF5	Inhibted	Inhibted
IL4I1	Inhibted	Inhibted
PSMB11	Inhibted	Inhibted
COX4I1	Inhibted	Inhibted
mir.1	Inhibted	Inhibted
CR1L	Inhibted	Inhibted
