# Supplementary material for: Machine learning analysis of gene expression reveals TP53 Mutant-like AML with wild type TP53 and poor prognosis
Source: Blood Cancer J. 2024 May 14;14(1):80. doi: 10.1038/s41408-024-01061-3 (PMC11094182; doi:10.1038/s41408-024-01061-3)
Supplement: Supplementary file 17 — Supplemental Table S16 [file 41408_2024_1061_MOESM17_ESM.xlsx]

## Sheet: Sheet 1
Supplementary Table S16. 25-gene signature and commonly identified genes across bootstrapping iterations
25-gene signature		Elastic Net Model Iterations
Genes		Gene	Number of times gene appears with nonzero coefficient (in 100 iterations)
CCDC91		FOXI2	55
ACAD10		CHRM3	48
SCAP		WRAP53	48
MRI1		SAMD14	46
TPRN		PROS1	45
DALRD3		UBL7	44
B3GALT6		LAMP3	43
ESYT1		FGD5	42
DMAC2		HEY1	38
GMPR2		HARS1	37
G6PC3		LRRC7	36
RWDD2B		RGL1	36
ACADM		DRG2	34
ENKD1		CSF1	33
NUDT13		CCL2	31
SLC25A46		DDX46	31
SNX14		GMPR2	30
CFAP119		NEURL4	30
SUMF2		RPE65	30
REC8		DMAC2	28
OASL		DOK6	27
PEAR1		DENND2C	26
THBD		GRIA4	26
UGCG		SMCO3	26
CREBBP		INO80E	25
		SLC16A10	25
		SLC25A46	25
		COQ8B	24
		SLITRK1	24
		TCFL5	24
		TRMT2B	24
		CCDC181	23
		CRYM	23
		GNAT1	23
		NCMAP	23
		SLC18A2	23
		CNGA1	22
		DALRD3	22
		FRAS1	22
		GALT	22
		INSIG1	22
		MYH7	22
		ELOVL7	21
		GDF15	21
		GLOD5	21
		SAMM50	21
		SLURP1	21
		MMP1	20
		NFIB	20
		TYSND1	20
		B3GALT5	19
		CHRD	19
		CCDC68	18
		MAP2K5	18
		SCAP	18
		SPATA24	18
		CFAP161	17
		CYS1	17
		MSH3	17
		TDRD3	17
		TMEM82	17
		ENKD1	16
		FGF12	16
		GCNT7	16
		NDRG3	16
		TFPI2	16
		ZBTB3	16
		C19orf33	15
		C6orf141	15
		CLDN20	15
		CXCL6	15
		MYCT1	15
		OR11A1	15
		PATE3	15
		VMAC	15
		C15orf48	14
		FHL2	14
		GDI2	14
		MIR99AHG	14
		SENP1	14
		SMIM11	14
		TIMP3	14
		TSPEAR.AS2	14
		CD300LD	13
		DPYS	13
		MRI1	13
		NKAIN2	13
		OSBPL6	13
		PLEKHG1	13
		PRSS41	13
		PTPRN	13
		SPX	13
		TSC2	13
		ALDH1A2	12
		AOC4P	12
		FNIP2	12
		GHDC	12
		MIR4794	12
		NUDT13	12
		ATPAF2	11
		CCDC191	11
		CXCL5	11
		DELE1	11
		FBXO41	11
		FLT1	11
		IGFN1	11
		NAALAD2	11
		OR10J3	11
		SHCBP1L	11
		C20orf141	10
		C7orf26	10
		C8orf86	10
		CER1	10
		CYB5D2	10
		CYP39A1	10
		ERC2	10
		FARS2	10
		FBXL17	10
		IGBP1	10
		KRTAP10.9	10
		MAMLD1	10
		MAS1L	10
		MIR182	10
		MIR210	10
		PDCD2	10
		SERPIND1	10
		SMYD4	10
		SNORD116.10	10
		STING1	10
		THAP1	10
		TMEM42	10
		ANKDD1A	9
		C6orf223	9
		CNN3	9
		CUL7	9
		GIPC2	9
		GTPBP1	9
		HMGA2	9
		IFI27	9
		INPP5E	9
		MIR210HG	9
		MIR99B	9
		MTHFR	9
		NFU1	9
		NOA1	9
		PTGES	9
		RABL2B	9
		RASEF	9
		RTP2	9
		TATDN1	9
		TMEM132D	9
		UBR4	9
		ADCYAP1	8
		AIP	8
		APEH	8
		CCDC70	8
		GHRLOS	8
		HTRA4	8
		IDO1	8
		IL6	8
		MIR569	8
		NICN1	8
		NXN	8
		PCBD2	8
		RAI14	8
		SEMA6B	8
		SLC9A4	8
		SPINK1	8
		STUM	8
		STX1A	8
		WNT5A	8
		ZNF729	8
		AKAP12	7
		AMBN	7
		CACNB2	7
		CCDC91	7
		CHST14	7
		CXCL3	7
		F2RL2	7
		FFAR3	7
		GDF10	7
		KCNJ4	7
		KIAA0753	7
		LRRC32	7
		MIR199A1	7
		MIR3117	7
		MIR3917	7
		MVB12A	7
		NPBWR1	7
		PLCB4	7
		POU1F1	7
		PROCA1	7
		PTCHD1	7
		RANGRF	7
		RBMY1A1	7
		SELENOV	7
		SERPINE2	7
		SIAH3	7
		SLC19A2	7
		SNORA14A	7
		SSNA1	7
		STARD6	7
		STMN2	7
		TMEM239	7
		TP53I13	7
		TRIM65	7
		ANKRD45	6
		ARHGAP20	6
		ATG2A	6
		CCL22	6
		CCL7	6
		CDC16	6
		CEACAM16	6
		COMMD6	6
		CRELD1	6
		CSMD3	6
		DGLUCY	6
		EPRS1.1	6
		ETV3L	6
		FAM138E	6
		FAT4	6
		GJB2	6
		HPGD	6
		HPN	6
		ITLN1	6
		METTL25	6
		MIR4637	6
		MIR4759	6
		MROH5	6
		NAPA	6
		NBN	6
		NOL12	6
		NUDT18	6
		OR8G5	6
		PARN	6
		PON1	6
		RASSF9	6
		RDH12	6
		RSPO3	6
		RYR3	6
		SGIP1	6
		SNORD71	6
		STIMATE	6
		SURF2	6
		TMEFF2	6
		TRAPPC2L	6
		ZBTB14	6
		ZSWIM7	6
		ABCB11	5
		ACCSL	5
		ALG12	5
		ANKRD29	5
		ARHGAP8	5
		BBS2	5
		BCAS3	5
		BMP2	5
		CCNQ	5
		CD274	5
		CDH6	5
		CDK13	5
		CDKN2A.DT	5
		CDKN2AIPNL	5
		CELF4	5
		CEP89	5
		CLDN5	5
		CLEC1B	5
		CLEC4D	5
		CMTM5	5
		CTAG1A	5
		CYB561D1	5
		CZIB	5
		DAP3	5
		DUXA	5
		EGFL6	5
		ELAC2	5
		ELFN2	5
		ENTR1	5
		ERN2	5
		FAM171B	5
		FAM83F	5
		FOXR2	5
		FREM1	5
		GATAD2A	5
		HELQ	5
		HES5	5
		HSCB	5
		IGSF11	5
		IL11	5
		IL36G	5
		INHBA	5
		INSYN2A	5
		IRF2BP1	5
		KCTD1	5
		KIAA0100	5
		KIZ	5
		KRTAP10.6	5
		KRTAP13.1	5
		KRTAP17.1	5
		LCE5A	5
		LINC00305	5
		LINC00314	5
		LPCAT4	5
		MAOB	5
		MAP3K19	5
		MCTS1	5
		MEAF6	5
		MET	5
		MIR194.2	5
		MIR3155A	5
		MIR4632	5
		MIR532	5
		MIR548J	5
		MIR554	5
		MIR661	5
		MIR665	5
		MLF1	5
		MPP1	5
		MSC	5
		MYO10	5
		NADSYN1	5
		NDUFAF4	5
		NECAB1	5
		NRG1	5
		OR5AN1	5
		PARP16	5
		PDGFB	5
		PEX6	5
		PLXNA4	5
		POLRMT	5
		PPIP5K1	5
		PRSS22	5
		PSMD11	5
		RAD17	5
		RAX2	5
		RNF152	5
		S100A7	5
		SDS	5
		SEMA3C	5
		SLAMF9	5
		SLC20A1	5
		SLC51B	5
		SLC6A5	5
		SLC7A11	5
		SNAPC4	5
		SPAG8	5
		STK11IP	5
		STX8	5
		TBCA	5
		TDRD1	5
		TDRD6	5
		THG1L	5
		TRIM41	5
		TRIM52	5
		UBE2H	5
		USE1	5
		VN1R2	5
		ZDHHC19	5
		ZFPM2	5
		ZNF205.AS1	5
		ZNF589	5
		ZSCAN29	5
		ABCA1	4
		ACAD10	4
		ACR	4
		AGA	4
		ALDH1A1	4
		ALKBH7	4
		ALOX12	4
		ANKRD26P1	4
		AP4M1	4
		AQP10	4
		ARRDC1	4
		B9D2	4
		BBS9	4
		C4orf17	4
		C5orf58	4
		C7orf31	4
		CABIN1	4
		CCDC13	4
		CCL26	4
		CDH7	4
		CDK10	4
		CDK5	4
		CFAP119	4
		CFDP1	4
		CLDN2	4
		CNDP1	4
		CNN1	4
		CNNM3	4
		CNOT10	4
		COA5	4
		CORO1C	4
		CPSF3	4
		CPXM2	4
		CTRC	4
		CTTNBP2	4
		CYB5D1	4
		CYP11A1	4
		CYP2J2	4
		DCAF4	4
		DNAJB8	4
		DNAJC22	4
		DPH5	4
		ECHDC2	4
		EDN1	4
		ELP5	4
		ETS2	4
		EVA1C	4
		FAM71E2	4
		FERMT2	4
		FFAR1	4
		FOXO3	4
		FPR3	4
		FREM3	4
		FRS3	4
		GCKR	4
		GID4	4
		GK	4
		GSTO2	4
		GSTZ1	4
		GTF2IRD2B	4
		H2AW	4
		HADHA	4
		HAMP	4
		HAS1	4
		HES4	4
		HIPK2	4
		IL1RL2	4
		IRF3	4
		IRF4.1	4
		ITFG2	4
		KANK4	4
		KBTBD13	4
		KCTD13	4
		KIF5A	4
		KIR2DL4	4
		KLC4	4
		KRTAP5.1	4
		LDLR	4
		LHFPL4	4
		LONP2	4
		LPIN2	4
		LRRC46	4
		MAGI2.AS3	4
		MIR199B	4
		MIR2116	4
		MIR3138	4
		MIR4516	4
		MIR451B	4
		MIR635	4
		MKKS	4
		MOBP	4
		MZF1	4
		NBPF1	4
		NDUFB5	4
		NOMO1	4
		NUDT4B	4
		NXF4	4
		NXPH2	4
		OPRK1	4
		OR6S1	4
		OSBPL5	4
		PAGE1	4
		PARVG	4
		PBX1	4
		PCYOX1	4
		PEAR1	4
		PGA4	4
		PLET1	4
		PLSCR4	4
		POMGNT1	4
		PPIL3	4
		PPP6R3	4
		PRG2	4
		PRRG3	4
		PWWP2A	4
		PYCARD	4
		RAMP3	4
		RFX4	4
		RGS6	4
		RNF113A	4
		RPL23AP64	4
		RPL23AP7	4
		RPUSD1	4
		RSAD2	4
		RTL10	4
		SAMSN1	4
		SAP30L	4
		SCARNA5	4
		SEC14L1	4
		SGPP1	4
		SGSM3	4
		SH2B1	4
		SIGLEC14	4
		SLC25A22	4
		SLC66A3	4
		SLCO1C1	4
		SMIM20	4
		SNORA54	4
		SNORA70G	4
		SPATA16	4
		SPATA33	4
		SQLE	4
		STAC	4
		STK25	4
		STRIP2	4
		SUMO4	4
		SYNDIG1	4
		TAAR1	4
		TAFA4	4
		TBC1D5	4
		TBC1D9B	4
		TBK1	4
		TDRP	4
		TEX22	4
		TFG	4
		TMEM129	4
		TMEM233	4
		TMEM235	4
		TMEM94	4
		TNFSF11	4
		TPRN	4
		TREML3P	4
		TVP23A	4
		USP9X	4
		VILL	4
		WDR83	4
		WNK1	4
		WNK3	4
		ZBTB40	4
		ZDHHC8	4
		ZFP64	4
		ZNF32	4
		ZNF514	4
		ZNF75D	4
		A1BG.AS1	3
		A4GALT	3
		AAAS	3
		AACS	3
		AAMDC	3
		AARS2	3
		AATF	3
		AATK	3
		ABCB1	3
		ABCB5	3
		ABCB6	3
		ABCB7	3
		ABCB8	3
		ABCC10	3
		ABCC6	3
		ABCE1	3
		ABCG2	3
		ABHD10	3
		ABHD14A	3
		ABHD14B	3
		ABHD15	3
		ABHD16A	3
		ABHD18	3
		ABHD3	3
		ABI1	3
		ABITRAM	3
		ABLIM1	3
		ABLIM3	3
		ACACB	3
		ACAD9	3
		ACADL	3
		ACADM	3
		ACADSB	3
		ACAP1	3
		ACAP3	3
		ACBD4	3
		ACCS	3
		ACD	3
		ACHE	3
		ACO2	3
		ACOT13	3
		ACOT8	3
		ACOT9	3
		ACOX3	3
		ACSL1	3
		ACSS1	3
		ACTA2	3
		ACTG1	3
		ACTL10	3
		ACTL6A	3
		ACTR6	3
		ACTR8	3
		ACVR2A	3
		ACY1	3
		ACYP1	3
		ACYP2	3
		ADAL	3
		ADAM19	3
		ADAM1A	3
		ADAM8	3
		ADAR	3
		ADAT1	3
		ADCK1	3
		ADCK5	3
		ADGRG3	3
		ADGRG5	3
		ADH5	3
		ADH7	3
		ADI1	3
		ADIPOR1	3
		ADK	3
		ADM	3
		ADNP2	3
		ADORA2A	3
		ADORA2A.AS1	3
		ADRB2	3
		ADSL	3
		AFAP1	3
		AFF4	3
		AFG1L	3
		AFMID	3
		AGAP3	3
		AGBL2	3
		AGFG1	3
		AGGF1	3
		AGMAT	3
		AGO2	3
		AGPAT1	3
		AGTR1	3
		AHCTF1	3
		AHCY	3
		AHSA2P	3
		AIFM1	3
		AIMP2	3
		AK2	3
		AKAP13	3
		AKAP5	3
		AKIRIN1	3
		AKR1A1	3
		AKR7A2	3
		ALCAM	3
		ALDH16A1	3
		ALDH18A1	3
		ALDH1B1	3
		ALDH6A1	3
		ALG1	3
		ALG13	3
		ALG14	3
		ALG3	3
		ALG8	3
		ALKAL2	3
		ALKBH8	3
		ALMS1	3
		ALPK2	3
		AMACR	3
		AMIGO2	3
		AMN	3
		AMT	3
		AMZ1	3
		ANAPC1	3
		ANAPC4	3
		ANAPC5	3
		ANAPC7	3
		ANGPTL4	3
		ANK1	3
		ANK2	3
		ANKAR	3
		ANKH	3
		ANKHD1	3
		ANKLE2	3
		ANKMY1	3
		ANKMY2	3
		ANKRD10	3
		ANKRD12	3
		ANKRD13A	3
		ANKRD13B	3
		ANKRD16	3
		ANKRD19P	3
		ANKRD20A11P	3
		ANKRD23	3
		ANKRD26	3
		ANKRD33	3
		ANKRD33B	3
		ANKRD34A	3
		ANKRD39	3
		ANKRD46	3
		ANKRD54	3
		ANKRD62P1.PARP4P3	3
		ANKRD63	3
		ANKRD9	3
		ANKS3	3
		ANO8	3
		ANTKMT	3
		ANXA6	3
		ANXA9	3
		AOC1	3
		AOC2	3
		AOC3	3
		AP1AR	3
		AP1G1	3
		AP1M1	3
		AP3M1	3
		AP5S1	3
		APBB2	3
		APC2	3
		APEX1	3
		APIP	3
		APOBEC3A	3
		APOBEC3C	3
		APOM	3
		APP	3
		APRT	3
		APTX	3
		AQP2	3
		AQP9	3
		AREL1	3
		ARF1	3
		ARFGAP3	3
		ARFGEF2	3
		ARG1	3
		ARG2	3
		ARHGAP11B	3
		ARHGAP21	3
		ARHGAP29	3
		ARHGAP42	3
		ARHGAP42.1	3
		ARHGAP6	3
		ARHGEF10	3
		ARHGEF12	3
		ARHGEF18	3
		ARHGEF19	3
		ARHGEF33	3
		ARHGEF7	3
		ARID3B	3
		ARID4A	3
		ARID4B	3
		ARID5B	3
		ARIH1	3
		ARL16	3
		ARL2BP	3
		ARL3	3
		ARL4C	3
		ARL5B	3
		ARL6	3
		ARL6IP5	3
		ARMC1	3
		ARMC10	3
		ARMC6	3
		ARMC7	3
		ARMH3	3
		ARNT2	3
		ARNTL	3
		ARPC5L	3
		ARRB1	3
		ARSD	3
		ARSG	3
		ARSI	3
		ART1	3
		ARTN	3
		ARV1	3
		ASAH1	3
		ASAH2	3
		ASB13	3
		ASB16.AS1	3
		ASCL2	3
		ASH1L	3
		ASIC4	3
		ASMT	3
		ASPRV1	3
		ASPSCR1	3
		ATF3	3
		ATG10	3
		ATG16L2	3
		ATG4D	3
		ATG9A	3
		ATIC	3
		ATL1	3
		ATOX1	3
		ATP10D	3
		ATP11B	3
		ATP1A1	3
		ATP1A1.AS1	3
		ATP1B4	3
		ATP2A2	3
		ATP2B1	3
		ATP2C2	3
		ATP5F1A	3
		ATP5F1C	3
		ATP5F1D	3
		ATP5MC2	3
		ATP5MF	3
		ATP5MK	3
		ATP5PD	3
		ATP5PF	3
		ATP6V0A1	3
		ATP6V0C	3
		ATP6V0D2	3
		ATP8B4	3
		ATP9A	3
		ATPSCKMT	3
		ATRAID	3
		ATRN	3
		ATXN1	3
		ATXN10	3
		ATXN1L	3
		ATXN7	3
		ATXN7L1	3
		AUP1	3
		AURKC	3
		AVEN	3
		AVPI1	3
		B3GAT3	3
		B3GNT2.1	3
		B3GNTL1	3
		B4GALNT4	3
		B4GALT1	3
		B4GALT4	3
		B4GALT5	3
		BACH2	3
		BAG3	3
		BAGE2	3
		BAIAP2L1	3
		BANF2	3
		BARD1	3
		BASP1	3
		BATF3	3
		BAZ2A	3
		BBC3	3
		BBS12	3
		BBS4	3
		BBS7	3
		BCAR1	3
		BCAR3	3
		BCAT2	3
		BCDIN3D	3
		BCKDHB	3
		BCL10	3
		BCL2	3
		BCL2L11	3
		BCL2L13	3
		BCL6	3
		BCL6B	3
		BCL9	3
		BCLAF1	3
		BCS1L	3
		BDNF.AS	3
		BEND6	3
		BEST1	3
		BET1	3
		BEX2	3
		BEX5	3
		BHLHE40	3
		BHLHE40.1	3
		BICRAL	3
		BID	3
		BIN2	3
		BIN3	3
		BIRC3	3
		BIRC6	3
		BLMH	3
		BLVRA	3
		BMP1	3
		BMPR2	3
		BMS1	3
		BMS1P1	3
		BNC2	3
		BNIP3L	3
		BNIP5	3
		BOD1	3
		BOD1L1	3
		BOLA1	3
		BOP1	3
		BORCS6	3
		BPIFB3	3
		BPNT1	3
		BRAF	3
		BRAP	3
		BRCA1	3
		BRD3OS	3
		BRD4	3
		BRI3	3
		BRI3BP	3
		BRICD5	3
		BROX	3
		BRPF3	3
		BRSK2	3
		BRWD3	3
		BSDC1	3
		BTBD19	3
		BTBD2	3
		BTD	3
		BTG1	3
		BTG3	3
		BTN3A2	3
		BYSL	3
		BZW1	3
		C11orf49	3
		C11orf54	3
		C11orf86	3
		C11orf96	3
		C12orf43	3
		C12orf73	3
		C14orf119	3
		C14orf93	3
		C15orf40	3
		C16orf72	3
		C16orf74	3
		C17orf107	3
		C18orf25	3
		C19orf12	3
		C19orf25	3
		C19orf54	3
		C19orf73	3
		C1GALT1C1	3
		C1orf116	3
		C1orf122	3
		C1orf127	3
		C1orf131	3
		C1QL1	3
		C1QL2	3
		C1QL3	3
		C1QTNF12	3
		C1R	3
		C20orf96	3
		C21orf62.AS1	3
		C22orf15	3
		C22orf31	3
		C22orf39	3
		C22orf46	3
		C2CD4A	3
		C2orf15	3
		C2orf66	3
		C2orf76	3
		C2orf78	3
		C2orf88	3
		C3orf52	3
		C4BPB	3
		C4orf47	3
		C5	3
		C5AR1	3
		C5AR2	3
		C5orf15	3
		C5orf22	3
		C5orf47	3
		C5orf63	3
		C7orf61	3
		C8orf82	3
		C9orf163	3
		C9orf50	3
		C9orf64	3
		C9orf85	3
		CA4	3
		CA5B	3
		CABP5	3
		CACNA2D4	3
		CACNG8	3
		CACTIN	3
		CACUL1	3
		CACYBP	3
		CAD	3
		CADPS	3
		CALB1	3
		CALD1	3
		CALN1	3
		CAMK1G	3
		CAMK2A	3
		CAMK2D	3
		CAMKMT	3
		CAMTA1	3
		CAPS	3
		CAPZA2	3
		CARD14	3
		CARD19	3
		CARD8	3
		CARD9	3
		CARF	3
		CARHSP1	3
		CARMIL1	3
		CARNMT1	3
		CASC2	3
		CASD1	3
		CASP6	3
		CASTOR2.1	3
		CAT	3
		CATSPER3	3
		CATSPERD	3
		CATSPERE	3
		CAVIN1	3
		CBARP	3
		CBFA2T2	3
		CBLB	3
		CBLL2	3
		CBR1	3
		CBR3.AS1	3
		CBX1	3
		CBX6	3
		CBX8	3
		CC2D1A	3
		CCDC102B	3
		CCDC112	3
		CCDC124	3
		CCDC137	3
		CCDC142	3
		CCDC146	3
		CCDC15	3
		CCDC159	3
		CCDC17	3
		CCDC175	3
		CCDC186	3
		CCDC22	3
		CCDC30	3
		CCDC34	3
		CCDC50	3
		CCDC51	3
		CCDC71	3
		CCDC73	3
		CCDC77	3
		CCDC9	3
		CCDC93	3
		CCDC9B	3
		CCHCR1	3
		CCIN	3
		CCL19	3
		CCL20	3
		CCL24	3
		CCL3L1	3
		CCL4	3
		CCL4L1	3
		CCL4L2	3
		CCM2L	3
		CCN4	3
		CCND2	3
		CCNJL	3
		CCNT1	3
		CCR4	3
		CCR7	3
		CCS	3
		CCSER1	3
		CCT3	3
		CCT4	3
		CCT7	3
		CD109	3
		CD177	3
		CD180	3
		CD226	3
		CD28	3
		CD33	3
		CD40LG	3
		CD5	3
		CD55	3
		CD59	3
		CD63	3
		CD68	3
		CD79B	3
		CD80	3
		CD82	3
		CD83	3
		CD99L2	3
		CDAN1	3
		CDC23	3
		CDC27	3
		CDC34	3
		CDC42BPA	3
		CDC42SE1	3
		CDC73	3
		CDH5	3
		CDHR5	3
		CDIPT	3
		CDK11A	3
		CDK11B	3
		CDK12	3
		CDK17	3
		CDK19	3
		CDKL2	3
		CDKN1A	3
		CDKN2D	3
		CDPF1	3
		CDS2	3
		CDX2	3
		CEACAM20	3
		CEACAM22P	3
		CEACAM3	3
		CELA3A	3
		CELF1	3
		CELF5	3
		CEMIP2	3
		CENPJ	3
		CENPS	3
		CENPT	3
		CEP104	3
		CEP128	3
		CEP162	3
		CEP170B	3
		CEP19	3
		CEP20	3
		CEP250	3
		CEP41	3
		CEP43	3
		CEP63	3
		CEP78	3
		CEP95	3
		CERCAM	3
		CERT1	3
		CES2	3
		CETN2	3
		CETN3	3
		CFAP298	3
		CFAP36	3
		CFAP418	3
		CFAP44	3
		CFAP45	3
		CFD	3
		CFI	3
		CFLAR	3
		CFLAR.AS1	3
		CH25H	3
		CHCHD1	3
		CHCHD4	3
		CHCHD5	3
		CHD1	3
		CHD2	3
		CHD6	3
		CHD7	3
		CHEK2	3
		CHIC2	3
		CHM	3
		CHMP4B	3
		CHRM2	3
		CHRM4	3
		CHRNB1	3
		CHST10	3
		CHST15	3
		CHST2	3
		CHTF8	3
		CIAO1	3
		CIC	3
		CIDECP1	3
		CISD1	3
		CKAP4	3
		CKM	3
		CLBA1	3
		CLCF1	3
		CLCN4	3
		CLCN6	3
		CLDN16	3
		CLDN23	3
		CLDND1	3
		CLEC4E	3
		CLEC7A	3
		CLHC1	3
		CLIC4	3
		CLIP1	3
		CLK1	3
		CLK2	3
		CLK3	3
		CLLU1.AS1	3
		CLN8	3
		CLNS1A	3
		CLPB	3
		CLPP	3
		CLUAP1	3
		CLUH	3
		CLUL1	3
		CLYBL	3
		CMPK2	3
		CMSS1	3
		CMTM6	3
		CMTM8	3
		CMTR2	3
		CNIH1	3
		CNKSR3	3
		CNOT11	3
		CNOT6L	3
		CNOT7	3
		CNPY3	3
		CNPY4	3
		COA3	3
		COA4	3
		COA6	3
		COA8	3
		COASY	3
		COG2	3
		COG5	3
		COG7	3
		COG8	3
		COL10A1	3
		COL11A1	3
		COL16A1	3
		COL18A1	3
		COL1A1	3
		COL20A1	3
		COL6A2	3
		COL6A3	3
		COMMD1	3
		COMMD10	3
		COMMD7	3
		COMMD8	3
		COMMD9	3
		COMT	3
		COPG2	3
		COPS5	3
		COPS6	3
		COPS7A	3
		COPS7B	3
		COPZ1	3
		COQ10A	3
		COQ10B	3
		COQ2	3
		COQ4	3
		COQ5	3
		COQ6	3
		COQ7	3
		CORO7	3
		COX10	3
		COX11	3
		COX14	3
		COX15	3
		COX18	3
		CPB1	3
		CPLANE1	3
		CPLANE2	3
		CPLX4	3
		CPNE1	3
		CPS1	3
		CPSF1	3
		CPT1A	3
		CPT2	3
		CPTP	3
		CR1L	3
		CRABP2	3
		CREB3L4	3
		CREBBP	3
		CREM	3
		CRHR2	3
		CRIPT	3
		CRISP1	3
		CRISP3	3
		CROT	3
		CRTC1	3
		CRTC2	3
		CRY1	3
		CRY2	3
		CRYBB1	3
		CRYM.AS1	3
		CRYZL1	3
		CSDC2	3
		CSF2	3
		CSF3	3
		CSN1S1	3
		CSNK1D	3
		CSNK1G1	3
		CSNK1G2	3
		CSPP1	3
		CSTF3	3
		CTBP1	3
		CTBS	3
		CTCF	3
		CTDSPL	3
		CTHRC1	3
		CTNNB1	3
		CTNND2	3
		CTPS1	3
		CTRL	3
		CTSK	3
		CTSL	3
		CTSLP8	3
		CTSO	3
		CTTN	3
		CTU1	3
		CUEDC2	3
		CUL3	3
		CUL9	3
		CUTA	3
		CWC25	3
		CWC27	3
		CWF19L1	3
		CX3CR1	3
		CXCL1	3
		CXCL11	3
		CXCL16	3
		CXCL2	3
		CXCL8	3
		CXorf65	3
		CYB561A3	3
		CYB561D2	3
		CYB5RL	3
		CYLD	3
		CYP1A2	3
		CYP1B1	3
		CYP21A1P	3
		CYP3A5	3
		CYP4F12	3
		CYSLTR1	3
		CYSTM1	3
		CYTH1	3
		CYTIP	3
		DACT3	3
		DAD1	3
		DAPL1	3
		DAXX	3
		DAZAP2	3
		DBF4	3
		DBF4B	3
		DBI	3
		DBT	3
		DCAF15	3
		DCAF17	3
		DCAF7	3
		DCAKD	3
		DCLRE1C	3
		DCP1A	3
		DCP1B	3
		DCPS	3
		DCST1	3
		DCSTAMP	3
		DCTN1	3
		DCTPP1	3
		DCUN1D1	3
		DCXR	3
		DDIT4	3
		DDN	3
		DDOST	3
		DDX1	3
		DDX10	3
		DDX11	3
		DDX19A	3
		DDX23	3
		DDX31	3
		DDX3X	3
		DDX55	3
		DDX56	3
		DDX60L	3
		DEDD	3
		DEDD2	3
		DEK	3
		DENND3	3
		DENND6B	3
		DENR	3
		DEPP1	3
		DERA	3
		DET1	3
		DEXI	3
		DFFA	3
		DFFB	3
		DGAT2	3
		DGCR5.1	3
		DGCR6L	3
		DGKG	3
		DGKH	3
		DGKI	3
		DHDDS	3
		DHDH	3
		DHFR2	3
		DHODH	3
		DHPS	3
		DHRS3	3
		DHRS4	3
		DHRS4L2	3
		DHX33	3
		DHX34	3
		DHX36	3
		DIAPH2	3
		DICER1.AS1	3
		DIMT1	3
		DIP2B	3
		DIPK2A	3
		DIS3L	3
		DIS3L2	3
		DISC1	3
		DISP2	3
		DLAT	3
		DLL1	3
		DLL4	3
		DLST	3
		DLX4	3
		DMAC1	3
		DMPK	3
		DMRTC2	3
		DMTN	3
		DMWD	3
		DNAAF1	3
		DNAAF11	3
		DNAAF2	3
		DNAAF4	3
		DNAAF5	3
		DNAH5	3
		DNAI4	3
		DNAJA3	3
		DNAJB1	3
		DNAJB14	3
		DNAJB5	3
		DNAJB8.AS1	3
		DNAJC10	3
		DNAJC11	3
		DNAJC17	3
		DNAJC19	3
		DNAJC25	3
		DNAJC30	3
		DNAJC4	3
		DNAJC5G	3
		DNAL1	3
		DNAL4	3
		DNASE1	3
		DNER	3
		DNM2	3
		DNM3	3
		DNMBP	3
		DOCK2	3
		DOCK4	3
		DOCK5	3
		DOCK9	3
		DOLPP1	3
		DOT1L	3
		DPAGT1	3
		DPF3	3
		DPH6	3
		DPH7	3
		DPP3	3
		DPP7	3
		DPY19L4	3
		DPY30	3
		DPYSL4	3
		DRAM2	3
		DRGX	3
		DROSHA	3
		DSEL	3
		DSG2	3
		DTD2	3
		DTNBP1	3
		DTWD2	3
		DTX4	3
		DUSP13	3
		DUSP16	3
		DUSP22	3
		DUSP3	3
		DUSP4	3
		DUSP5	3
		DUSP8	3
		DVL3	3
		DYNC1I2	3
		DYNC2I2	3
		DYNC2LI1	3
		DYNLL1	3
		DYNLRB1	3
		DYRK1B	3
		DYRK4	3
		DZANK1	3
		E2F2	3
		EAF1	3
		EBF4	3
		EBLN2	3
		EBNA1BP2	3
		ECE1	3
		ECE2	3
		ECEL1	3
		ECEL1P2	3
		ECH1	3
		ECHS1	3
		ECI1	3
		ECSIT	3
		EDARADD	3
		EDEM1	3
		EDEM2	3
		EDF1	3
		EEA1	3
		EEF1A2	3
		EEF1AKMT3	3
		EEF2K	3
		EEF2KMT	3
		EFCAB11	3
		EFCAB2	3
		EFCAB6	3
		EFCAB7	3
		EFHC1	3
		EFHD2	3
		EFNA1	3
		EFNA3	3
		EFNA4	3
		EFNB2	3
		EGF	3
		EGLN3	3
		EGR2	3
		EGR3	3
		EHBP1	3
		EHD1	3
		EHD4	3
		EHHADH	3
		EHMT2	3
		EI24	3
		EID2B	3
		EID3	3
		EIF1	3
		EIF1B	3
		EIF2AK2	3
		EIF2B3	3
		EIF2B4	3
		EIF2S3	3
		EIF3E	3
		EIF3K	3
		EIF3M	3
		EIF4EBP1	3
		EIF4EBP3	3
		EIF4H	3
		EIF5	3
		EIF5B	3
		EIPR1	3
		ELAC1	3
		ELAVL3	3
		ELF1.1	3
		ELFN1	3
		ELK1	3
		ELL2	3
		ELMOD2	3
		ELMOD3	3
		ELN	3
		ELOVL5	3
		ELP1	3
		ELP4	3
		ELP6	3
		EMB	3
		EMC1	3
		EMC10	3
		EMCN	3
		EMD	3
		EMG1	3
		EML4	3
		EMP1	3
		ENDOG	3
		ENDOU	3
		ENGASE	3
		ENOPH1	3
		ENOX2	3
		ENPP3	3
		ENTPD2	3
		ENTPD3.AS1	3
		ENTPD4	3
		ENTPD5	3
		EP400P1	3
		EPAS1	3
		EPB41L4A	3
		EPB41L4A.DT	3
		EPHA4	3
		EPHB1	3
		EPHX1	3
		EPM2A	3
		EPN1	3
		EPOP	3
		EPOR	3
		EPPK1	3
		EPRS1	3
		EPSTI1	3
		ERAL1	3
		ERAP1	3
		ERAP2	3
		ERBB2	3
		ERCC2	3
		ERCC8	3
		EREG	3
		ERF	3
		ERG28	3
		ERI3	3
		ERLIN1	3
		ERLIN2	3
		ERMARD	3
		ERMN	3
		ERMP1	3
		ERN1	3
		ERO1A	3
		ERO1B	3
		ERP29	3
		ESAM	3
		ESD	3
		ESF1	3
		ESYT1	3
		ETAA1	3
		ETF1	3
		ETNK2	3
		ETS1	3
		ETV3	3
		ETV7	3
		EXD2	3
		EXO5	3
		EXOC2	3
		EXOC3L2	3
		EXOC4	3
		EXOC6	3
		EXOG	3
		EXOSC1	3
		EXOSC3	3
		EXOSC5	3
		EXPH5	3
		EXT1	3
		EXT2	3
		EXTL2	3
		F2R	3
		F2RL3	3
		F5	3
		FA2H	3
		FAAH	3
		FAAP100	3
		FAF2	3
		FAHD1	3
		FAHD2A	3
		FAIM	3
		FAM102B	3
		FAM104B	3
		FAM111A	3
		FAM114A2	3
		FAM118B	3
		FAM120C	3
		FAM126B	3
		FAM157A	3
		FAM157B	3
		FAM161A	3
		FAM161B	3
		FAM169A	3
		FAM172A	3
		FAM177B	3
		FAM180B	3
		FAM183BP	3
		FAM185A	3
		FAM186B	3
		FAM189B	3
		FAM200B	3
		FAM209B	3
		FAM20A	3
		FAM217A	3
		FAM219B	3
		FAM220A	3
		FAM3A	3
		FAM71E1	3
		FAM78A	3
		FAM83D	3
		FAM86B1	3
		FAM86C1P	3
		FAM89A	3
		FAM8A1	3
		FAM91A1	3
		FAN1	3
		FANCF	3
		FANK1	3
		FAP	3
		FARSA	3
		FASTK	3
		FASTKD1	3
		FAXDC2	3
		FBF1	3
		FBLN7	3
		FBRS	3
		FBXL19	3
		FBXL19.1	3
		FBXL19.AS1	3
		FBXL4	3
		FBXL6	3
		FBXL8	3
		FBXO10	3
		FBXO11	3
		FBXO17	3
		FBXO22	3
		FBXO24	3
		FBXO30	3
		FBXO48	3
		FBXO7	3
		FBXW7	3
		FBXW8	3
		FBXW9	3
		FCAR	3
		FCGR2A	3
		FDXR	3
		FEM1C	3
		FER	3
		FGB	3
		FGD4	3
		FGF14	3
		FGF16	3
		FGF2	3
		FGF22	3
		FGF9	3
		FHIP1A	3
		FHIP2A	3
		FIBP	3
		FIGNL1	3
		FITM2	3
		FKBP10	3
		FKBP2	3
		FKBP3	3
		FKBP7	3
		FKTN	3
		FLCN	3
		FLI1	3
		FLOT1	3
		FLT3	3
		FLVCR1.DT	3
		FLYWCH2	3
		FMC1	3
		FMN1	3
		FMO5	3
		FMR1	3
		FN3KRP	3
		FNDC1	3
		FNDC4	3
		FNDC7	3
		FNDC9	3
		FNTB	3
		FOCAD	3
		FOSL1	3
		FOSL2	3
		FOXJ3	3
		FOXL2	3
		FOXN3.AS2	3
		FOXO1	3
		FOXO3B	3
		FPR1	3
		FPR2	3
		FRMD7	3
		FRRS1L	3
		FTH1	3
		FTH1P3	3
		FTL	3
		FTSJ3	3
		FUT1	3
		FUT3	3
		FUT5	3
		FUT7	3
		FUZ	3
		FXR2	3
		FZD4	3
		FZR1	3
		G0S2	3
		GABARAP	3
		GABARAPL1	3
		GABARAPL3	3
		GABPB1	3
		GAD1	3
		GADD45A	3
		GADD45B	3
		GADD45G	3
		GAL3ST2	3
		GALK1	3
		GALK2	3
		GALNT7	3
		GALNT9	3
		GALNTL6	3
		GANAB	3
		GAPVD1	3
		GAS2L3	3
		GATA1	3
		GATA3	3
		GATAD1	3
		GATAD2B	3
		GATB	3
		GATD1	3
		GATD3	3
		GBAP1	3
		GBP1	3
		GBP1P1	3
		GBP4	3
		GBP5	3
		GBP7	3
		GCDH	3
		GCH1	3
		GCM1	3
		GCNT2	3
		GCOM1	3
		GCSAM	3
		GDF11	3
		GDPGP1	3
		GEM	3
		GEMIN4	3
		GEMIN5	3
		GEMIN6	3
		GEMIN7	3
		GEMIN8	3
		GFM2	3
		GGA1	3
		GGCT	3
		GGCX	3
		GGNBP2	3
		GGPS1	3
		GGTA1	3
		GGTLC1	3
		GID8	3
		GIN1	3
		GINM1	3
		GIT1	3
		GJA1	3
		GJA4	3
		GJA5	3
		GJB6	3
		GJD4	3
		GK3P	3
		GKN1	3
		GLB1	3
		GLI1	3
		GLI4	3
		GLIPR1	3
		GLIPR1L2	3
		GLIS2	3
		GLOD4	3
		GLT1D1	3
		GLT8D1	3
		GLTP	3
		GLTPD2	3
		GMDS	3
		GMEB2	3
		GMPPA	3
		GMPR	3
		GNA13	3
		GNAI3	3
		GNAZ	3
		GNB1	3
		GNB2	3
		GNG10	3
		GNG11	3
		GNG2	3
		GNG4	3
		GNG5	3
		GNL3	3
		GNL3L	3
		GNPAT	3
		GNRHR2	3
		GOLGA2	3
		GOLGA4	3
		GOLGA6C	3
		GOLGA8EP	3
		GOLGA8IP	3
		GOLM2	3
		GOLPH3L	3
		GOLT1B	3
		GOPC	3
		GOT1	3
		GOT2	3
		GP1BA	3
		GP5	3
		GP6	3
		GP9	3
		GPAA1	3
		GPALPP1	3
		GPAM	3
		GPAT4	3
		GPATCH1	3
		GPBP1	3
		GPD1L	3
		GPN1	3
		GPN3	3
		GPNMB	3
		GPR135	3
		GPR137B	3
		GPR161	3
		GPR180	3
		GPR52	3
		GPR55	3
		GPR65	3
		GPR84	3
		GPRASP1	3
		GPRC5A	3
		GPRIN3	3
		GPS1	3
		GPT2	3
		GRAP2	3
		GRB14	3
		GREM1	3
		GRHL1	3
		GRHPR	3
		GRIK1	3
		GRINA	3
		GRK5	3
		GRK6	3
		GRK7	3
		GRM6	3
		GRSF1	3
		GRWD1	3
		GSDMD	3
		GSS	3
		GSTCD	3
		GSTK1	3
		GSTM4	3
		GSTO1	3
		GSTP1	3
		GTF2A2	3
		GTF2B	3
		GTF2E2	3
		GTF2H1	3
		GTF2H2	3
		GTF2H2C	3
		GTF2I	3
		GTF2IRD2	3
		GTF3A	3
		GTF3C1	3
		GTF3C2	3
		GTF3C3	3
		GTF3C5	3
		GTPBP10	3
		GTPBP2	3
		GTPBP4	3
		GUCA1B	3
		GUCD1	3
		GUF1	3
		GUK1	3
		GUSBP2	3
		GVINP1	3
		GYPC	3
		GZF1	3
		H1.0	3
		H1.6	3
		H2AJ	3
		H3.3A	3
		H3P6	3
		HAAO	3
		HACD4	3
		HADH	3
		HAND2.AS1	3
		HAP1	3
		HAPLN3	3
		HAR1B	3
		HARBI1	3
		HARS2	3
		HAUS1	3
		HAX1	3
		HBEGF	3
		HBP1	3
		HBQ1	3
		HBS1L	3
		HBZ	3
		HCN3	3
		HDAC1	3
		HDAC10	3
		HDAC2	3
		HDAC6	3
		HDC	3
		HDGFL2	3
		HDHD2	3
		HDHD3	3
		HDHD5	3
		HEATR9	3
		HECTD4	3
		HEG1	3
		HELZ2	3
		HEMGN	3
		HEMK1	3
		HERC1	3
		HERC4	3
		HERC5	3
		HERPUD1	3
		HEXA.AS1	3
		HEXD	3
		HEXIM2	3
		HGD	3
		HGS	3
		HHAT	3
		HHLA3	3
		HIBCH	3
		HID1	3
		HIF1A	3
		HIKESHI	3
		HINFP	3
		HINT2	3
		HIPK1	3
		HK2	3
		HLA.C	3
		HLA.E	3
		HLA.G	3
		HLA.H	3
		HMCN1	3
		HMGN3	3
		HMOX1	3
		HMOX2	3
		HNRNPH2	3
		HNRNPH3	3
		HNRNPL	3
		HNRNPLL	3
		HNRNPUL2	3
		HOMER2	3
		HOMEZ	3
		HOOK1	3
		HOOK2	3
		HOTAIRM1	3
		HPF1	3
		HS1BP3	3
		HS3ST1	3
		HS3ST6	3
		HSBP1L1	3
		HSD17B1	3
		HSD17B14	3
		HSD17B7	3
		HSF4	3
		HSPA13	3
		HSPA4	3
		HSPB11	3
		HSPBP1	3
		HTATSF1	3
		HTR2A	3
		HTR2B	3
		HTR7P1	3
		HYAL1.1	3
		HYLS1	3
		IAH1	3
		IARS2	3
		IBTK	3
		ICAM1	3
		ICE2	3
		ICOSLG	3
[truncated: 9,780 more rows]
