# Supplementary material for: Machine learning analysis of gene expression reveals TP53 Mutant-like AML with wild type TP53 and poor prognosis
Source: Blood Cancer J. 2024 May 14;14(1):80. doi: 10.1038/s41408-024-01061-3 (PMC11094182; doi:10.1038/s41408-024-01061-3)
Supplement: Supplementary file 18 — Supplemental Table S17 [file 41408_2024_1061_MOESM18_ESM.xlsx]

## Sheet: S17. TP53 genes signatures
Supplementary Table S17. Reported TP53 target genes and gene signatures
Fischer et al 2017	Rodriguez-Meira et al 2023	Xie et al 2022		References
ABCA12	ARMH1	SYTL4		Fischer M. Census and evaluation of p53 target genes. Oncogene. 2017;36(28):3943-56.
ABCB1	AIF1	LGALSL		Rodriguez-Meira A, Norfo R, Wen S, Chedeville AL, Rahman H, O'Sullivan J, et al. Single-cell multi-omics identifies chronic inflammation as a driver of TP53-mutant leukemic evolution. Nature genetics. 2023;55(9):1531-41.
ACAD11	GNG11	XXbac_BPG32J3.20		Xie J, Chen K, Han H, Dong Q, Wang W. Establishment of tumor protein p53 mutation-based prognostic signatures for acute myeloid leukemia. Curr Res Transl Med. 2022;70(4):103347.
ACTA2	TMSB4X	C10orf128
AEN	MAP3K8	PTP4A3
AFP	PTPRE
AGT	HCST
AGTR1	LGALS1
AIFM1	RAB31
AIFM2	DENND3
ALOX5	SLC38A1
ANLN	LST1
ANXA1	MIR181A1HG
APAF1	PLIN2
APC	LSP1
APEX1	ITM2A
APOB	TENT5A
APOBEC1	ZBTB43
AR	CYTH4
ARID3A	ITGB2
ARNT2	TNFSF13B
ATF3	LUZP1
ATR	CYLD
BAK1	TMIGD2
BANP	IREB2
BAX	ARPC2
BBC3	REL
BCL2	RNF168
BCL2L14	PTP4A2
BCL6	ZNF292
BDKRB2	SFPQ
BID	SRSF10
BIRC5	CORO1A
BNIP3	UBE2J1
BNIP3L	EFHD2
BRCA2	STAT1
BTG2	GAPDH
BTG3	CCDC12
C10orf54	ISG15
CASP1	MTDH
CASP10	CD44
CASP6	CIR1
CAV1	SPINK2
CBL	BAALC
CCNB1
CCNB2
CCNG1
CCNK
CD44
CD82
CDC20
CDC25B
CDC25C
CDIP1
CDK1
CDKN1A
CDKN2A
CEL
CERS6
CES2
CGB7
CHEK1
CHMP4C
CKM
CKS2
COL18A1
COMT
CPT1C
CRYZ
CSF1
CST3
CST5
CTF1
CTSD
CX3CL1
CYFIP2
CYP21A2
NSG1
DAPK1
DDB2
DDR1
DEC1
DEF6
DGKZ
DHRS3
DKK1
DNMT1
DRAM1
DSP
DUSP1
DUSP2
DUSP4
DUSP5
DUSP6
DUT
E2F7
ECT2
EDA2R
EDN2
EGFR
EGR2
EPCAM
EPHA2
ERAP1
ERCC1
ESR1
F2R
FANCC
FAS
FBXO22
FDFT1
FDPS
FDXR
FLT1
FOS
FOXF1
FOXP3
FUCA1
FZD2
GAD2
GADD45A
GAMT
GBP1
GCH1
GDF15
GDF9
GFI1
GLS2
GPR87
GPX1
GSTP1
HAMP
HDC
HIC1
HMGCLL1
HMGCR
HNF4A
HPSE
HRAS
HSP90AB1
HSPA8
HTT
ID2
IER3
IER5
IFI16
IGF1R
IGFBP3
IRF2BP2
IRF5
IRF9
ISCU
KIAA0513
KITLG
KLLN
KRT14
KRT8
LARP1
LASP1
LDLR
LGALS3
LIF
LIMK2
LMNA
LONP1
LPIN1
MAD1L1
MAP4
MAP4K4
MAPK8
MB
MDM2
ME1
ME2
ME3
MET
MFN2
MLH1
MMP2
MPZL2
MSH2
MTA1
MVK
MYC
MYOG
NANOG
NCF2
NDRG1
NEK2
NINJ1
NLRC4
NOL3
NOS3
NOTCH1
NOV
NR0B2
ODC1
OGN
ORM2
PADI4
PANK1
PARK2
PAX2
PCBP4
PCDH10
PCNA
PEBP1
PERP
PGF
PHF1
PHLDA3
PIDD1
PIK3CA
PKD1
PLAGL1
PLK1
PLK2
PLK3
PLTP
PMAIP1
PML
PMS2
POLD1
POLH
POMC
PPARGC1A
PPARGC1B
PPM1D
PPM1J
PRAP1
PRC1
PRDM1
PRKAB1
PRODH
PROM1
PSRC1
PTCHD4
PTEN
PTGS2
PTK2
PTP4A1
PTPN6
PTPRVP
PTTG1
PYCARD
RAB6C
RABGGTA
RAD17
RAD23A
RAD51
RAP2B
RARA
RARRES3
RB1
RBM38
RBPJ
RECQL4
RFC4
RGCC
RHOC
RND3
RNF144B
RPS27L
RRAD
RRM2B
RTN4
RCHY1
S100A2
S100A9
SALL2
SCD
SCN3B
SEMA3B
SEMA3F
SERPINA6
SERPINB5
SERPINE1
SESN1
SGK1
SH2D1A
SHBG
SIAH1
SIVA1
SLC2A4
SLC38A2
SLC6A6
SLC7A11
SOD2
SPATA18
STAG1
STX6
SUB1
SULF2
SUSD6
SYK
TBXAS1
TDG
TFAP2A
TFAP2C
TFF2
TGFA
TGM2
TIGAR
TLR10
TLR2
TLR3
TLR4
TLR5
TLR6
TLR8
RP11-330H6.5
TNFRSF10A
TNFRSF10B
TNFSF9
TP53
TP53AIP1
TP53BP1
TP53I3
TP53INP1
TP63
TP73
TPT1
TRAF4
TRIAP1
TRIM22
TRIM32
TRPC7
TSC2
TYRP1
UBD
UBTD1
ULK1
ULK2
UNC5A
UTF1
VCAN
VDR
XPC
XPO1
YPEL3
YWHAG
ZFP36
ZMAT3
ZNF79
